# Supplementary material for: One clone to rule them all: Culture-independent genomics of Chlamydia psittaci from equine and avian hosts in Australia
Source: Microb Genom. 2022 Oct 21;8(10):mgen000888. doi: 10.1099/mgen.0.000888 (PMC9676050; doi:10.1099/mgen.0.000888)
Supplement: Supplementary material 2 [file mgen-8-888-s002.xlsx]

## Sheet: Table S1
Table S1. Whole genome sequences of 13 Australian Chlamydia psittaci strains used in this investigation: Metadata & public database accession numbers
Strain	MLST	Genotype	Country	State	Collection date	Source	Clinical presentation	Anatomical site	Average C. psittaci genome copy number/μl DNA	WGS method	Bio Project ID	BioSample	SRA	GenBank	PubMed ID
401	ST24	A	Australia	Victoria	2015	Crimson Rosella	Wasting, diarrhoea	Liver	14800	NGS Illumina short reads	PRJNA798154	SAMN25047832	SRR17649263	JAKGCL000000000	34451478
222L	ST24	A	Australia	Victoria	2015	Crimson Rosella	Wasting	Liver	6490	NGS Illumina short reads	PRJNA798154	SAMN25047831	SRR17649264	JAKGCM000000000	34451478
Corella_11	ST24	A	Australia	New South Wales	2019	Little Corella	-	Cloaca	987	C. psittaci probe capture	PRJNA798154	SAMN25047841	SRR17649262	JAKGCC000000000	34451478
Foal1_C	ST24	A	Australia	New South Wales	2018	Horse	Placentitis	Placenta	1400	C. psittaci probe capture	PRJNA798154	SAMN25047833	SRR17649259	JAKGCK000000000	34451478
Foal2_C	ST24	A	Australia	New South Wales	2018	Horse	Placentitis	Lung	16500	C. psittaci probe capture	PRJNA798154	SAMN25047834	SRR17649258	JAKGCJ000000000	34451478
Foal3_C	ST24	A	Australia	New South Wales	2018	Horse	Placentitis	Lung	1360	C. psittaci probe capture	PRJNA798154	SAMN25047835	SRR17649257	JAKGCI000000000	34451478
FoalA_W21	ST24	A	Australia	New South Wales	2021	Horse	Placentitis	vaginal	1000	C. psittaci probe capture	PRJNA798154	SAMN25047843	SRR17649260	JAKGCA000000000	This study
KingParrot_6	ST24	A	Australia	New South Wales	2019	King Parrot	-	Pooled	753	C. psittaci probe capture	PRJNA798154	SAMN25047842	SRR17649261	JAKGCB000000000	34451478
Mare_F43_pooled	ST24	A	Australia	New South Wales	2020	Horse (mare)	Placentitis	Vaginal/nasal	58.1	C. psittaci probe capture	PRJNA798154	SAMN25047837	SRR17649255	JAKGCG000000000	This study
Morandig_Foal3_lung	ST24	A	Australia	Victoria	2021	Horse	Placentitis	Lung	656	C. psittaci probe capture	PRJNA798154	SAMN25047838	SRR17649254	JAKGCF000000000	This study
Plac_F43	ST24	A	Australia	New South Wales	2020	Horse (foetus)	Placentitis	Placenta	1600	C. psittaci probe capture	PRJNA798154	SAMN25047836	SRR17649256	JAKGCH000000000	This study
Racing_Pigeon24	ST27	B	Australia	New South Wales	2018	Pigeon	Orthitosis	Pooled	117	C. psittaci probe capture	PRJNA798154	SAMN25047839	SRR17649253	JAKGCE000000000	34451478
Rosella_2	ST24	A	Australia	New South Wales	2020	Crimson Rosella	-	Spleen	20000	C. psittaci probe capture	PRJNA798154	SAMN25047840	SRR17649252	JAKGCD000000000	34451478
