# Supplementary material for: One clone to rule them all: Culture-independent genomics of Chlamydia psittaci from equine and avian hosts in Australia
Source: Microb Genom. 2022 Oct 21;8(10):mgen000888. doi: 10.1099/mgen.0.000888 (PMC9676050; doi:10.1099/mgen.0.000888)
Supplement: Supplementary material 3 [file mgen-8-888-s003.xlsx]

## Sheet: Table S2
Table S2. The probe sequences for Horse_pl (GenBank: CP025423) from this study
TargetID	ProbeID	Sequence	Replication	Strand	Coordinates
Horse_Pl	TWP_JKYYVMIBLB_000001	GGCAGGGGAAATTTAGTTTTTAAACTTTACACTATTTTAATTATACGCTAGCTTGTATCTCTATCCTCATTTTAAGACATGCATTTGTTATCTATAGACTTGAGCAGTTAAAAATGTTTT	6	+	Horse_Pl:584767-584886
Horse_Pl	TWP_JKYYVMIBLB_000002	ACACATCAATAATGTGAAATAAAAATAAAGAAATCGCATTCTACAAAACTAATTTTATCAATAAATGCATTATTATACACAATCTCAACTATTTTTAATTAGCAAATACTATAAAGATAG	7	+	Horse_Pl:584647-584766
Horse_Pl	TWP_JKYYVMIBLB_000003	CCTTTCAGATAAAGTATTTCCAACAATTATTAAACATAAAATACGCTGTATTTTCGGCCGTATTTCTTGCTGCAACTACGGTATTCGCTCTAACCTTCCCTGAGATAGCTTCAGGATTCA	5	+	Horse_Pl:584887-585006
Horse_Pl	TWP_JKYYVMIBLB_000004	GCCAGCCACCACTATCCAGGGGCCATGATCTTGATGAAATTGTGTAGCGGAAATAATCTGCTCACAATCGTGTATATCCTGAGGTTCCCAATTTTGAGAGGAACCAAAAGTGGGGGAAAT	1	+	Horse_Pl:584527-584646
Horse_Pl	TWP_JKYYVMIBLB_000005	GTGAGAAAGGATTTTCAACTGTACTCATAGGTGGCTGTGCTTTTCTATGTGCTAGAACTGTAGGCATACTGGTAAACCAGATTATTGATCGTGACATTGATAAGAAAAACCCTAGAACAA	5	+	Horse_Pl:585007-585126
Horse_Pl	TWP_JKYYVMIBLB_000006	AGCATTAGCAGCTTCCATAATCCCTGGACCTGCTCCAGTAACCACAGCGTACCCATTCTTAACTAATAGATATCCTATATTCTGAGCTTTTTTATAATGTTCATCTGTAGGACAGAATCC	4	+	Horse_Pl:584407-584526
Horse_Pl	TWP_JKYYVMIBLB_000007	CTTCTAGAGTATTACCCGCTAAAAAATTATCGATACATTTTGTTTTCTTAACCACGGTACTTGCATCCTTATTTTTTCTAGTTCCCTGTACATTTTTAAGTAAGGAATGCTCCTGGCTAG	5	+	Horse_Pl:585127-585246
Horse_Pl	TWP_JKYYVMIBLB_000008	GCCTTCTAAACGATGAGAGATATGGGAAACCTGTAAATAGTTTTCTTTGGGTATGTGATCATTCAATTCCTCACCCTTTAAGATAAATCCTAGAGATGCCCCCCCAGCTCGTACAGCACC	2	+	Horse_Pl:584287-584406
Horse_Pl	TWP_JKYYVMIBLB_000009	CCTTATTGGCTATTCTACTTATGATTATTTATGCCTATGCAAAACGTTTTACCTATTTGTGTCATTGGATCTTAGGTCTTATTTATTACCTTGCGATTCTTATGAATTTCTATGCTTTAT	6	+	Horse_Pl:585247-585366
Horse_Pl	TWP_JKYYVMIBLB_000010	TACAAGAACGACAGGATGAGGAACTTCTAGGTATCTAAAGTGGTCTAGGGCAAAAAAACATTCACTTACGGTACCTAGTCCTCCAGGAAACACTACACATCCAGAAGCTTTGCCAACCAT	2	+	Horse_Pl:584167-584286
Horse_Pl	TWP_JKYYVMIBLB_000011	CTTCAAAACCTCTCTCTTTAAAAATGTTTATCATAGCCTCCCTATGGGGAATAACAGCTGCTATGATTATTGCTGCTAATGACATTATCTATGCGATTCAAGATTTCGAGTTTGATAGGA	5	+	Horse_Pl:585367-585486
Horse_Pl	TWP_JKYYVMIBLB_000012	AGAAAAAATGATGTCCACAGCTTCCTCTGATGAGTCTACTAGGTATAAATGTCCCGGACATGTATGCGTATAATGTAAGTTTTTCATCCACTCTACTAAAGGCCCCCAAAATTGCATGCC	3	+	Horse_Pl:584047-584166
Horse_Pl	TWP_JKYYVMIBLB_000013	GAGAAAAGCTCTATAGTATTCCTGCATGTTTTGGGAAGGCAAAGGCTGTTCGTATTGCTTCAGTATGTTTACTGCTAAGTTTGCTATCTTATATAGCCATGGCCGTGCTGGCATCTTTTA	3	+	Horse_Pl:585487-585606
Horse_Pl	TWP_JKYYVMIBLB_000014	CTAATAAACACAACAAATTAACATGATATTCTTTTTTTTAAACGATAGCTAAAGCTTTTTTGCGATTACCTATGTTTGGACTTAGTTAGAGGAGAAACTATACGATTGTCTCTTATGATG	6	+	Horse_Pl:583927-584046
Horse_Pl	TWP_JKYYVMIBLB_000015	GTAAATTAGGGCTTATACTGTCGCTATTACCTGTATTAGTTATTGGGAAGACCATCAAAATCTATTACGCATTGGATAAGAATCATGTTAATCTTGAGAGATGTTTTTTTAGGGGAAACA	6	+	Horse_Pl:585607-585726
Horse_Pl	TWP_JKYYVMIBLB_000016	TTCAGGAGCAACAAGCATAAGTTTAAGAAAAAATACGAAAAACAATCATGTTACCACCTTATTATAAATGATGTAAATCTAATTTTATTTACAAAACAAATGAAGATTAGTTTGAGTATT	7	+	Horse_Pl:583807-583926
Horse_Pl	TWP_JKYYVMIBLB_000017	TCTACCTTGCTTTATCCTTTTTTATCGTCATGGTAAGTTTATTAATTTCATAATAGATGGATACGAATGAAACGTTATATCGTAGGCATTTCAGGAGCTTCAGGAATAGTATTAGCCGTC	6	+	Horse_Pl:585727-585846
Horse_Pl	TWP_JKYYVMIBLB_000018	TCCTAAGGCAAGAGCTACAATAACTGCGAGAAAAGTTTGTCGCTCGTTTTTAATGAAGTTAACATTATTTGCTAATATGGAAATAGTTTTAACTTCATTATCTGAGTTTTTAAATTGAAT	6	+	Horse_Pl:583687-583806
Horse_Pl	TWP_JKYYVMIBLB_000019	AAACTCATACAAGAACTATCTAAAATGCAACATGATGTTGAGGTAATTCTTTCTACAGCAGCAATGAAAACGCTCTATTATGAATTAGATACCTCTTCTTTGCTGTCTTTAATCCCTGAA	6	+	Horse_Pl:585847-585966
Horse_Pl	TWP_JKYYVMIBLB_000020	ACAGTACGCGATGGCTGCTGAACCTATAACTATTCCTGCTACGCCTAAAGGGATACTTAGGGCCGAGGTCAGTCCTAAAGGAAGAATCAATACACAAATGCCAACTATAAGAAGAATGAT	2	+	Horse_Pl:583567-583686
Horse_Pl	TWP_JKYYVMIBLB_000021	GAAAGTCATCGGTATATTCACCAACATAATATCAAGTCTATAGAAAGCAAATTGGCCTCTGGATCCTATCATGTCGATGGGACTGTTATCGTGCCATGTAGTATGGCTACAGTAGCAGCT	3	+	Horse_Pl:585967-586086
Horse_Pl	TWP_JKYYVMIBLB_000022	GGAAAGAATGGGATCCGTATTCTTTTCTTGGGGACGAGGTAATCCATGTTCTCTGAGAACATTTCTAATCTCTAGATAATTTTTCCTCCAGACAGCGTTTTGATAGTAGACTACCTTAAG	4	+	Horse_Pl:583447-583566
Horse_Pl	TWP_JKYYVMIBLB_000023	ATTTCAATCGGCTTAGGAGATAACCTTTTACGAAGAGTTGCAGATGTAGCCTTAAAGGAACGAAGGAAGCTGATCTTAGTTCCTAGAGAGAGTCCGTTACACTCCATCCATTTAGAAAAC	3	+	Horse_Pl:586087-586206
Horse_Pl	TWP_JKYYVMIBLB_000024	AGCGCCAACTATACAGCCTATACCAAGAACGATTTTCACCATTGCGATGACTGTTCTTGTTTTCCCCATAGAGTGTACTCTACTGTATGTTAAAATATCTAATGAAGAGGGGAAGAGAAT	4	+	Horse_Pl:583327-583446
Horse_Pl	TWP_JKYYVMIBLB_000025	TTATTAAAATTATCGCAAAATGGAGCGATAATCTTACTGCCAATGCCCATGTGGTACTTCAAACCACAAACTATTGAAGATATTAATAACGATATCGTTGGAAAAATTCTCTCTTTGCTA	6	+	Horse_Pl:586207-586326
Horse_Pl	TWP_JKYYVMIBLB_000026	ACTCAAGCTGAAGGCACGTATATCCTGAATTCCTCCAACAAATAAAGCGGCTCCTGTAATGCCCAAACCTAGACTGATACCGGGGCGGAACCACGTAGTTAAAAGAAGTTGAGAAATTAC	1	+	Horse_Pl:583207-583326
Horse_Pl	TWP_JKYYVMIBLB_000027	GATATAGAGAGCAATTTAGAAAAGGTTTGGACCAATCCAGCTTAATTGGTACGTTTACCATTGATTACTTCATGAAGATTTTCAATAGCGATAAAAGCATAGGGATCTTCTCTGTGGACA	5	+	Horse_Pl:586327-586446
Horse_Pl	TWP_JKYYVMIBLB_000028	ACTCTCTAATAGAGTTGAACAAGATTTTGCACTTTCTACAACTTGTTCTGAAAGCTCTTTTTCGGACTTTCGTGCTATCTGTTCATGCTGCATCAAATAGAAATGAGAGATCCCTTGAGC	5	+	Horse_Pl:583087-583206
Horse_Pl	TWP_JKYYVMIBLB_000029	ATTTCTTTAAGTTGTGAAAGCTGTAAACGCTCTACAACAATATAAAGAATGTTTCTAGGCTCTCCAGAATAGCCACCTTCAGCTTGAATATAGGTAAGACCCACTCCCAAGTTTTCCATA	5	+	Horse_Pl:586447-586566
Horse_Pl	TWP_JKYYVMIBLB_000030	TTGAGAACTTGGCATAGCTTCTAAAGTAGAAATACGATTTTGAAGATAACTAATTTTGAGATTCTGTGCAGTAATCTGAGTTTGTAAATCCATATTCCTTTGATTTGCTTGTTCTAAATG	6	+	Horse_Pl:582967-583086
Horse_Pl	TWP_JKYYVMIBLB_000031	AGGATTTGGCCGAGTTTCCTTGGAGAGGAGGTGATAATGGTCACAGATTTCGTATCTTCGAGACCTAGAATGACCATATCCATAACTTTCGTTGCGATGCCGTAAGTTAAGAAGGATACG	2	+	Horse_Pl:586567-586686
Horse_Pl	TWP_JKYYVMIBLB_000032	AGCCGGTGGCAAGCAATCAAACTGATCATAAGTCGTGGAAGGCGTGGTGAAAAATCGTGAGATTGAAGAGATTGATGAAGCAATAGTAGGGAACCAGGTCGAAGCTACTTCTTCATTAGA	2	+	Horse_Pl:582847-582966
Horse_Pl	TWP_JKYYVMIBLB_000033	AATGCCGTATGCCAATTCTGATAGACAATACCTGCCAAGGCAAAGATAAAAAAGTTAGCAAAAAGAATAACCTGACCAACGGTGTATCCTCTTTTTTTATTTATGATGATACCTAGAATC	5	+	Horse_Pl:586687-586806
Horse_Pl	TWP_JKYYVMIBLB_000034	TGAGGCATCTTCAAATGAATCTTCATGTTCATCGCTGCCAGAAGAAGAGGGATGCGTTTCATTTTGAAGTTCGGCCCTCTCACTCATAGGTTGAGGGAAGGTAATAGCCGGTAAGCAATC	1	+	Horse_Pl:582727-582846
Horse_Pl	TWP_JKYYVMIBLB_000035	TCGGTACCATCCGTAGATCCTCCATGACGGATGATCAAACCACAACCTACCCCTATAACAGCTCCACCGAAAACTACTGTTTCCATTTCGGACCCTTTAAACACTATAGGGCTAAAACCA	1	+	Horse_Pl:586807-586926
Horse_Pl	TWP_JKYYVMIBLB_000036	AAATCTTTATAATAAAAAGACTAACTAAACGCATATAATATAGAGTTAATCGCAATTAAAAGAGTTAAAACTTTTTATTTGACTAAAAAGTAAGACTTATCCGACAAAATCAAGTTCTTC	7	+	Horse_Pl:582607-582726
Horse_Pl	TWP_JKYYVMIBLB_000037	AACCATAAAGGTAAGGAATCAATAAGCCATAGGGCACAGGAAAAGATGATCACAGCAGTCATCATCTGAATGACAAAATACTTACCAATCTGTTTAAAGGCTAAAATGACAAAGGGCAGA	5	+	Horse_Pl:586927-587046
Horse_Pl	TWP_JKYYVMIBLB_000038	TTCTTGAGAGGAGGACCGTAATATAGAAGGTATCATATCTGAAACTATTTAAAATAATAAAAATCAGTAAGATTTTAACAAATTCATTATTATTTTCTTAGAGAAAAAAGAAGATTGAAT	7	+	Horse_Pl:582487-582606
Horse_Pl	TWP_JKYYVMIBLB_000039	TTGAAGAGTATTAAGCAAAACGGCAAATATTTATGACCAAAGAAATGAGAGGCAATAAGAGATAAACCGACGATACCACCATCGATAAGTTCATTTGGAACTAGAACCATTTGAACTCCA	5	+	Horse_Pl:587047-587166
Horse_Pl	TWP_JKYYVMIBLB_000040	TAAAATACCGGATATAACTAAGATAATACCCACAGCAATAAGAGTTAAACTCACAGTCTTGCGACTAACATGAGAGTGCTGACATATCCGATTTAATACAGAAACCCTTTCCAATGCCTC	5	+	Horse_Pl:582367-582486
Horse_Pl	TWP_JKYYVMIBLB_000041	CAGGCAGCTAAAAATCCTCCAAGAATAAACCAGCTTAGGGTCTTGGAAAAGTACAGAGGAAAGCTAAACTTCGTTAAACGAGTTCCGTGGGGCATTTTCAACCTCTGATTGTATGTTCGC	2	+	Horse_Pl:587167-587286
Horse_Pl	TWP_JKYYVMIBLB_000042	CTTTTTAAGAATACGGAGAGCCACACCAAAGGAAGCCAAACTCGTCCCAAGGGCAAGAACAGTTGCTCCTAAAGCAATAGAAAATGCCGAAGGTAAACTTGTAATCGTTAAGGTTAAGAG	3	+	Horse_Pl:582247-582366
Horse_Pl	TWP_JKYYVMIBLB_000043	GAGAGACGGGGCTTGAACCCGCAACTTCCGCCTTGACAGGGCGGTGCTCTAACCAATTGAACTACTCCCGCAAATGGACACGACAGGATTTGAACCTATGACCCCCTGTGTGTAAGACAG	1	+	Horse_Pl:587287-587406
Horse_Pl	TWP_JKYYVMIBLB_000044	TTGAGAAGCACTCACTTCTCCTTGCAATCGATTAACTTCTTCTGTTTTCTGTTCGACTACTTGTTTCATATTCATAAGTTCAGTAGCCAGAACGACTTCACCCTCATTATTCACCCGAGG	3	+	Horse_Pl:582127-582246
Horse_Pl	TWP_JKYYVMIBLB_000045	GTGCTCTAACCGCTGAGCTACGCATCCAAACAAGATTAGGTGCATAAGTTAGCAGAAGAAATAGTTTAATCACAACCATTTTTACTCTAACAATTAATAAAGCTTGTTGTTGCAAGTAAA	5	+	Horse_Pl:587407-587526
Horse_Pl	TWP_JKYYVMIBLB_000046	AGCACCCAAGTTTTCACGAGATTGAGTTAGTAACTCTGAAGATTCATCCAAACGACTTTGAAGATTATTTCCCAATTCTCTTGTAGTTGTCAGTGCTTCAGAAATTTCTGCAAGTTGTGT	5	+	Horse_Pl:582007-582126
Horse_Pl	TWP_JKYYVMIBLB_000047	AGTTCGAGAAAGACACACCCTAAGATGTTTCCCACAGCGTTTCTGATTTTTAGAAAATGCTAAGATACACAGACCGTGGTCTGTCGCACGTTTCTTTGTTTCTTTAGAGGAAATAGTTAT	4	+	Horse_Pl:587527-587646
Horse_Pl	TWP_JKYYVMIBLB_000048	AACTTGAGCCTCTAGCTGTGCTACTTTAGCTTGTTCAGCTTGTAACTCACCTTGAGATCTTGCAAGTTGTTCTTCTTTTTGACTAAGAGTTTCTTCAGTTGTTTGTAGACGTGCTTCAAC	4	+	Horse_Pl:581887-582006
Horse_Pl	TWP_JKYYVMIBLB_000049	AAATTTAAAAAAAGAGCTAGAAGAACAACAGCGTATCCCTAAAAAAAATTCTCATGTTTTTAGAGTAAACTAGAACTGTATTGTAGAGGATTCAAGAATCTATGGAAGAGATCGGTAGAG	6	+	Horse_Pl:587647-587766
Horse_Pl	TWP_JKYYVMIBLB_000050	TGTTAATCTAGTGACTTCAGACTCATGGTCGGTAGTAAGCCGTTCCATTAAATCTTGCTGACTCGCAATAGCTCGATCAAGATTTGCGGATGTTTCCTGCAGTTGAGATTCTAAATCTCT	3	+	Horse_Pl:581767-581886
Horse_Pl	TWP_JKYYVMIBLB_000051	AGAATGTTCTACCGATTTTCTAATTAGGAATACCCAAGAGGTGGGATCAGTTTAATCAAAGAGTGTAACACCTGATTCAGAGCTCATAAAATTATCAAAGTCTTCTTGTAACTGTTGGAA	5	+	Horse_Pl:587767-587886
Horse_Pl	TWP_JKYYVMIBLB_000052	TAAAGGTTTAGGAGAGGAAGCGCCTACATACAAAGAGCCAGGTTCTGATAAGTGCCTTTGTATTTGACTAATTGTTTCGTGAGCTGAGTTTAATTCTTCCGTTTTTGTAGTTAACATTCG	5	+	Horse_Pl:581647-581766
Horse_Pl	TWP_JKYYVMIBLB_000053	CTCAGCTTCGCTAGTTAAAGCTAGAGGAGAATTTCTTACGAGCAAAGGAACCACGGATATGTAATTTTCCAAAAGAGTTCGACACTCATCGGAAATATCTTCATCTATAACTATTTGACA	5	+	Horse_Pl:587887-588006
Horse_Pl	TWP_JKYYVMIBLB_000054	AGCTCCAGGTGACCTTCTCAATCTGCTAAAACCAGCATTGAGCATAGAAGTAAAGCGATTGATACGTTCTGTTGGGCTACCAGTATCCCCATTTAATGAAAATGTAGAAGCACTTTTTCT	3	+	Horse_Pl:581527-581646
Horse_Pl	TWP_JKYYVMIBLB_000055	ATCACTTAAAGAAAAGAACTTGCGTTTCCCATCATCAACTAAAAGTCTGGGAATACCGCAGGCATATTCTTTTCCTGTAGTCACAAGTCGCATGCCTTTCCACTCTTCGTTATGTTCGCT	3	+	Horse_Pl:588007-588126
Horse_Pl	TWP_JKYYVMIBLB_000056	TGATTCTTCTTCTTTAGCCTCTTCAGCTGTTTCAAGTTCCTGATCTTCGCTATCTTGATCTCTTTGATCCGATTGATCACTGTGATCACTTAAAGATGAACTCCTAGAAGTTGGTGTCAC	4	+	Horse_Pl:581407-581526
Horse_Pl	TWP_JKYYVMIBLB_000057	AGCAGGGAAATTTACATTAAAGCCCGATAAAATCGGGAGAGGGTTCGATAGAGCATACAAGGAGAGTCTTTTTAGTATCTCAGGGGCATGTTCTTCCTGAAAGAAAGAAATGTGTTGTTC	3	+	Horse_Pl:588127-588246
Horse_Pl	TWP_JKYYVMIBLB_000058	TAAATCAGACTGTGAGTCTTCAAAAAGAACGAAGACATATTTGTTTAGATATATAAAAAAACCCGAAGCATTGCGCCTCGGGTCCATTAAGAGATACTCTATACAGAAGAAATAATCTTA	6	+	Horse_Pl:581287-581406
Horse_Pl	TWP_JKYYVMIBLB_000059	TTGAGAAAAAGCTATGGAGGGGACACCTGATAAAATGGCTTCCATAGCAGCTCCAGCAGTTCCAGAATAAAAGATATTTCTTCCTGCATTAGATCCATGATTGATTCCAGATAGTACAAG	4	+	Horse_Pl:588247-588366
Horse_Pl	TWP_JKYYVMIBLB_000060	AAAAGTTTTTCCCTGAGTGTTCTACAGCCGAAGATCATCCCAATATCTCTAGCATTTTATCCGATAATCTACATAGGGAATCTACAGAAAAAGTACTCTGGAAATCTGCTCAACAATTCT	5	+	Horse_Pl:581167-581286
Horse_Pl	TWP_JKYYVMIBLB_000061	ATCAGGCAAATCATTACGGAATAAATCTCCCAAAGCGAGCTTAACGCAGTCTACTGGGCTACCGGAAACTGCCCAAGCCCCAGCAACAGGCTGAGGATAGTCCACCTTTTCTATAGAGAC	1	+	Horse_Pl:588367-588486
Horse_Pl	TWP_JKYYVMIBLB_000062	TAAGTTACTTTGTTGGGTCTTCTTTACAAGGATTAAAACAGCATATCCATCATGCTGAAAAATTGGGAATTCTAGATCAACTTGTCCTAGGAACAGATTTCTTCTATTCTAATGCACAAG	6	+	Horse_Pl:581047-581166
Horse_Pl	TWP_JKYYVMIBLB_000063	GGGTTGTGTATAAGAAAAAGACATGCTTTTCCCTGACTGTTCCGTAGTAGGAGCAACTATATAGAGATCAGCAAAGTCTGCTTTTAATAAATTTGCAACTAAAAGACTCATCCCTTTAGC	5	+	Horse_Pl:588487-588606
Horse_Pl	TWP_JKYYVMIBLB_000064	ACATGCAGGTTCTTGCTAGCCACTCTAACTTTCGATCAGTACAAAACATCCCCAGAAATCTTACTGATGCCCATGCAAAAGAAATCGCATCTAGAGGAGGGGTTATTGGTTTAAATATCG	3	+	Horse_Pl:580927-581046
Horse_Pl	TWP_JKYYVMIBLB_000065	GGAAATGCCGTCATCATTAGTTAACAAAATCTTTAATCTTTTGTGCATAAAATTACCGAAAAAAAATAAATCTTACTATAATTAAAATAGTAAGACTAATCTATAAAAATATGTTTAATT	7	+	Horse_Pl:588607-588726
Horse_Pl	TWP_JKYYVMIBLB_000066	CCTCTGATGGGAAACGTTTATTAGAAATTATGAATCAATTGGCTATTCCTATAGACCTTAGCCATTGTTGTGATAAACTCTCCGATGATATTTTAGACTATACGGTAGACAAGCTTCCTA	5	+	Horse_Pl:580807-580926
Horse_Pl	TWP_JKYYVMIBLB_000067	AGTTTTATTTTTTTGAGCTTTTGACAATCCATGTTGTTCAATAGCTAAAGCAATATTATGTCTTGCTTGAGGAAAAACATCTTCTAGTAACTTTAATGCTTCTTCTGTTTTTGTTCTTAA	6	+	Horse_Pl:588727-588846
Horse_Pl	TWP_JKYYVMIBLB_000068	TCAGTGAGCTATTCACAAAACTCCTAGATCTATTTTCTATGGGGCCTATTGCTTATTTAGGGATTGTATGGAACGGAAGAAACCGTTTTGGGGGAGGAGTTTGTGACCCCTATAAACTTA	3	+	Horse_Pl:580687-580806
Horse_Pl	TWP_JKYYVMIBLB_000069	AGATACAACTGGGCAACGACAAGTAACTCGAGAAAATCCACTTTCCTTAGCGAATTTTCTTATCCAAGATTCCGGGGTAAGTATTAAAGGGCGTAAGATAGTAATACCGAAATGGACCAT	4	+	Horse_Pl:588847-588966
Horse_Pl	TWP_JKYYVMIBLB_000070	ATCGTATCCGTTTAATTACTTTTGATTCTGATAACCTGAATCATGATGCTGGGGAAAATACCCTCTCTATTATTCGTAGTATAGAAAATGCTTCGGGATTAGGTTCTGATTCCCAACATC	5	+	Horse_Pl:580567-580686
Horse_Pl	TWP_JKYYVMIBLB_000071	ATCTAAAACCGGTAACATTCCAGCAAATTCTGCTTTATGTAAGAGATTCATCAAAGCTGTTTGGACTACGTCATCACGATGATGACCAAAAGCTACGGCAGTAGCTCCCACATCTTTTGC	3	+	Horse_Pl:588967-589086
Horse_Pl	TWP_JKYYVMIBLB_000072	GTCAATTACTCTCTGGGGGAGTGAGAAAGCAAGTTTGTGCTATATTTACTGAGCATAGCATGAGCTCTCCAAGCGCTGATACACAAAATCAACTATTTTTTCACCTTCCTGATTCGGATA	3	+	Horse_Pl:580447-580566
Horse_Pl	TWP_JKYYVMIBLB_000073	TGCTTGGAATAGTAAACGTCTTCTAACTTGAGAACATGAATAACACTCTGGAACTTCAGGGTCATAGGGAGAGGTTATCGAACTATAGGGGACGTGAATTTTATCACAAATATTAGCTAA	5	+	Horse_Pl:589087-589206
Horse_Pl	TWP_JKYYVMIBLB_000074	TATCTAATTCCATATAGTTATACATACACTCGGTGAATGTCATGATCATAGATATGCACTGCGACCTTCTTTCTCATAAAACTTTTTCCTATGAAGATCCTTGCGTGCGCTGCTCTCCAA	5	+	Horse_Pl:580327-580446
Horse_Pl	TWP_JKYYVMIBLB_000075	ATACTGCTTGCTTACTTCTGAACCGCAAGAATATTTCCCTCCGATATTCACAGCGTAAAGATCAAGCTTTGGGAAACCTCTACCAGAAATCGCTTTAAGCATTAAAAGCAAAGAAAGGCT	4	+	Horse_Pl:589207-589326
Horse_Pl	TWP_JKYYVMIBLB_000076	TGCCACAACCCTAAACCATGTGATTTTTACCCTACCTTAAGACAAGCATTAAGATCTGTCGAACCTGTTGTGGTATTTATCTACGATCAGGAAACATCAGCATATCCAGAGCTAAGACCT	3	+	Horse_Pl:580207-580326
Horse_Pl	TWP_JKYYVMIBLB_000077	GTCTTTGCCTCCGCTAAGAGCTATAACAATCTTAGCGTGATTTTCCAACATAGAGTAGGTATACAAAGCCTTACGCACTAGGCTTTCTATACGTTTACCAGATTTCGTCCACGGGGGATG	2	+	Horse_Pl:589327-589446
Horse_Pl	TWP_JKYYVMIBLB_000078	ATAGATGCTTGCTTACACACGCGCCACATGTTTTCTCAACACGTAAAAATTTATACAGTAAAAGATGAAGATGCTCTAAAGAATTTTCTTGAGCAGAACGCTCGATTTCAAGGTGTAATT	5	+	Horse_Pl:580087-580206
Horse_Pl	TWP_JKYYVMIBLB_000079	TAAGTGTAGAATAGACATGGGGAAATAGTAAAAGGATAGAATAAAGCTTGCAATACAATATTAGTTTTTATGAAAACTTGTAATTGGTTTTTATCCTTAGCTTATTTAAACTTTCCTTTA	7	+	Horse_Pl:589447-589566
Horse_Pl	TWP_JKYYVMIBLB_000080	GTTATTCCAGGCTGTTGTTCCTACGGACTGGAATCTACGGTAATCTCTGCAGATCCTTTAAAGATCTATCGTGAGGGAATGATTCCTCATCAAGTTATCGAAGACGTTGTAGGGGAAAAG	2	+	Horse_Pl:579967-580086
Horse_Pl	TWP_JKYYVMIBLB_000081	AAAGCCTTGCTTTGAGAAGAATTGTATGACAAAAAAAGTTAACAGAAATGATCCATGCCCATGCGGTTCTAATAAGAAATATAAGCAATGTTGCCTTAAGAAAGATAGTCAACCAGCACG	5	+	Horse_Pl:589567-589686
Horse_Pl	TWP_JKYYVMIBLB_000082	GTGAATAAGCTCATCGATCTCGCAGGACCGCTACTTGGAACGTCTGCAAACATTTCCAATTTCCCTCCAGCAATCACCTCTAAAGAAGTGCTTGAAGACTTCTGTCAGGAAGATATTTGT	2	+	Horse_Pl:579847-579966
Horse_Pl	TWP_JKYYVMIBLB_000083	CTATACTTCAGAAGGCAAGTTCAAATTTTCTGCGGAAGTTGTAAATTCGAGTGCTGCAGACAATAGTTGCACGCAGTTGTTCCAACGTCTTTCTGGAAGCATCACATCTGAACAAAAGCA	3	+	Horse_Pl:589687-589806
Horse_Pl	TWP_JKYYVMIBLB_000084	ACACACGCACTTAAGTTATCACAGAAGTTCCTCCCCGGGCCGTTGACTTTGCTCGTTGACCATAAAAACCCTAGATTTCACCAAGAGAAACTAGGATTTAGGATTCTTTCTATTCCTATA	3	+	Horse_Pl:579727-579846
Horse_Pl	TWP_JKYYVMIBLB_000085	AGCGGTTGATACGTATTACGAAATTACGAAAAATAAAACTCCTATTGGAAAGAAAACCATTAAAAAAGTTCAATCTAAAGAAGATCGTTTGATTTCTGAACAATTGAAGAAACATAACTT	6	+	Horse_Pl:589807-589926
Horse_Pl	TWP_JKYYVMIBLB_000086	AATTACCCAAATGCCGAAGAGAAAATCTATGATTTAAAGCATAGAGATCAGGGAAAATCTTTGGTTGTGTATGTAAATACTATTGAGGATATTGAAAAATTCTCGGGATGTACATTATCA	6	+	Horse_Pl:579607-579726
Horse_Pl	TWP_JKYYVMIBLB_000087	CCAAGTTATGGATACAAGCTTGTCTGTAGATCCTTCCGGTAGAGGAGAAAATTTTGTTACGGAAGAGTTTATTCCCACCCAAGAAGATTACCGTATTTCAGAAAATACTGATTCTGACTT	5	+	Horse_Pl:589927-590046
Horse_Pl	TWP_JKYYVMIBLB_000088	GGAGTTTTTATGTCTGTTACAGATCCAGATTTTTTTTTACGACAAGCTGCAGATTATTTAGATCAAGGCAAGGTTATAGCCTTCCCCACAGATACAGTTTATGGTTTGGGAGTGGCATTA	5	+	Horse_Pl:579487-579606
Horse_Pl	TWP_JKYYVMIBLB_000089	GGAAGAAAATAACCAATAGCGTATAAATTGACTTCCTATTGGTTAATTAAAGTTTTCTCTTCAAGCAATAGGGTTCCTGATTTTTCGCTGGAGTAGCTCAATTGGCAGAGCATTCGATTT	5	+	Horse_Pl:590047-590166
Horse_Pl	TWP_JKYYVMIBLB_000090	TTAATACTTCTCGTGAAATAGATCCTATATTGAAAAAATTGGATTTAGAAACATGCCTATGTTAAAGTCTTCTCGAATTTAGTTTTTTGCAGAGAAATATTTTAGAGAATAGCGAATTCT	6	+	Horse_Pl:579367-579486
Horse_Pl	TWP_JKYYVMIBLB_000091	GTAATCGAACGGTTGAGGGTTCAAGTCCTTTCTCCAGCATTCTCTGGGGGTGTCGCATAGCGGTCAATTGCATCGGACTGTAAATCCGACTCCTTACGGATACGTTGGTTCAAATCCAGC	1	+	Horse_Pl:590167-590286
Horse_Pl	TWP_JKYYVMIBLB_000092	GACCAAATTAGTCGGATTGATTTTAGAGATCAAGGGTTTCTTTGAACCCACAAGACATAGAAAAATTTATAATTCGTTCTTCTATAGGGAAGATAATTAATGTCATTTATTTTAATAACT	6	+	Horse_Pl:579247-579366
Horse_Pl	TWP_JKYYVMIBLB_000093	CGCCCCCAAGATTTTCTTTATTTCTCTTCTTTCTTTTTCGTTATTATTTTTTATTTATCAGATATAATTAATTTTACCAGAATTAAATTAAACATATTAAAAATTGACCTATAATTTATT	7	+	Horse_Pl:590287-590406
Horse_Pl	TWP_JKYYVMIBLB_000094	AGATAATAATAGGATCATCGGGATCCCCAGGACATACTATGGAATCTAATCCAGCAAACTTACGACGAAAAAATGAATACTCCATGAATGCTCTCAAAAGTAACTTATAGTGAAAATTTA	6	+	Horse_Pl:579127-579246
Horse_Pl	TWP_JKYYVMIBLB_000095	ATCTGATTTTTATTAGAAAAAAATCGGAATAATAAATGACTATTTCTAATAATAACACTAATGATTGTTATTTTTCTATAGATTCGACTTTTGAAGGTGATGTTGCTGCTGGGAATGTAC	6	+	Horse_Pl:590407-590526
Horse_Pl	TWP_JKYYVMIBLB_000096	ATTCATAAGAAAGTTGTTCAATACCATGAGGGAATACCCATGTAGGACGTACACCTTTGAAAGGACATGCTGAAGGGAAAAATGCTAAATTGTCAGCATTTGCTCCATAGCCATGACAAA	4	+	Horse_Pl:579007-579126
Horse_Pl	TWP_JKYYVMIBLB_000097	AAACCAACGACGTCACATCTCAAAGTATAGAATCCACGAGTAGCTTAGTTGTAAATCCTCCTGGAACCTCGACTTTTTCAGGAACAATCAATGTAGAAGGACTTACTTCAGCTAACGACC	3	+	Horse_Pl:590527-590646
Horse_Pl	TWP_JKYYVMIBLB_000098	CAAAATCTATATTGAATAATTTTTGGTATTGTTCTTCTGTTGCTGGGGTAATATCCGGATTAGAAATTAAGCTCTGAAATAGAGGAACGTCTAAGGGGAACCAAGCTCTTCCACCCCCAA	5	+	Horse_Pl:578887-579006
Horse_Pl	TWP_JKYYVMIBLB_000099	TTAATATAACTGGCAACAATGTATATATAAATTTGAACGGCAACAGATTGAGTAACGTTGCTAGACCTATAGACCAGTCCTCTCCAGTACCGGCAAATTATATACGTTCTCCTGAGTACT	5	+	Horse_Pl:590647-590766
Horse_Pl	TWP_JKYYVMIBLB_000100	TTGAAGATAAAATAAGATGAGTGGTGATCATAGCACCTTGGCTAAAGCCTCCTAGGATAATGTCGTATCGCGGACGATCCAACTCTTCAATAAGGTTTTCTAAAGCTGCTTTTGGTTTCT	4	+	Horse_Pl:578767-578886
Horse_Pl	TWP_JKYYVMIBLB_000101	TTTTCTGCTCACTCAATGAGTTTGGAAGGATCAACATTAATACACAGCAACCCGTTCCCATTCTCGGCACCGATAGGCTGGTCTACCAATCGCAAAATATTTTTTCCCACATACGCTTTG	2	+	Horse_Pl:590767-590886
Horse_Pl	TWP_JKYYVMIBLB_000102	TATCTTGATATCCGTGACTTTGAATAAAAGGAACCTTAGCACATAAATTTATATTATTTTCCCAGCCTTTCTCTAATAGTAATGCTCCAGAACAAATTAAAGCTCCTCGATAAGGGATTT	6	+	Horse_Pl:578647-578766
Horse_Pl	TWP_JKYYVMIBLB_000103	TAGATTACTCCTATAGAGATTCAAAAGTCACGTATCCAGGATCCCACTGGGTACAATTATTAAGCAAAGGTATCTACATGATCGATTACGGCATTAATAAACGCTGGGGATGGAATAATG	5	+	Horse_Pl:590887-591006
Horse_Pl	TWP_JKYYVMIBLB_000104	GCATTTTTTGTAAAACAACAGCAGGAATTTCATGCCCACCATTAAAAGAAATAAACTCTCCATGTAAACGTGAAGATAGGAGCTGATTTAGCCGTTCCCCATGGTAATAAGGCAAAATGG	5	+	Horse_Pl:578527-578646
Horse_Pl	TWP_JKYYVMIBLB_000105	GCTGGGGAGGCGACGTGCATCTGAAAAATGCTTCAGGCACCATTTATAGCAGCAATACTATCTATAGTGGGGGAGGATACTCTGGATTTGCAAGTTTATCTACAGCTTTTCGTGTCTCTA	1	+	Horse_Pl:591007-591126
Horse_Pl	TWP_JKYYVMIBLB_000106	TTTAGATAACTCTTCATCAGCGACAAGCTGCATGGAATGGGTAGCCTTACAACTTGCATCACTGAATCATCGTTCTTCGGTATTAATTGAACGTACTTGTCCATAGGGGAATGGTTTCCT	3	+	Horse_Pl:578407-578526
Horse_Pl	TWP_JKYYVMIBLB_000107	ATCTAGCTAAAGATCCGAACGGCACTATAACAAATGATCCAAAAGACAGCATAAAAGAAAATTTATTCTGCGCACAGCTAACAAGTAATGGGGCAGTTTTAAGCGCTTTTTATTTTGGAA	5	+	Horse_Pl:591127-591246
Horse_Pl	TWP_JKYYVMIBLB_000108	GCTTTCTTTAAATATCAGTGCGAGTGCTATGACTTATCCGCAATACGCTAAAGGTATTCTTAATCTGCCTATACTTCCTCTTGAAAAGGTGCTTGTGATTATAGAAAAAGCCTATCAAGC	5	+	Horse_Pl:578287-578406
Horse_Pl	TWP_JKYYVMIBLB_000109	TCATTTTCTACCCAAACCAAGGGGAATAGCTATGGATGATAAAGACAAAACTATTTCTAGATTCACATCAGATAATCCTAATAATCAAACTAGAGAAACTGATTTCGATGCGACAGGAGT	5	+	Horse_Pl:591247-591366
Horse_Pl	TWP_JKYYVMIBLB_000110	GAGTATTACAGAAGTAGGAAAAATAGTTAAAGGTAGTGCAGATACAGATAAACAAGTGCTCAGAGATAAAGCTAAATACCTTTTAGAAGTTCTTTTAACATTATTTAGAGATAGATTTAT	6	+	Horse_Pl:578167-578286
Horse_Pl	TWP_JKYYVMIBLB_000111	TAAAGACCAAAACCTCTACCTAGAGAATGCTACGTTAAACATTGATGGCAATTTAAATATCGAAGATGATTTTGATGCTGAGACATTAATTGTAACAAAGGACGTAAATGCAAACTATGA	6	+	Horse_Pl:591367-591486
Horse_Pl	TWP_JKYYVMIBLB_000112	TCAACGTATACCAGCAACGATTCTTTCACGGAGTTTATCCATACATATTCAAGGACAAGAAAAGACAAACCCTAATGAAGAGGAAATCGCCTATCTACTCAAGTATGCCTCAGGAGAAAT	4	+	Horse_Pl:578047-578166
Horse_Pl	TWP_JKYYVMIBLB_000113	TTTCTTTGCTGGTAGTGAACTCTCAGGAAACAATGGGTTTTCTTTGCGTGAGACGGTTTTAAATGGGGACATCAGCATTAACGCCTCTCAAAGTTCGAGTATTGGGAATATCTCAGACCC	2	+	Horse_Pl:591487-591606
Horse_Pl	TWP_JKYYVMIBLB_000114	CTATAAGATCTATATTATTCATGAAGTAGATCGTATGACTTTACCTGCGATCTCTGTATTTTTAAAAGTCCTCGAAGAAGCTCCGTCTCACAGTGTAATCATACTGACATCTGCAAAACT	5	+	Horse_Pl:577927-578046
Horse_Pl	TWP_JKYYVMIBLB_000115	TCTTTCTCAACGCGACGCTTTAACATTCAACTACTATAAAAAAAGCTCCGTACAAGCCTATACCTGTATGTTAGACCATCGCGGTACATATAACATTCCTGCACATTCTATTTTAGATTT	5	+	Horse_Pl:591607-591726
Horse_Pl	TWP_JKYYVMIBLB_000116	TTCCCAAAAACTACATCCTGATATTCAAGAGTTTCAGCCTTCTGGAAAGGGAAGATTGCATTCTATAGAGATCCCTAGGGACATAAAAAAACAGATCGCAATACTTCCTTATGAGGGCTA	4	+	Horse_Pl:577807-577926
Horse_Pl	TWP_JKYYVMIBLB_000117	AAAAAGCGGAACTTCAAAAGATATTGAAAATTACACATCGATGTATCGCAACTACTTCTATGTGGAGGGTAAAGATCTTGTGATTAAAACTCCAGGAATCTACCAGGTCACTTTTGAAAT	5	+	Horse_Pl:591727-591846
Horse_Pl	TWP_JKYYVMIBLB_000118	AGGTAAGGTATGCCATGCGATTTTATTGCACGGCAGTTCATTATCCATTCTTTCTCAATATGCTTATAACTTGGCCTCTCATATTCTTCTAAAAGATACTCCTGAAGCGCGGTATAAGAT	5	+	Horse_Pl:577687-577806
Horse_Pl	TWP_JKYYVMIBLB_000119	CACTAGAATGGGAGGGCAACACTCAGGAAATGATGAAGTGAATTTATTTTTAAGGCTGGATCAAGGCAGTCAATTCGAAAACTTGTGCACAGCAGACACTCGAGGCCATTATCCTACAGA	2	+	Horse_Pl:591847-591966
Horse_Pl	TWP_JKYYVMIBLB_000120	GACAACCTATAGAAGAATCACTCAACAAAGTTATGACCGCTTATACAGAATTAGCCTTATGCAAATAGAAGGAAAGATAGCTAATGAACCTTGGGAGGCCTTACTTGATAACATTAGTCA	5	+	Horse_Pl:577567-577686
Horse_Pl	TWP_JKYYVMIBLB_000121	TAGGACATCCACGGCCTTGTATGCAATTTTCTCTGTTTCAGATATCTCTTCACAACCTACCGTCAGAGTCTATACACATGCTCATATACAAAGTATGTTTTCTACGATAAGTGTGATTTG	5	+	Horse_Pl:591967-592086
Horse_Pl	TWP_JKYYVMIBLB_000122	AACAACAAAAGTCCTTTGATAAGTTTGAAAATAAGTCTTTGGCATATCACACAAAAATTCGTGAGGGTTTTTTATCTCTTGCCGAGTCACGTCCTGACAGCTATCTTGTTTTAGATGCTA	5	+	Horse_Pl:577447-577566
Horse_Pl	TWP_JKYYVMIBLB_000123	GTTCCCATTTGCAGCAAGATTTCCCGAGGAGGATTAAACTATGTCAACACCTAAAACTAATATTAGTTTACCCACATTTGTTCGTTTTAATATCTACTCTAAGGATCTATCTGAAGAGAA	5	+	Horse_Pl:592087-592206
Horse_Pl	TWP_JKYYVMIBLB_000124	GAGGGCTGGGGAAGGAATATGTGACAAATCTCTGTCACAGTGTTGTAGGAGAAAAAAAAATTCTTCCAAATCTTACCTGCCTTTTAGATATTCCTGCGGACGAAGGACTAAAAAGAAAAC	4	+	Horse_Pl:577327-577446
Horse_Pl	TWP_JKYYVMIBLB_000125	AAAAAAACGTGCTATAACGGTATCGAAAGCAATAACAGCCAAAAACACTAACCTTCAAAATCTAACTTGTACAAACGGGAACCTCAATTGCAAGCAGGACCTATTTGTTAGTGGGAACAT	5	+	Horse_Pl:592207-592326
Horse_Pl	TWP_JKYYVMIBLB_000126	TATTTCTTGCAGCACGTGCACAACACATAACTGAAAAAATACTCCCCGCTTTAGAATTAGGGAAAATTGTGGTATGTGACAGATTCCATGATTCTACAATTGTCTATCAAGGAATAGTTG	5	+	Horse_Pl:577207-577326
Horse_Pl	TWP_JKYYVMIBLB_000127	GAAGATTAATACAGGGACGAATAACCAAACAAACTTCTTTGGTAGGGTAAACCTGAGCAATCATACAATCTTATGCGACCAACAACCACATACCACTAATATTCAAAAATTGCCGCAACA	5	+	Horse_Pl:592327-592446
Horse_Pl	TWP_JKYYVMIBLB_000128	CTGAGGGGAAAGAAGTTGTAGCGACTAGAGAACCTGGAGGATCTTCCTTAGGTGAGCGAGTGCGTGATTGGATTTTAGACCCCTCCACAACAGAGATTTCTCCTTATACGGAGCTTTTTT	1	+	Horse_Pl:577087-577206
Horse_Pl	TWP_JKYYVMIBLB_000129	ATATGTCCCTTATCATGTTTTTCAAAGTAATAAAACTGCAGTTTCTATGCGTTCTGCTGTTTCTGGAGGACATGTAGGCCGCGGGGACGTAAAACGTGGTGTGTGGATTCCTTGGGATAA	2	+	Horse_Pl:592447-592566
Horse_Pl	TWP_JKYYVMIBLB_000130	TTGAAGAAGAGAGTGCCTCACCACAAGTATAAAGGAATAAAGCCATGTTTATAGTAATTGAAGGATGTGAAGGGTCAGGAAAAAGCTCTTTAACACAACTTCTAAAAGATAAGCTTATGG	5	+	Horse_Pl:576967-577086
Horse_Pl	TWP_JKYYVMIBLB_000131	ATTTGAAACTAAAATTGAACAACAAGAGAATTCCCAGGTGTATGTAGGCAAAGGTGTCAACTCTTGTTATCTGAATTTTCATGCAACCCCAGAAAATCCTAAACTTTTCCGTATTAGTAT	6	+	Horse_Pl:592567-592686
Horse_Pl	TWP_JKYYVMIBLB_000132	AAGATGTACGTGTGATGGGAAGGTCTACTCAAGGTGTACGCTTAGTTCACGTTAAAGAGGGTGATACCCTTGTTGCAATGGAAAAACTCTCGTTAAATGAAGATGAGACTCTAATGAATA	4	+	Horse_Pl:576847-576966
Horse_Pl	TWP_JKYYVMIBLB_000133	CATTATGTCAAAGCACGGTGGTTGGTTGGATAACGGAATAGGAGGAGAGTGTATATTAGTCGCGGTTGTTAATGGCAAAGAGACACTTTTACAAGGATCTACGTGTTCAGGAACAAGTTA	3	+	Horse_Pl:592687-592806
Horse_Pl	TWP_JKYYVMIBLB_000134	GCGTACGTTCTATTCTTATCAACGAGAGAAATGGAGATGTTCTTGGAGCTATTTCTGTGACAGATCACGATAGTATCTTACTCATGTCAGCACAAGGACAGGCTATTCGTATTAACATGC	3	+	Horse_Pl:576727-576846
Horse_Pl	TWP_JKYYVMIBLB_000135	CTACAGGCCTAAACCTATGGAATGGATTGCCACCACATTTCTGGCAAGAAATAGAGGGTATTTCATACTGAAAAACTTATCGTATGCTTGGAGGGTAGCTTCATTTTCTTGGAACGTAGT	3	+	Horse_Pl:592807-592926
Horse_Pl	TWP_JKYYVMIBLB_000136	ATCGTGTTGTTGCTTGTCAAATTGTTAGAGATGATCAATCTGTTCTTGTTGTCTGCGATAATGGCTTCGGGAAACGCTCTCAAGTAGAAGATTTCCGAGAAACCAATCGAGGAGGGGTAG	2	+	Horse_Pl:576607-576726
Horse_Pl	TWP_JKYYVMIBLB_000137	GCAGCTGCCTTATTTTGAATGAATATACTCAACTTTTGCCCGGGAATTATTCTCCGGGCACTTTGTTCACAACACGACCTACCAAGTCATAACCTACATATCCCGTGATTTCGATGAGAT	3	+	Horse_Pl:592927-593046
Horse_Pl	TWP_JKYYVMIBLB_000138	ACGAAAAGGTCATGCTATTCACGAGATTGGGGATGGCTGTACGTTTCCCTCATGATAAGGTACGACCTATGGGAAGAACAGCACGTGGAGTACGTGGAGTTTCATTGAAAAATGAAAAAG	2	+	Horse_Pl:576487-576606
Horse_Pl	TWP_JKYYVMIBLB_000139	AACGTTCTCCAAATCCCGAAACTAAACGCGCTTCATTCACGATAATACAAGGATCTACTTCTGGAGCCTGACCATAAAAACGAGCTGTGAGTAAAAGTTCACTATCTGGATGGTAGCCAT	3	+	Horse_Pl:593047-593166
Horse_Pl	TWP_JKYYVMIBLB_000140	ACGGGGTAGTCAAAAAAGTAGCTCTTGATGCGTTCAGCAATCCTAGAAAGAAAGGTATTCGCGCTCTAGAAATAGATGACGGTGATGAGCTTATTGCTGCGGTGCATATTACTAGCGAAG	2	+	Horse_Pl:576367-576486
Horse_Pl	TWP_JKYYVMIBLB_000141	CAATAACAGCTTCCACAGTTTTCCCTACAAACTGCTTATTATGTTTCTCAACATTTTTCTTCTGTGTTTGAGAGAGGATCTTTAATCTTTTTGATTTTACGCTCTGAGGGATTTGGTAGG	5	+	Horse_Pl:593167-593286
Horse_Pl	TWP_JKYYVMIBLB_000142	GAGCTAAGGGTAAACCGATCATTAACTTTCTTGAGGGTATTCGTCCTGGAGAACAATTAGCCGCTGTTCTTAATATTAAGAATTTTGAAAATGCAGGATTCTTATTCTTAGCAACCAAAC	5	+	Horse_Pl:576247-576366
Horse_Pl	TWP_JKYYVMIBLB_000143	GCATTTCAGCAGCTAAAGAACCTTTTTCTTGAGAATAAGAAAAGATACCTAAATTATCGATCCATCCTTCTCCAACAAAATCGACGAGCTCCTGAAATTCTTCATCAGTTTCTCCTGGGA	5	+	Horse_Pl:593287-593406
Horse_Pl	TWP_JKYYVMIBLB_000144	AAGGTTCGGACTTTTTAAAAGCAGTATATTCAGCATCAACAAAAGACTACCTGTTGATTTTCACCAATTTTGGACAATGTTATTGGTTGAAAGTCTGGCAATTGCCTGAAGGGGAAAGAC	5	+	Horse_Pl:576127-576246
Horse_Pl	TWP_JKYYVMIBLB_000145	AGCCAACAATCAATGACGAACGAATATAGACATGGGGAATGCGTGTACGCAACTTTGTTAATAAGTCTAAAATTTGTTCTCTAGATGTTGTTCTTAACATCTTTTTTAATATCCGATTAT	6	+	Horse_Pl:593407-593526
Horse_Pl	TWP_JKYYVMIBLB_000146	TCACCAACGAACCTGTGATTATTACAATATCAGGAGATGACTACGTAAAAAGAATGCCTGTAAAAGTCTTTAGAGAACAGAAACGCGGTGGTCATGGTGTTTCTGGATTTGACATGAAGA	4	+	Horse_Pl:576007-576126
Horse_Pl	TWP_JKYYVMIBLB_000147	TGATGTGTTGAAGAGGAATATCAACATAAGGGAGTAGGCGACGATCTTTTTCCATCAGATCAATAATGGTATCATCTACTTCATCAGGATACAAATAGAGCATTCTAATCCAATAGTCTC	5	+	Horse_Pl:593527-593646
Horse_Pl	TWP_JKYYVMIBLB_000148	AAGGTTTAGTAAAAGATATCATTAGAAATGAACTTCAAGAGCTTCAAAAGCTTCATAAAACTCCTCGTAGAACTACGATAGAATTTGATGCCGATGACATTCGTGATATTGAAGATATTA	6	+	Horse_Pl:575887-576006
Horse_Pl	TWP_JKYYVMIBLB_000149	CCGGCTCCTTAAGCATCTCTCTTAATACACTATGTAAGCAAGATTTGCGATCCTTAGACAGATCTTTACCATAGTCACCCAAATCTTGAGCAATGAGAATGACTTCTTTAACGCCCATTT	4	+	Horse_Pl:593647-593766
Horse_Pl	TWP_JKYYVMIBLB_000150	CCATTGCTATTCTTGAGTTGCGTTTATACCAACTTACCGGATTGGAAGCTGAGAAAATTCAAAAAGAATACGATGAGTTAGTAAATAAAATTGCTTACTACAAACGTGTTCTTGCTGATG	5	+	Horse_Pl:575767-575886
Horse_Pl	TWP_JKYYVMIBLB_000151	TTAACAATAAGCGAAATTCTTTAATCACCTGCTCTAAAGGTTTACTTCTTAATCCTCCCTTAATGGTAGGAATAATACAGAAGGCACAGCGCTTACGACACCCCTCAGCTATTTTCAAAT	5	+	Horse_Pl:593767-593886
Horse_Pl	TWP_JKYYVMIBLB_000152	AAGGTTTCTTAAAAGCTCTTTCTTGTTTAGATGATGTTGTACATACCATCCGTAATAGTGATAGTAAAGAACACGCTAAGCATCAATTGATTGAAAAGTTCGGATTTACTGAACATCAGT	6	+	Horse_Pl:575647-575766
Horse_Pl	TWP_JKYYVMIBLB_000153	AGGCATAATGCTTCGGTGTGGATAATTTTCTAGGTACTTCCCCCATTTCTAAATAACTTTTAGAAGATAACTTTTCTCCACTTTCCTTAGACTCTATAGCAGATAAGATATGTTCCACAT	5	+	Horse_Pl:593887-594006
Horse_Pl	TWP_JKYYVMIBLB_000154	TTCCAAGGACAATGAATATTCATAGAATGATTTCTGCATGGGTACGCCACCGTACAGAGGTAATTCGCAGAAGAACTCGTTACGAGTTAAATAAAGCTGAAGCACGTGCACATATCCTTG	3	+	Horse_Pl:575527-575646
Horse_Pl	TWP_JKYYVMIBLB_000155	CTCCAGAACCTAAAACATAGTGTACATAGGGGAGCCAAGGCTTTAACTCTTCTTTATGCTTAGAAACCATGCAACCAGTTAATATAATCTTGGCAGTTTCTTTCTTCTTATCGATTATTC	5	+	Horse_Pl:594007-594126
Horse_Pl	TWP_JKYYVMIBLB_000156	TCCGTGTTGTTCTCGAGCTTAAGAAGGGAGAGTCATCAGAAGTTGTTATCAACCGTCTCTATAAATTCACTGATATTCAAGTGACTTTCGGAGCGAATATGCTCGCCTTGGATAAAAATC	3	+	Horse_Pl:575407-575526
Horse_Pl	TWP_JKYYVMIBLB_000157	GTTGAAGATAATCCGTAGATTCATCTCGAGCAGCTTTTAAAAACCCACAAGTATTCAAAATCAAATAATCCGCTTCTTGCAGGAGTTCGGTAGCTTCATAACCAGCTTTTAATAAAATTC	5	+	Horse_Pl:594127-594246
Horse_Pl	TWP_JKYYVMIBLB_000158	TTACAGAAATGCCCTACAATGTAAACAAATCGCGATTAATTGAACAAATTGCTGATCTTGTTAACGATAAGACTTTGTCAGGTATTTCCGATGTTCGAGATGAATCAGATAAAGATGGTA	6	+	Horse_Pl:575287-575406
Horse_Pl	TWP_JKYYVMIBLB_000159	CGAGCATTACCTCACTATCTACAAGGTTCCTTGAGCAGCCTAAACTAATAAAATGAATTTTATTTTTTGAGGTTGCCCCTTTAAAAAAAAACTGTTCTTTAGTTGACATGAAGATTCTCT	6	+	Horse_Pl:594247-594366
Horse_Pl	TWP_JKYYVMIBLB_000160	GACTGATTTGTGGTAGTGAGGGTATACGCTCTACCTACTATACAGGAAGAGGAAAGATCAAAGTTCGTGCACGTCTTCATGTAGAAGAGAACGCAGACAAACATCGTGAGAATATCATTC	3	+	Horse_Pl:575167-575286
Horse_Pl	TWP_JKYYVMIBLB_000161	TGTAATTATGGGGAAGTTTTCTTGATTCTTTTTGAAAATAAATATAGTATCATAAGCGATTTATCATTTTCTTGAAAGGATTCATCAATGGCTAGTAAGAACCGTGAAATCATTAAATTA	6	+	Horse_Pl:594367-594486
Horse_Pl	TWP_JKYYVMIBLB_000162	ATATACCTCCTCATAACCTCGGAGAGTTAATAGAAGCCACGCTATTGGTATTAAGTAAGCCTGACGTCTCTATAGAAGAAATCTTAGAAGTCATGCCAGGACCAGATTTCCCGACAGGGG	2	+	Horse_Pl:575047-575166
Horse_Pl	TWP_JKYYVMIBLB_000163	AAAAGTTCTGAAAGTTCCGATATGTACTGGACTGTTAAAAATAAAAGAAAAACAACAGGTCGACTAGAACTCAAAAAATATGATAGAAAACTGCGTAGACACGTAATTTTCAAAGAAGCT	6	+	Horse_Pl:594487-594606
Horse_Pl	TWP_JKYYVMIBLB_000164	ATACTGTAGATATGGTATCTAACTATGACGAAACGAAGCACGAGCCTGTTGTTTTTCCTTCGAAGTTTCCTAATCTTCTTTGTAACGGTTCCTCTGGTATTGCTGTAGGTATGGCAACAA	4	+	Horse_Pl:574927-575046
Horse_Pl	TWP_JKYYVMIBLB_000165	AAGTAAAAAGATTTAATTTACCTGCTAGCTTCTATTTCAAGTTGTTGAGTGGGTCATGAAATTAGAACTTCTAATTGCTTTTAAGTATCTAATACCAAGAAGAAAAAGATTATCTTCTGC	6	+	Horse_Pl:594607-594726
Horse_Pl	TWP_JKYYVMIBLB_000166	CACTGGTCGATGGTCAAGGAAACTTTGGCTCTATTGATGGGGACCCTGCGGCTGCTATGCGTTATACGGAAGCTCGTTTAACCCATAGTGCGATCTTCCTAATGGAAGATTTAGATAAAG	1	+	Horse_Pl:574807-574926
Horse_Pl	TWP_JKYYVMIBLB_000167	CATTGTTTCTATATTTTCAATAGGCATTATTTCTTTAGTCACTTGGTTATCCATTGTTTTCATTTCTGTTATCTATGGTTTAGAACAACGTTGGATTCATGATCTTTCCCAGCTTCATTC	6	+	Horse_Pl:594727-594846
Horse_Pl	TWP_JKYYVMIBLB_000168	CGAAGCATCGTAAATGCGCTAAAATTTGCGGTGATACTTCCGGAGATTACCATCCTCATGGAGAGAGCGTTATTTATCCTACGTTAGTGCGTATGGCTCAAAACTGGGCGATGCGTTATC	1	+	Horse_Pl:574687-574806
Horse_Pl	TWP_JKYYVMIBLB_000169	TCCAGTAAAAATCGTTCCTTCATCTGTTTATTATGATTCCTATTACTATCAAATAGACAGACATGCTGACCTTTCTTTGTATACAACAAAGACAATAGGAGAAAAGCTCGCTTCCTCTCT	5	+	Horse_Pl:594847-594966
Horse_Pl	TWP_JKYYVMIBLB_000170	ACCTTCGTTACTCTATGTCGGTAATTATTTCTCGAGCGCTTCCTGATGTCAGGGATGGTTTGAAACCTTCGCAAAGGCGTATTCTTTATGCAATGAAGCAATTAAACCTCACTCCTGGTG	2	+	Horse_Pl:574567-574686
Horse_Pl	TWP_JKYYVMIBLB_000171	TATAGATCCCTATGATCCAAATTTGGACTACTCTTTACCAGAAAACTTCCCTCTACCAGATCAAACTTCAGATGGGAAATTAAAGGATCCTGTAAAAATTGCTTTTGAAGTTCTTAATCC	5	+	Horse_Pl:594967-595086
Horse_Pl	TWP_JKYYVMIBLB_000172	AGAATCACGCTCTATCAGTTAAGATGAATAATTTGGATATTTAGGAGACGGTTATCACTATGTTGAACAAAGAAGAAATCATTGTCCCTAAAAATCTAGAAGAAGAGATGAAGGAAAGTT	6	+	Horse_Pl:574447-574566
Horse_Pl	TWP_JKYYVMIBLB_000173	CTATCTAGGGCAAAATCACGCCCAACTTTTAGAGTTTGAAGAGGGCATTGGTTATGTACAGATGGAAAGGATGGTCGATCCTAACAAAACAGAATCGCGAACATTTTCTCAATTTATTGC	4	+	Horse_Pl:595087-595206
Horse_Pl	TWP_JKYYVMIBLB_000174	CAACTATGAATCCCGAACAGAGAACTTTAGTTCGTGTGTCATTGAAAGATGCTGTTGAGGCAGATCATATCTTCACCATGCTTATGGGCGAAGAAGTTCCTCCAAGAAGAGAATTTATTG	3	+	Horse_Pl:574327-574446
Horse_Pl	TWP_JKYYVMIBLB_000175	CTATCCTTCTGATGAAGTGTATCAAAATCGCGTGCTTCCCTATGAACAAACAGATTATAGTTCCGAGATTTTAAACCCTTTTAATAGCTCTTCCGAAGGTTGGGAACAAGATTTTATACA	5	+	Horse_Pl:595207-595326
Horse_Pl	TWP_JKYYVMIBLB_000176	CTTATACTTGTTATACTTTAAAAGAAGTTATCGATCATCTCAAAGCCCTTGGAAGAAAAGGTATAGAAATTCAGCGTTATAAAGGTCTTGGAGAAATGAATGCTGATCAGCTTTGGGATA	6	+	Horse_Pl:574207-574326
Horse_Pl	TWP_JKYYVMIBLB_000177	TTTGCAAAATACCTACCGAGGAGCTTCGATCATCTTACCTGTAAATTATCGCGATATGGGGTATCGCGTAGGAGATAAGGGGGGGATCAGTATTTTCTCCCCAGAAACTCAGAAAGAGAT	2	+	Horse_Pl:595327-595446
Horse_Pl	TWP_JKYYVMIBLB_000178	AAACGTCGATCTTTGCAGAAATTCAAGAGGAATTGCGAGACTATGGTTTAGATATTCGCCATTATCTCAATCCCAAAGATTCTGAAATGGTGATAACCAATGAAGATTCAAAAACGTTAC	5	+	Horse_Pl:574087-574206
Horse_Pl	TWP_JKYYVMIBLB_000179	CAAACATCCTGTATATGTCATAGGCTTCTATAATCCTGGCTTATCTCCCATGGGAAGTAAAATTGTATTCATTGATATGGATCTAGCTTCTCAAATACGTTCAGAATCTACGGGAATCGG	5	+	Horse_Pl:595447-595566
Horse_Pl	TWP_JKYYVMIBLB_000180	ATTATAGCCCTCCGCAAAGCGGGAAGCAAGGTGGACGCTATTTCTATTCTTCCGAGGAAAAAGAAGAAGAGATGGCATCTAGAGAAGATGCGGATTCTATGAAGGTTATTGAATTATATA	3	+	Horse_Pl:573967-574086
Horse_Pl	TWP_JKYYVMIBLB_000181	CATGCATAATGGCTTACATGTCTTCTTTCCAAACACTAAACTGATCACACCAATTAAACAGCAAATTGAAGCTATCTTAAGTCAAGCCGGTATACAGGAATATTGGGAAGTATCTTCTCT	5	+	Horse_Pl:595567-595686
Horse_Pl	TWP_JKYYVMIBLB_000182	TGGACAGCTTTGTCAAGCTTATCTTGAACATAGAAAACTTTATCGTTGCTTTAGAGAAAAAAGCTGTTCCTTTTTCTGAATTTTTAGAAATGCGCAAGGAAACCTTAGGCTATCCTTTAT	6	+	Horse_Pl:573847-573966
Horse_Pl	TWP_JKYYVMIBLB_000183	CTATGATTATCAATATTTCAAGCCTATTTTAGATCAACTACGTAGTGATCAAGTTCTATTTCTCTTGATCTCCATTATTATCCTGATCGTTGCTTGTTCCAATGTTGTAACTATGTCTAT	6	+	Horse_Pl:595687-595806
Horse_Pl	TWP_JKYYVMIBLB_000184	AAAAAGATTTCCGTTACATTCTTTCAGAAAAGGAGATGGATGATTATCTATTAACTTTAGGAGTTTGTGACAGTAAACTGGTGTTTAAAAACGGAGATCGTGAGATCAGTGGAGAAGCTT	5	+	Horse_Pl:573727-573846
Horse_Pl	TWP_JKYYVMIBLB_000185	CCTCTTAGTAAATAATAAGAAGAAAGAAATAGGAATTCTTAAAGCTATGGGGACTTCTTCTCGTAGCTTAAAGGCTATTTTTGGTTTTTGTGGAGCATTCTCTGGAGGTATTGGTGTTGT	5	+	Horse_Pl:595807-595926
Horse_Pl	TWP_JKYYVMIBLB_000186	ATGTTGATGGCTCTCATATTCGTACTCTGCTATTAACGTTCTTCTACCGCCATATGACAGCATTAATTGAAAATGAATGTGTCTATATAGCTCAGCCTCCTTTATACAAAGTAAGCAAGA	5	+	Horse_Pl:573607-573726
Horse_Pl	TWP_JKYYVMIBLB_000187	TTTTGGAACAGCTTTGGCTGTTTTAACAATGAAAAATCTCTCAATAATTACTCAAGGCTTAAGTTACTTACAAGGCAGAGAAGCGTTTAACTCTACTTTCTTCGGTCAAGGTCTTCCTCA	5	+	Horse_Pl:595927-596046
Horse_Pl	TWP_JKYYVMIBLB_000188	AGATCTTCCAAAACCAAGAAATAGGAACCATCATTGCAGCTTTAGGTTGCGGTATTGGATCGGATAATTTTAATTTAGGTAAGCTACGCTATCGACGTATCATTATCATGACAGACGCGG	4	+	Horse_Pl:573487-573606
Horse_Pl	TWP_JKYYVMIBLB_000189	AGAAATACATGTGCCGACTATTTTCATACTCGGTTTAGGCACTTTAGTGTTAGCTGCTATTTCTGGATTATTACCAGCAAGAAAAGTCGCTAAAATGCATGTCTCTGACATTTTAAAAGC	5	+	Horse_Pl:596047-596166
Horse_Pl	TWP_JKYYVMIBLB_000190	TGTACATTGTGGAGGGGGATTCCGCTGGAGGATCTGCTAAGCAAGGTAGAGACCGTCGTTTTCAGGCTATTTTACCTATCCGAGGTAAGATCTTAAACGTTGAGAAAGCACGTTTACAAA	1	+	Horse_Pl:573367-573486
Horse_Pl	TWP_JKYYVMIBLB_000191	GGAATAGTTATGCCTCCTCTTATTCAAGCAAAAAATCTGTCTAAGGTTGTTCTACAAAGCAATCAAGATATCGAAATATTACGTAATGTGAACTTTAGCTTATATCCTGGGGAGGTAGTT	5	+	Horse_Pl:596167-596286
Horse_Pl	TWP_JKYYVMIBLB_000192	AGGCTAGAGAGGCAGCAAAGAAGGCTAGGGAGCTGACGTTAAGGAAAAGTGCTTTGGATAGCGCACGACTACCTGGAAAGCTTATTGACTGTTTGGAAAAAGATCCTGCAAAATGTGAAA	1	+	Horse_Pl:573247-573366
Horse_Pl	TWP_JKYYVMIBLB_000193	GCGATTACAGGCGCTTCAGGAAACGGGAAAAGCACGCTCCTTCATCTATTAGGCACACTAGATACACCGTCATCAGGAGAGCTCCTATTCCTAGGGAAAAGAAAAGAACACTACAATTTA	1	+	Horse_Pl:596287-596406
Horse_Pl	TWP_JKYYVMIBLB_000194	TAGGAAATAGTGATGTAGGTTCCGTATCACAACAGATCACTGGAGAAGCGCTAACAATCTTCTTTGATGAGAACCCACAAATTGCGAAGATGATCGTTGAAAAGGTTTTCATTGCAGCTC	3	+	Horse_Pl:573127-573246
Horse_Pl	TWP_JKYYVMIBLB_000195	TCAGCATTTAGAAACCAACATATCGGTTTTATTTTTCAAAACTTCTACCTATTAGAAGATGATACTGTAATCAATAATGTGTTAATGCCTGCAAGCATTGCACGACAAAATATCGCTAAA	6	+	Horse_Pl:596407-596526
Horse_Pl	TWP_JKYYVMIBLB_000196	ATAATTTAGCTAAGAACGATAAGCTCTCGTTGACGGGAGAAGATATTCGTGAAGGACTCACTGCTGTAGTTTCTGTTAAAGTTCCTAATCCTCAGTTTGAAGGGCAAACTAAGCAGAAAC	4	+	Horse_Pl:573007-573126
Horse_Pl	TWP_JKYYVMIBLB_000197	GGATCTCCTGCATTTAAAAAAGCTCTCGAACTCATAGACTCTGTCGGCTTATCTCATAGAACGCACTCTCGCTGTTGCAACCTATCAGGAGGAGAAAAACAACGAGTCGCAATCGCAAGA	1	+	Horse_Pl:596527-596646
Horse_Pl	TWP_JKYYVMIBLB_000198	CTGGATATTCTGAATTAATTTATTCATATGCAAATAATATTCCTACACGTCAAGGAGGAACCCACCTTACAGGATTTTCTACAGCACTAACTCGTGTACTTAATGCCTATATTAAAGCTC	5	+	Horse_Pl:572887-573006
Horse_Pl	TWP_JKYYVMIBLB_000199	GCACTGATAAACAATCCCGCAATTTTACTAGCTGATGAACCTTCGGGCAATTTGGACAATCAAACCTCTGAATACATCCATCAACTGCTTCTATCTCAATCTCATGATTCACGTGGAGTG	3	+	Horse_Pl:596647-596766
Horse_Pl	TWP_JKYYVMIBLB_000200	CCTTCGTTAGTTATTTAAACCAAAATAAAGAAAGTCTTTTCCCAGAACCAATTTATATTTCAGGAAGTCGAACTGGAGATGATGGTGACATTGAATTTGAAGCAGCTCTCCAATGGAATT	5	+	Horse_Pl:572767-572886
Horse_Pl	TWP_JKYYVMIBLB_000201	CTTATTGTAACCCATAATAAGCAACTCGCACGTCAATGTCATCGTGAAGGGGTTTTACAAAATGGAGAACTGATTTTCTAAGATAGCGTCGTTTTGATTCCCGTAGCAAAGTCTAAAGTA	5	+	Horse_Pl:596767-596886
Horse_Pl	TWP_JKYYVMIBLB_000202	TCTTAATTAAAAGGTTGCGAGAGCTTGCATTTTTGAATCGTGGTATAACGATCATTTTTGAAGATGATCGTGACGTCAGTTTTGATAAAGTCATCTTTTTCTATGAAGGAGGTATTCAAT	6	+	Horse_Pl:572647-572766
Horse_Pl	TWP_JKYYVMIBLB_000203	TATCTAGGCAAACGCTCTAAAACTTCCTGTTCCAGTAAATCCATGGACCCGTGATAGCGCGCTTGTCTAGTAAAATAATTCATCAGCCTATCCTCAGGATTACGTATTCCTTGATTCAAA	3	+	Horse_Pl:596887-597006
Horse_Pl	TWP_JKYYVMIBLB_000204	TTTCCAGAGGAGTTCCTGTAACTGGTTTGCAGTTGTTAGGAGCTACCGATAAGCAGGGAACAGAAATCACTTTCTACCCAGATAATGAGATCTTTTCTTCATGTGTTTTTGATCGCTCTA	3	+	Horse_Pl:572527-572646
Horse_Pl	TWP_JKYYVMIBLB_000205	AGAGTTTCCTTATCCAAACCCAGAGCACGAATATCCTGCCACGTGGTAAGAGAAATCATAGGTTCATATAAATGATGTTTCTCATCTGAAACTTCTCCAAGGCAGGGGACAGCAAATTTT	3	+	Horse_Pl:597007-597126
Horse_Pl	TWP_JKYYVMIBLB_000206	ATAAGGATAGCTATAAAGTATCCGGAGGTTTGCACGGTGTCGGAGTTTCTTGCGTTAACGCCCTGGCTGAAAAATTAGTAGCCACAGTATACAAAGATAAGCAAGCTTATCAGATGGAGT	3	+	Horse_Pl:572407-572526
Horse_Pl	TWP_JKYYVMIBLB_000207	CGTATTCTTTGTTTATTCCCATCAAGAGCACAGAAATACCCCCAATCATCAGGACTCACACAGCGCACCAAATTTAATTGCTCCCAACAAATTCCATGTGTACAGATTTCTAACAGGGTA	3	+	Horse_Pl:597127-597246
Horse_Pl	TWP_JKYYVMIBLB_000208	TCTCTGACAATGGTCGAGGTATTCCAATTCAGACCCATGAAAAGGAATCGAAAAAACAAGGTAGAGATGTTTCCGCATTAGAGGTTGTTCTCACGGTCCTGCATGCTGGAGGAAAATTTG	2	+	Horse_Pl:572287-572406
Horse_Pl	TWP_JKYYVMIBLB_000209	TTTTGCATTTCTGAAAGGAATCTTGCGTCATCAACCACGGCATTCTCATCATGCTCTCTCTTTAGTTCCAAACAATCTTCCGCCACTCTCTGCTTTTCTGCAGATAATTCCTCATTGTTC	3	+	Horse_Pl:597247-597366
Horse_Pl	TWP_JKYYVMIBLB_000210	CTGGGATCACAGGGCTTCATCACTTAGTGTATGAGGTTGTAGACAACAGTATCGACGAAGCCATGGCGGGTTATTGTTCTGAAATCCATGTAAGGATTTTAGAAGATGGTGGAATTACTA	3	+	Horse_Pl:572167-572286
Horse_Pl	TWP_JKYYVMIBLB_000211	CAATCGTTATTTTGAACATGAAAAGAAAATTTCTCGTAATCCTCCTTAGATACCGTCTGAGCAAGAAGATAGACATTTTCCGAAAAAATGGTTCCAGCATTATGACAGCATCCGGATGTT	5	+	Horse_Pl:597367-597486
Horse_Pl	TWP_JKYYVMIBLB_000212	TACAGTTTTTGTTAGGATAATGTATGGACGCAAAAGAAAAAAATTATGACGCCTCAGCTATCACTGTTTTAGAAGGGCTTCAAGCCGTTCGTGAGCGTCCTGGAATGTATATAGGAGATA	4	+	Horse_Pl:572047-572166
Horse_Pl	TWP_JKYYVMIBLB_000213	CCTAACCAATATGAAGCAATTTCTTCATAAGATGCCCCTGTAATAAAGTCTCTCTCAGGAATTTCTGAGGCTGATTGTATAAACTTTCTTAACCAATACAATGGACAATGTTGAATCAAG	5	+	Horse_Pl:597487-597606
Horse_Pl	TWP_JKYYVMIBLB_000214	ATCATATTCTATTAGTAAAGATTTATAATTCTTCCTTATACGCTTCGCTAAAGCAAATGCATCAAAGTAGTTTAATTGCTCGTTTGCATCAAGTAGTTCCTCACGCTAAGATCAAGGAAA	6	+	Horse_Pl:571927-572046
Horse_Pl	TWP_JKYYVMIBLB_000215	ACTAAGTCTAAAGAAGCAAGATCGATTTGTTCTAGACTATCTACAAACTCTGAAATACCATGTTTATTCAATGCTATTTTTAATTTTTGAGTGAATCTACCTAAATAGTTATGAAAAGAC	6	+	Horse_Pl:597607-597726
Horse_Pl	TWP_JKYYVMIBLB_000216	ACGGATATCTGAAGAAAATAGAGCATATTGTTGCTGCTAATCCTAAAGAAGTAATAGAAGCATGGAATGAAATGTTGGGAACCAAGTATAATGGGATGTTCCAAGCTTTAGGATTTAAGG	5	+	Horse_Pl:571807-571926
Horse_Pl	TWP_JKYYVMIBLB_000217	ATGTCCCTATCGAGGCTAGCCTGTTCTAAAGCATCGAGAAGTAGTCGTATCTCTTGAATAGTAAGTTGCTTTTTCTCAATAAAATCATAAAAAACAGGAGGATATGTATCCTTAAATGTT	5	+	Horse_Pl:597727-597846
Horse_Pl	TWP_JKYYVMIBLB_000218	ATTTATGTTGTATTTCTTTTAGGTGTTTTATGTTTCCTTTCCTTAAGAATCGAGAGTCACTCAGAGCAAAAAACTCTAAAAAAACAGCCTCTACAATTAAGCATGCAAAGCATTACTTGA	6	+	Horse_Pl:571687-571806
Horse_Pl	TWP_JKYYVMIBLB_000219	TCTTTAAGTCCTTTAGGGAGGTTGGATCTCAAATAGTTTGTTAGAATTGCAAAAACAAATAAAGCCAAAGCAATACTGCCAAAAATCCCAACCCAAATAAATCCTATAGGATTGGACATG	5	+	Horse_Pl:597847-597966
Horse_Pl	TWP_JKYYVMIBLB_000220	GACATGAGTAAGGTCATGTTGTTATTTATAAAAGACGGCCAAAAGAACTCGTAAAGCCGTATTGACTTTTTTCATGTTGCTGGATATAAGGCATTCTTTTAATGCAACGTATGATCAAAC	5	+	Horse_Pl:571567-571686
Horse_Pl	TWP_JKYYVMIBLB_000221	ATAATCGCTGGAATTAGAGCCAGTAGCAAACTGATAGAAGAAATAACAGCCATAACTATGGCTATAGTCATACGATCTTGAACTCGCTTATCAAACGAATAGGAAGCATGACAACGGCAA	4	+	Horse_Pl:597967-598086
Horse_Pl	TWP_JKYYVMIBLB_000222	TAATTTAAGATTTCGATCCATAAGATTAGAGAATGATCTTGAAGAGCCAGCATGCGTCTAATGTTTCTTGCTGTTTTGAGACATCGCATTGAATTCTTGTTTCATTTTTATTAAGAACAC	6	+	Horse_Pl:571447-571566
Horse_Pl	TWP_JKYYVMIBLB_000223	TCGTTTTTAAAAAGGGAATGTAAAATAATTTCTGGCATAAAAAACACCCTAAAACGCGCTAGTTTTGATCTTGGAAATTATGATTAAGCTTATGAATTAGAGTTAAAAAACCCTATAACG	6	+	Horse_Pl:598087-598206
Horse_Pl	TWP_JKYYVMIBLB_000224	CTCCTGTTGTCTTTAGTTGTCGTGAAATTGGGAGTGATCACGTGCTTGTCTCCAGACGATGTCGTCAACATAACGAGAGTTTTCAACAAAAATCAAACAGATTTGAGTTGTTAACGGAAA	4	+	Horse_Pl:571327-571446
Horse_Pl	TWP_JKYYVMIBLB_000225	AGACATCTGTAAACACACGCATTGAATTCAAAGTGTGTTTCCTATCCGAGGATTATAACAATCAAACAGTTCTACTAAAAACTTTATTGCAATAATGAGTTTTTAGTTCTTATGAAATTG	6	+	Horse_Pl:598207-598326
Horse_Pl	TWP_JKYYVMIBLB_000226	AAAACAGGGCATTATTTTAGAGGTATTGTTGAGTGCTTAGGTCTAGGAGTTGTTTTGATAATTCTAGAATTTGCTATTGCCGTGTTTAAAGTCGTCATTTCATTTGCTGTTATGTTGATC	6	+	Horse_Pl:571207-571326
Horse_Pl	TWP_JKYYVMIBLB_000227	TAAATAAGATTCTTAAAAAATAAAGAGAGAAGAGCAAAAACTCTTTCTGTAAAACAAAAAAAATAAATCTATCTTATTTTACTGTAAAATGTCATTTAATGTGACTAATAAATTGGAGTG	7	+	Horse_Pl:598327-598446
Horse_Pl	TWP_JKYYVMIBLB_000228	AAGCGGATAGCTGCAGTTGCGCAATACAATAAAATGTTTGGATCGAAGACCGGAGTATCTCAGGTTATTGTTAAGGATTTCGGTGATGGCAGTTACAAAGTACAGGATGTGTTATCTTAT	4	+	Horse_Pl:571087-571206
Horse_Pl	TWP_JKYYVMIBLB_000229	AGAAATGCCTCCTTACACTATCACAAGCACATAAAAACAGATTTTATTTTCCTTTGAAAATATGATCTATTTACACTTGGAAATACATCTCTCGATTGCTTTTATTGCTTTTTATTTGGA	6	+	Horse_Pl:598447-598566
Horse_Pl	TWP_JKYYVMIBLB_000230	ACTGCAGTTTTAGGGCCTAAAGGTCCTTTCAGCTCTCCTTTTGAATGTTCTCTATACTCAACTAACTTAGAAATCAACTTGCTAGGTTCAATTCCTATAGTTGGCATATACATTGGAGCG	4	+	Horse_Pl:570967-571086
Horse_Pl	TWP_JKYYVMIBLB_000231	AAAAAAATTGCACAAATTTATAATTCGTCCTTCTGATAAGGCGGTTATGTTACTATGGAAAAAAGAAAAGACACGAAAACAACCATTGCCAAAGCATCTGAAGCTCAGAACAAGTCTTGG	5	+	Horse_Pl:598567-598686
Horse_Pl	TWP_JKYYVMIBLB_000232	GTTGCCAGTAGGTTTAAGGCATACTTGGCAACGATTTCTTGATTTTTTTTGAAAGACTTTTACCATTTTTCTTTTGATTGTTAAAAATTTATGTAAAATCAAGGTGGATTGATGTCGAGT	6	+	Horse_Pl:570847-570966
Horse_Pl	TWP_JKYYVMIBLB_000233	TATGTTATCGATGCTGCAGGTAAAACCTTGGGAAGACTTTCTTCAGAGGTGGCAAAGATCTTGCGCGGTAAGCATAAGGTAACTTACACACCTCACGTAGCTATGGGTGATGGTGTTATC	1	+	Horse_Pl:598687-598806
Horse_Pl	TWP_JKYYVMIBLB_000234	AAAACTACAACAGCTATTGCAAAGTCGTTCTGTGAAGGATTTCTTCGATGCGAAATATCAAGGGATCTTTTTACTTCAGTAATACATGTAGAATGGCTCAAGTAAGAGTTGATCTACCCC	5	+	Horse_Pl:570727-570846
Horse_Pl	TWP_JKYYVMIBLB_000235	GTTATTAATGCAGAAAAAGTGCATTTGACCGGCGCGAAGAAAGGTCAAAAAATATATCGATATTACACAGGATATATTTCAGGAATGCGTGAAGTTGCTTTTGAAAATATGATAGCAAAA	6	+	Horse_Pl:598807-598926
Horse_Pl	TWP_JKYYVMIBLB_000236	CGCCATTGCGGGGGGAATCTATCCATATAAAAATAGTCTATACCTAGAGGATGTCCATACTTCCAAGTACACCAACGTTGTTGTAATACGTGCTGAAGATATGGAAGACTCAAGAATGCA	3	+	Horse_Pl:570607-570726
Horse_Pl	TWP_JKYYVMIBLB_000237	AAGCCCTCTTATATTATCGAGCATGCAATTAAAGGTATGATGCCAAAAACTCGTTTAGGCAAGCGTCAGTTAAAATCCTTAAGAATACTGAAAGGGGATTGTTATCAAGAGTTTAAGTCT	5	+	Horse_Pl:598927-599046
Horse_Pl	TWP_JKYYVMIBLB_000238	TATCACTGCAAAAGATGTCTTTGGTTGTGGAGGGAAAAAGGTAACTATTCTAGAGATTGCCGCACCTTTATTGGTATCTTCTTTACCAGATGTTGATGCTGCAGTTATTCCTGGAAACTT	4	+	Horse_Pl:570487-570606
Horse_Pl	TWP_JKYYVMIBLB_000239	CAGAAGCCGATCGTATTAGATGTTTAATTTGGGGTAAATTGTGGTAAAAAATACAATAGAAGAATCAGTAGCTACCGGAAGAAGAAAACAAGCTGTATCTAGCGTTCGCCTTCGTCCTGG	4	+	Horse_Pl:599047-599166
Horse_Pl	TWP_JKYYVMIBLB_000240	GCTTAAAGTCAAGGAACAGTTGCGTATAGCAGTTCCTATAGATAGAACAAACGAACAACGCGCTCTAGACTTATTGAAAGACTGCAATTTGATTAGTTACAAAGAAGCTTCTCATCTAGA	5	+	Horse_Pl:570367-570486
Horse_Pl	TWP_JKYYVMIBLB_000241	AACGGGCAAGATCGATGTAAATGGAAAAGCCTTTGAGGAATACTTTCCATTGGAAATTCAAAGAGTTACTATCCTCTCCCCATTAAAAGTTCTTGGCTATTCCAATGACTTTGATCTAGT	5	+	Horse_Pl:599167-599286
Horse_Pl	TWP_JKYYVMIBLB_000242	TGAAGACTTCTTAAAGGATGAGTGTGCTCGGTACCATTGCGAAGGAAAACTTGTTGTTTTGGCTAAAGTACATTTAGAACCGCTGGGTTTATATTCTAGTAAAACCCAGTCTCTCGAAGA	4	+	Horse_Pl:570247-570366
Horse_Pl	TWP_JKYYVMIBLB_000243	GATTCGTATTAACGGTGGTGGAATCCAAGGACAGGTTATTGCGACACGCTTAGGATTGGCTAGAGCTTTATTAAAAAAGAATGTTGATTCTAAACAAGAATTAAAAAGTCACGGTTTCCT	5	+	Horse_Pl:599287-599406
Horse_Pl	TWP_JKYYVMIBLB_000244	TAGTTTAGAAAAAGAGGCGCAATCCCTTGGACTGCAATTTAAAATCCTTCCCATAGATGATTATCGTGTACCTAACCGTTTGCTTTTAGATAAGCAAATAGATGCAAATTATTTTCAACA	6	+	Horse_Pl:570127-570246
Horse_Pl	TWP_JKYYVMIBLB_000245	TACAAGAGATCCTAGAAAGAAAGAACGTAAGAAATACGGACACAAGAAAGCTCGTAAAAGCTTCCAATTCTCTAAACGTTAGAGTTTGCCGTTATTTTCATCAAAAGCAAGCGAGAGTCT	5	+	Horse_Pl:599407-599526
Horse_Pl	TWP_JKYYVMIBLB_000246	GAAAAAAATCAAAATACTCTCGCTACTTGCTTTAGCCATCTCTTTAACAGGTTGTCACAATAATTCAGAAGGAGTTCTACGAATTGCTGCAAGTCCTACACCACATGCTGAGCTGCTTTA	4	+	Horse_Pl:570007-570126
Horse_Pl	TWP_JKYYVMIBLB_000247	TATCGAATTTCATCGCTTGCTTTTTTTATTTTCGTCTAAAGTACTTTCCTAAAAATTTTCTAGCTAGTTTCTTTTCTAAAAGAAAATCTTTCTTCTTTTTGGCATTCCAAAAAATGCCTT	6	+	Horse_Pl:599527-599646
Horse_Pl	TWP_JKYYVMIBLB_000248	ATCGTTTTGATTTTTCAATTACTCTATCTGTCTTGATTATCACCTTATTTTTCATTGAAGGTATTCGAATTTTGGGAGACACTTTAGGTCGGCGTATACTAAAACATCGAGGGATTTTAT	6	+	Horse_Pl:569887-570006
Horse_Pl	TWP_JKYYVMIBLB_000249	TCCTTCTGCACTCAGAGTATAAAATTTGTCTTTCTTAAACTCTATATCGACGCCTAGAGAGAAAAGAACAACCTTTCCTAAATTTTGAACCGCATGAATCAAATGCGTCGGGTTTTTCTT	5	+	Horse_Pl:599647-599766
Horse_Pl	TWP_JKYYVMIBLB_000250	TTCTCCCCCAGCTCATTTTTTCTTTAAAAAACCTCGTTGTCCATTTGATTGCTTGCTCTACTTTTGCAGGATTTGTTGGAGGAGGAGGATTGGGACAGATTTTATTGCAGTATGGTTATT	4	+	Horse_Pl:569767-569886
Horse_Pl	TWP_JKYYVMIBLB_000251	TAACATTACGTGGGAAATTTGTGTATTCTGATCATTTTTTAAGAAAACAAAACCTCCTGGAGGGAGATCTTCGAAATACTCTACTAGATCACAATCTTTGAACTGATCTCTAGCATTTCT	6	+	Horse_Pl:599767-599886
Horse_Pl	TWP_JKYYVMIBLB_000252	CTTTAGTTGCCTCTTTCGTTTCCGAAGCATTGCGTACCGGGGCGTTAACTTGTGTTGAGCCTGCTATTGCTCTAGGAATACCTAAAATAAAAATACTAAAAGATATACTTTTTCCAGAAA	5	+	Horse_Pl:569647-569766
Horse_Pl	TWP_JKYYVMIBLB_000253	AGGGATACTTAATCCATGTGCTTGAAATAAAATATTTAAAAAACCAGAACAATCTAATCCATAATCTATTAAGGAGTGGTGGAGACATCGTCCTCCCCAAACATACGGAATTCCCAAGAA	5	+	Horse_Pl:599887-600006
Horse_Pl	TWP_JKYYVMIBLB_000254	TTCTTACGGCCATCCCTTTTGCTATTTTAATCGTTATTTTATTCCCTTTAACACGTTGGATAGTAGGGACTTCTTTGGGGGCTACAGCATCAATAGTTCCTCTGACTTTTGGCGCTCTAC	3	+	Horse_Pl:569527-569646
Horse_Pl	TWP_JKYYVMIBLB_000255	ATTTTCAGATTCTTTCAGCAAAAGATCTATAGAGAACGGTTCATTACAAAAACGCACGTGGCTCACATTACAATAAGGGACTTCCTTATCCAGAGGGAGCTTCATTCTAATTTTCACCTC	5	+	Horse_Pl:600007-600126
Horse_Pl	TWP_JKYYVMIBLB_000256	CTTCTTTCTTTTTCTCTTCAATATTAGGTGGGCTTTTAGGGTTAGGATTATTCATAACGGCTTCCTATGGATTAAAGCCGATGAAGGGTTTTCATTCCGTTGTTTCTATTATTTTAAGTT	6	+	Horse_Pl:569407-569526
Horse_Pl	TWP_JKYYVMIBLB_000257	TTTAGGGAGGGATACTTTCCCTTGAGAATCTATGGCTAATGGAGACCCGTAGGGCAAGGGGATATGCCAAGGTTCTAAAAAAGCATCGAAAGACTTAACGATTGCATTAGGTAAAATATA	3	+	Horse_Pl:600127-600246
Horse_Pl	TWP_JKYYVMIBLB_000258	AGAGAAAGGGGTTATAGTAAAGCAAGTCCAGAAGTCAAGATAGCGGTATTGTAGATATGCAAATAGACATGATTTATATGTTAGTTAAGGAAACAGGCAGTACTTTATATATGGTATGCG	5	+	Horse_Pl:569287-569406
Horse_Pl	TWP_JKYYVMIBLB_000259	TTGAGATAGAAGAGCAAAAGATGATTGCGAGGATATATTTCTGACTGGATAGGGGCGCCAAAAATCGTGATCACGGATTAATTGCGAGTAGGCATAATAGGAGAGCTTACCAGCAAGTAA	3	+	Horse_Pl:600247-600366
Horse_Pl	TWP_JKYYVMIBLB_000260	GATCTCTATGAATATTCTCTCTGGTGATATCAATCTCTTTCGTAAAACTCCTTTGGGTTTCCTTATTGTTGCTTTATCTGGAGAAAAAGAACAAAGAGATTGGGCAAAAAGTTCTCTTAG	5	+	Horse_Pl:569167-569286
Horse_Pl	TWP_JKYYVMIBLB_000261	GCGCTCTCCAAACAATAACTGCGTCTCCAAATCTCCATGTGCAGATGAAAGATCCGAAACAGATGCATACAGTTGATAATGTTTCATCTTTCCTAACCATAATTAAAGATGTGCCCATAT	4	+	Horse_Pl:600367-600486
Horse_Pl	TWP_JKYYVMIBLB_000262	TATGCATTCCATCGCAAAGGGAATTTATGAATATGGTGAGAATGAAGAAATTTTAAGATTAGGCTTTCCGAAAGGGTTGGCAGTTCAAGGAATGATCAGTCAACTCATCCAGAGTGGAGG	4	+	Horse_Pl:569047-569166
Horse_Pl	TWP_JKYYVMIBLB_000263	GGAGAATATCTAAAAGTAAAATTAAGCTTTTATGCAAGCTTCAATACTTTGAAAAACGTCATCAGGAGATGCCTCAGAAGGGATACGTGTTAATTTCCCTAGCTCTTGATAATAGTCGAC	5	+	Horse_Pl:600487-600606
Horse_Pl	TWP_JKYYVMIBLB_000264	AATCGTGAAAAAACTTTGTTCCCAGACTTTGGTTATGCATCAGGGAAGCATAGAAGAATTAGGTCCTACGGAAAAACTTTTCTTAAATCCTCAGAGCACGATTACAGAAGAACTTTTCCA	5	+	Horse_Pl:568927-569046
Horse_Pl	TWP_JKYYVMIBLB_000265	TACAGGAGCTGTTGATTTCTCATAACCCTCAAGTCTCTTATGAATCACCTCTAGAGTATCGTCAGAACGACGAACTAATTTAATTTGACATGTAGGGCACTCACTAAATCCCTGACTTTG	4	+	Horse_Pl:600607-600726
Horse_Pl	TWP_JKYYVMIBLB_000266	GCTTTGTGATGAAATCACTTCCGCTTTGGATCCTAGATCAACCGAGGATGTTGTGGATAAATTGTTGCAGTTGAATGAAGAAAGGGGGATCACCCAAGTATTCGTATCTCATGAAATCGA	3	+	Horse_Pl:568807-568926
Horse_Pl	TWP_JKYYVMIBLB_000267	ATTATACACATATTTACAAGAAGGGCATATGAACCGAGAATGAATCCTACGAATAATCTCTTCATTAGACACATCTAATTGTATGACACGATAATCAGCGTGAGATTGCACAAAAAAATC	6	+	Horse_Pl:600727-600846
Horse_Pl	TWP_JKYYVMIBLB_000268	TGATGCTTTGCATTTTTTTAATCTTTACGAGAGAAAACATGCATATCCAAGTAGATTAAGTGGGGGACAGAAACAAAAAGTCGCGATTGCCACAGCTATTGTCTCTGACCCTATGGTTTT	5	+	Horse_Pl:568687-568806
Horse_Pl	TWP_JKYYVMIBLB_000269	ATTCAAAAGAATGGCTTGATCTAGAGTTCTTGGGAACCCATCAATAATACATCCAGACCGACACTCGGGTTGGTTTAAGGCTTCTTGAACCATACCCCAAACAATTTCATCAGGGACCAG	2	+	Horse_Pl:600847-600966
Horse_Pl	TWP_JKYYVMIBLB_000270	TGCCTATGTTTCTCAAAGCTGCGGCTTGTTTTTAGCAAAAACAGTGTTTGAAAATATTGCATACCCCCTGAAGGTTCGTTGCCCAGAGATGACAAAATCTCTCATCGAAGAGAAGGTTGA	3	+	Horse_Pl:568567-568686
Horse_Pl	TWP_JKYYVMIBLB_000271	ACAACCTTGGTTGATATACTCAGCAGCCTTGATCCCCAAAGGAGAGGCTGACTCTATAGCAGAACGAAATAGTTCTCCTGAACTAATGTGGGGAAGCTTTAACAGATGAGCAAGACGCTG	1	+	Horse_Pl:600967-601086
Horse_Pl	TWP_JKYYVMIBLB_000272	CACTTTGTTACGCTGTCTTGATTTTCTTGTGGAGCCAACTTCTGGATCCATCTCGATAGCTGGTTTCCATACTTCTAACCCAATAGAAAAAATTTCTCGCACAGCCTTTGCTAAGCGGGT	2	+	Horse_Pl:568447-568566
Horse_Pl	TWP_JKYYVMIBLB_000273	TGATTGTGTGCCTTTGCCCGATCCTGGAGGCCCCATAATAATATAAAAAACATTGTTTAACATAACTACTTGCAAATATTTAATTAAGCCACAGGATATTTAAATATATTTAGAATTTAT	6	+	Horse_Pl:601087-601206
Horse_Pl	TWP_JKYYVMIBLB_000274	CATTTCTGTAAAAGAATTAAACAAGGAAATAGCGAACCATCGTATTCTAAACTGTATCTCTTTCTCTGTGTATCCTGGTGAAATTTTTGGCATTATTGGTCATAGTGGCTCTGGGAAAAG	5	+	Horse_Pl:568327-568446
Horse_Pl	TWP_JKYYVMIBLB_000275	ACTCTATGCTTTAGATAAGCATCTGAAGTCTAAGAAAAATTTTAAAAGTCAAAATCCTAGGAAGAGAATAGAAAAATTCCCACCTATTTCGCAATCGTTAAGCTATAAAATATTAATTAA	6	+	Horse_Pl:601207-601326
Horse_Pl	TWP_JKYYVMIBLB_000276	GTTTTATTAAATTAATCTCTATTTACTTTTTATCCTTTAAACATAAAGGCTGATCTATTATAGATTTACCAGCATATCTTGTTTTTAGGTTTTCTTTGTGTTTAATCAAAACTCTCCCAT	7	+	Horse_Pl:568207-568326
Horse_Pl	TWP_JKYYVMIBLB_000277	GTATAACTATATATATTGTGCATATGGTTTAAAACAATTTGAAATAAAGGGGGATTAAAATTATAATTTCTCGTTAATTTCCTTCTTATTAGAATTATAAAACCATGCATCAACCGATTT	7	+	Horse_Pl:601327-601446
Horse_Pl	TWP_JKYYVMIBLB_000278	TCTGAACGCGAATTGCTGCGCCTCATTGAATCTAGAAAAATAGCGGGGGCTATTCTTCCTCAACTTTTATCATAAAACATATTTCTGTTATTTTATTAACAGGATGTTTGTGGAATGGGG	5	+	Horse_Pl:568087-568206
Horse_Pl	TWP_JKYYVMIBLB_000279	CTCATCTTTCTCCTAATAACCACATCCTTCATTTTTTCGGTTCTATTACAAGAGAAAAGTCGGCTGTTTATGAAATTTCACTACATAGGCATGGCCCCTTAGAGCATCTAATAAACGGAG	5	+	Horse_Pl:601447-601566
Horse_Pl	TWP_JKYYVMIBLB_000280	CTTCCCTATGCTGGTAAGGCTGCTATAGCTTCTGCAGTTTCTACGTTAATTTTAGGAGGACATTCCCTAGGGTTGTTTACCTATAAACAAATAGGTAGTTTATGCTCGGCTTTAGGGATT	3	+	Horse_Pl:567967-568086
Horse_Pl	TWP_JKYYVMIBLB_000281	GCTCTTCTCAAGACCAAGATATCAATAATTTACTCATTATAAATAATATCACAGCATTTACGCAGACGCTTTTTACTCAACAAAGGCCGGTTCCCGCTGCAGATTTGATTGCGGACTGTT	4	+	Horse_Pl:601567-601686
Horse_Pl	TWP_JKYYVMIBLB_000282	TCATTTTCAGAGACAGTAGAGTTCTTGCGTCAGCATCCGCCTACATCAACATCTAAAATTTTCTGTATTTTACAAGCTATTCGTAGTGCACCGAAATTACAAACTCGTCTGAAAGATTAT	5	+	Horse_Pl:567847-567966
Horse_Pl	TWP_JKYYVMIBLB_000283	CTATTTGTTTTCCTCGATCTCAAAGTAGTCCCTGTTTAGACTTCTCTGAAAGTCCGCACTGTTTTCTGGTGTTCATTCATGAACTCTGTAGCTTACTTAACAACATCTATCAAAATACAT	5	+	Horse_Pl:601687-601806
Horse_Pl	TWP_JKYYVMIBLB_000284	GATACTACACTTATAAGAGAGTCTCAAAGAATTTTTGAGAGATTAGGTGATCACTTGCCATCAGGTGTTTCAGGATTAGCTTATAGTTTAGGCACTGGCCCTGATCCTCAACTAAGTTCA	4	+	Horse_Pl:567727-567846
Horse_Pl	TWP_JKYYVMIBLB_000285	TCGGTAATGTCGTAAGAAGCGTTATCGCAGTTTGTTCCTTGGTAAGGAAGAGTTTCCTTTTCTACCGCAAAGAGAAACAAATTATCTGTTTTCTTAATAAGAATAACAACATTTCACCAT	5	+	Horse_Pl:601807-601926
Horse_Pl	TWP_JKYYVMIBLB_000286	GGCAGGGCTATGCCTGCTTCACAGGCTGCTGTTAATATACCATTTGAAGGTATCGACCCTTATAATTTGCGTGCAATCACAGTGATGGGAGATCTAGCTGAAAGAGACCCAGCCGAACAA	1	+	Horse_Pl:567607-567726
Horse_Pl	TWP_JKYYVMIBLB_000287	TTCAACGGGGTGGGTATATCGCTTCAGCATCGGCGTTATATCATGCAAGAAAAGTCGCCTTATCTTTACTTGCTTGGAAAAGCGTTTCTCTGGTTATAAGCATACTCGCCGTACTCGCAT	1	+	Horse_Pl:601927-602046
Horse_Pl	TWP_JKYYVMIBLB_000288	AAGATGTTAGTTTTAGAAATGTTGAATTCTGGAAATATTATTGGGGCTTTAGTGTTTGTACACGGGAGAAACAATCCAGACATCCAATCGATTATGCAGATCCATGATGTAAATGCGCAT	5	+	Horse_Pl:567487-567606
Horse_Pl	TWP_JKYYVMIBLB_000289	TGATAGTATTTATTGTGGGATGCGTATTTACTTTTCATTCCCATAGTGTTTTTTCTGACGCGTTTTTCATGTCTCCAGCAGCATCTGCTCTTGGATGTGGGGGGCTAACCTTCCTGTTAT	3	+	Horse_Pl:602047-602166
Horse_Pl	TWP_JKYYVMIBLB_000290	GCTTATACAGCATCCTTGGTAAGTTTGAACGTGTTGCTCTCAGGATGGTGTCTCTGCAACCAGAGTCTCGCTGCGAATATTGTGGGGTCAGTAGAAAAACTCTCTCTACCTCAAGAAGAT	1	+	Horse_Pl:567367-567486
Horse_Pl	TWP_JKYYVMIBLB_000291	TAGGTTTGCTGGCATCTTCTTATGAAAATTATAGTAAAAAACAGCGCCAAGCGGCTATAGATTCTATACACCGTTCTCTACTGAGCCTTTATATTAGTGACAACATTCGTGTATCTACCG	5	+	Horse_Pl:602167-602286
Horse_Pl	TWP_JKYYVMIBLB_000292	GCAGCATTCTCCAGTGATCTTTGGGGAGCTTTCTGGTTACACGATACCCTCATAAATGTACAGCATGCAGACAACCTCTTTGCTCTTATTCGGTTAATCAAAACATTAAACCAACCATCA	3	+	Horse_Pl:567247-567366
Horse_Pl	TWP_JKYYVMIBLB_000293	AAGAGTCAGATCATTTTACTTCCTCGATCGCTAGGAGCTGTTTGAGTCACTACAGTGCACTTTTAGACCCCGTCACTTTCCCACCACACACAGAACCAGAGCATGAAGAATCTTTAGGAA	1	+	Horse_Pl:602287-602406
Horse_Pl	TWP_JKYYVMIBLB_000294	TGGGAGAAGGTAAAGCGGGGAGAAATTCCCGTGAGCGTTGGAGACTTGCTCACCATGTCTACAATACCATTTTTTGGTGCGGATAATCACTCTATTTTGTCCATTACTTGTAATGCTAAA	3	+	Horse_Pl:567127-567246
Horse_Pl	TWP_JKYYVMIBLB_000295	TCTTCGATTCCCATGAGATTGAGAGTACCTTCCTTGATTATTCTAGAGAGTTCATGACTTCTCCTGTTCCACCCCCGTATTCAGAGCGACCACCGACATATGAAGAGGTTATGGAAGAAG	1	+	Horse_Pl:602407-602526
Horse_Pl	TWP_JKYYVMIBLB_000296	CTGGACATTGCGCAAGCGGGTGGGCAACATCCTTCTATAGAAGAACACTCTAAGTATAGAAGAGAACATAGTAAAGCTACTAAATCCTTTTCTGTTTTTTGTAGAGGCATAAAGCAAATC	4	+	Horse_Pl:567007-567126
Horse_Pl	TWP_JKYYVMIBLB_000297	ATAGAAGAAATAGACAAAACAATAATCAGCATACATAAAAATTGAGGTTATACCATGGCGTGCTATTTAACTTTTGGTAAACAAGATCTTAGTGATTTTTCAACCACTACAAAAGCGATG	6	+	Horse_Pl:602527-602646
Horse_Pl	TWP_JKYYVMIBLB_000298	TCTCCCGAAAGAGTTCCAGCTTCAGTTGATGAGGAACAACCATCGACTTCTGATGCTACCGCTCCTGATTTGGAGAGAATGAACGTAGATGCTTTATTTCAATCCAACCTTATGCGCCTC	1	+	Horse_Pl:566887-567006
Horse_Pl	TWP_JKYYVMIBLB_000299	TGCGTAGCTTTTGATCTTATTACTTTCCCTGTGATCTCTGTAGTTATTAGTGTTGTATCTTGGGCTATTTTACTGATCAAAATAGTAGCAAAAACATTAAAATTTCTCGTCCTAGCGACG	5	+	Horse_Pl:602647-602766
Horse_Pl	TWP_JKYYVMIBLB_000300	CTTTCAGAACCTTTACCTGTCCCGACACAAACTGAGGATTCCGTTTTTGAGGATCTTGCAACTGAAGATCAGCCTGAAGAAGGAATTCCTGCATCAACAGTAGGTGAAGAACAGGAGGTT	1	+	Horse_Pl:566767-566886
Horse_Pl	TWP_JKYYVMIBLB_000301	TGTTGCCGTAACCAAGAAACATCTCTCAGTAAAGTTTTTGGGGAAATAAAAACAGAAATTCTCTCTGAGCATCTCGTTCTTATTCCTTTCATAGGTGCGATTATTCACGGACTAGTGCTT	5	+	Horse_Pl:602767-602886
Horse_Pl	TWP_JKYYVMIBLB_000302	TATGGATTAAGATCACAACAACCAGCTTCTGGACTAGTTTCTAATCGAGTATCCACAACTTCTAGCTCGAATGCGATTCATGAAACATCATCAACTTCTACTCCCACACCCTCTCCGTCT	3	+	Horse_Pl:566647-566766
Horse_Pl	TWP_JKYYVMIBLB_000303	ACATATAAATTGGATGAAAATGATTATGCTTCTATTGGCACTTTGGATTCTTTTGTAAGTTTCATGGAAGGTTCTCCTCTCTATCTAGAACATATCGCCCGATGGTAAAGATCTTAAAGA	6	+	Horse_Pl:602887-603006
Horse_Pl	TWP_JKYYVMIBLB_000304	ATTAGAAAAATCTTTTCTGAGCTTTCTGAAGCTTCTAAAGAGTTAAGAACTACCTTCTGTAATTTCTCTTTAGACTTTTTACAAAGTGTAGAGCCGCAAAGGATCACACAACTTCCGAGA	5	+	Horse_Pl:566527-566646
Horse_Pl	TWP_JKYYVMIBLB_000305	ATTAAGAAACTGTAAAGACTCGTAATGGAATAATAATCGTGAGTTAAAACTATAAATAGTCTATAATTCCGCGTTGATTTGTTTAATACGTTTAAGAAATCAAACTTATGTCAGCTAATT	6	+	Horse_Pl:603007-603126
Horse_Pl	TWP_JKYYVMIBLB_000306	ACTATTCTTATTCTTCAACTAATTCCTGGGGCTCCTATTGCCTTTACTGTAATATTGGGGTTGGTTCTTTTGGGTACAACAGCAGTATCCTTGACATCTTTAGCTATTTATTTCCTTAAA	5	+	Horse_Pl:566407-566526
Horse_Pl	TWP_JKYYVMIBLB_000307	CTTTAAATAATAAAGTGGAGTCCACTAATTATGTCAGTTAGTTCCTTAAATAATAAAGTGGGGTCCGCTAATACCGAAGCCCGTTTTGCAATTTTAAATTTTACGGACAAAGGGGGATTA	5	+	Horse_Pl:603127-603246
Horse_Pl	TWP_JKYYVMIBLB_000308	CATGATGTCTCTTCTGAACTAGTTTCTGTTGTTTCTAGTGATAAGGATACTGCATGTAAAATAAGACAGTCCCAAATTATTGGTTTAATTTCTTCTGTAGTTGCAGCTATCTTGTTATTA	6	+	Horse_Pl:566287-566406
Horse_Pl	TWP_JKYYVMIBLB_000309	AGCTTCACGAGTTTAGATTCCAGGTCCCATGTTCATAATTTCTTAACACGACACGTGGAAGCAACTTCAGCGTCGATAAATAGTGTAGCTTTATCGGGAGTTCCTCTCTCTCCTGGTGTT	2	+	Horse_Pl:603247-603366
Horse_Pl	TWP_JKYYVMIBLB_000310	TTTAAAATCTTTAAACATTTAAAATGGAGTAGCGCTTTCTTTATTTTAGAGTAAAATTAAATGTCACAACCTTCAATTAATCCTCATCTTCGAACTAACACTACTACGAATGAACCTATT	6	+	Horse_Pl:566167-566286
Horse_Pl	TWP_JKYYVMIBLB_000311	GATGCCGAGGCGGAGTCCGCTTTTGCCATTATGACAGCTTCGGAAGCTGTACTCCATTGTATAGAACATGTACTCTGGATCCGTTTCTTATGTGACTTATGTCGAGGAAACACTAGTGGA	1	+	Horse_Pl:603367-603486
Horse_Pl	TWP_JKYYVMIBLB_000312	ATCTTCGACATACAAATACAGTCTCCTTAAGTGGTAACAAAGGTTAGTTTGGGGTTAATGAGTAAGATTTGTCAAGAATCTTTATAAAAGCAATCATTAAAAAGAGAAAAAACTATACTT	6	+	Horse_Pl:566047-566166
Horse_Pl	TWP_JKYYVMIBLB_000313	GGCAGCAATTCAGACTCTATTTTTTCATCCTTTATTTTGGGTATCTTAGCTACTTTAGTTTTAGGAATTTTTGGTGCTTCTTTAGGATCTACTATCTTGAGCTCCATAAAAATCAATAGC	6	+	Horse_Pl:603487-603606
Horse_Pl	TWP_JKYYVMIBLB_000314	TCAGAATAAGAAAAAACTTTATCGACAAAATCTGGTGAGGGAAGTGTAAGATTTTCTTTGAGGATATGTTTGCATTTGTGTTTTAACAAATCTTCTGCGTCATCGCCTAGCAAATCATAT	6	+	Horse_Pl:565927-566046
Horse_Pl	TWP_JKYYVMIBLB_000315	GCCTCTAAGGAAATTTTTAGATTGAAACAAACGAATCGAGAGATCTCTTTAGATGTATCTTCATTCCAAGCTAACACTCCAGAAAAAGCGAAAGCAAAAGCTGCTGCTCTTGTTACCCTA	5	+	Horse_Pl:603607-603726
Horse_Pl	TWP_JKYYVMIBLB_000316	GATGCCCCCGCTGTATGTTCTACTCCCTGGTCTACGGGAAGAATTGAGAGATACCCTGTATTACCCAACCTTCCGTGGGAAAACATTGACTGTAAAGATCTTAATACAAGGTTGTTTCTA	2	+	Horse_Pl:565807-565926
Horse_Pl	TWP_JKYYVMIBLB_000317	GAAGCAAATAAAGAGTTAGCTTCTGCTTATAAAAACTATAGAGCTGCGAAAATTGGTTACTTAGTGTGTGCGATTATTTGCTCCATTGCGTTATTGGCCTTAGCCGCGGGAGCTATACTC	3	+	Horse_Pl:603727-603846
Horse_Pl	TWP_JKYYVMIBLB_000318	GTGTATTTTCTTGAGAGTAAGCTTAAAACTCCATAAGAAGAGGCCACAGCAGAACATCCTCCTTCAATCGCTAAGCGAATAATGTTTTCGGGATCAAAATAGATGGGGTTGGGAGAAAAA	4	+	Horse_Pl:565687-565806
Horse_Pl	TWP_JKYYVMIBLB_000319	GGTATTTTCTTCACAGGACCTTTAGCCACGGCTGCGATCTCTGCAGCAATTATTGGTTCTTGTGCTGCTGGGGGGAGTTTATTGTTTATAAGCTTTGTAAGTTTTGCAATCTCTTCTATT	3	+	Horse_Pl:603847-603966
Horse_Pl	TWP_JKYYVMIBLB_000320	ACTGCAACAGCCCCCATATTGTACGCATTTTCTACCTGGCTGAAGAAAATCTGGTGGTAGGTTGTTGGGTAGGATAATAGCTCGTTATGATTGAGCTTCAACATAAAAGGAATTTTATGA	4	+	Horse_Pl:565567-565686
Horse_Pl	TWP_JKYYVMIBLB_000321	TATATGGCTAAAAAACAAAAAAGTGCTGTTTTACACTTAAATAAAGCAACACTGTACACTATGGTTGCAAATCAAATATCTCTGCATCCTGAAGAGTATCAGCGCAACATCTTTAGCCAG	5	+	Horse_Pl:603967-604086
Horse_Pl	TWP_JKYYVMIBLB_000322	TTTCGTAGATAACACCACAATACTGTGGCCAATCCTAGTTCTCTAGCTCGTGCAAAAGCGCGAGAAACTGCGATGATCTCTTCTGAAGATGTCTCAGAACCAAAATACACGGTGGCTCCA	1	+	Horse_Pl:565447-565566
Horse_Pl	TWP_JKYYVMIBLB_000323	ACTGTAGCACAACAATGTCTTGCGAATCAGCAGGCAAAACATATGCCGAGCTACTCAGAGCTCGCCTATGTACAGCAATTGGGTAGTAATAGAGGTCAGCAACCAGCATCATCCCCAAAT	1	+	Horse_Pl:604087-604206
Horse_Pl	TWP_JKYYVMIBLB_000324	TGGCATGTAGGTAGTTTTTGTTTTACGATATCAGCACCTAAAGTTGCTCCTAAATGATCGGCCTGACCGGTCAAATCAGCAGCTGTATGATAGTCGACACCATTAGTGATAAAGTGGGGA	2	+	Horse_Pl:565327-565446
Horse_Pl	TWP_JKYYVMIBLB_000325	CATACTACTCCAAGCGCTCCTCCTTATCCTGGTTATGCAGACGCTCCTCCAAGTTATGAAGACGCGATCCGTTCAGGGCAATAACTGCTTCCTGGATTCGTTGACCCTATAGGGTAGGCA	1	+	Horse_Pl:604207-604326
Horse_Pl	TWP_JKYYVMIBLB_000326	ACCTTACCACAGTAGCTATTCAGCACTTGATAACGACACAGGTCAATTGGATGATCTGAAGAGAGTTCGGAATATACTCTATCATCGGTCTTACTAAATTTAATAGCTTTAAAACCACCT	5	+	Horse_Pl:565207-565326
Horse_Pl	TWP_JKYYVMIBLB_000327	AACTAGAGAATGTCTAGTTTGTGGAATGAGGAAATCGAGTCGAAGTCCTTCGAGTCGTAAGTATCAGGGGCAAGAATCCAAAATAGGGGAGTTTTCTCTTGCCCAATGAGCTCTATAGGG	2	+	Horse_Pl:604327-604446
Horse_Pl	TWP_JKYYVMIBLB_000328	TGGAAAGCCTTTCTTCCCAAAATGAGCCCCATACCTCCAGCTCGTTTGTTAATTACAGCAGTTTTTGCTGCCTCTACAAAGTCATCCTTCCCGGAGGGACCTCCAGAATTAATAAGTCCT	1	+	Horse_Pl:565087-565206
Horse_Pl	TWP_JKYYVMIBLB_000329	TAGGCTTCGCGCTGTTTATCTGAAGGGAAAAAGATACTTCTTACAATATCTTTCTTGTTTTCTCCCTGAACGTAGACAACGATATGCTTTGCCCTATAGGCAAGAGGTAGCGTAAAGGTC	3	+	Horse_Pl:604447-604566
Horse_Pl	TWP_JKYYVMIBLB_000330	TTGAGGGTTTTGAATGGGTGTGCATAAGAGCCTTCTTTAGATTACGCTATTGTAATACTCGGGTCTAAGTAAATATCTTGAATTAAGTTTAGTAATTGTATGCCTTCGGCCATAGGTCTT	5	+	Horse_Pl:564967-565086
Horse_Pl	TWP_JKYYVMIBLB_000331	ATTCTTTCTGTATCCAATTGAGGAACTCTTTGAAAGACGACAAGGCGCTCTTTTTCTTTTAGAGCTTCTGTATTCGGGAATAACGATAAGGTATGTCCATCTTGACCAATACCGAGCATA	4	+	Horse_Pl:604567-604686
Horse_Pl	TWP_JKYYVMIBLB_000332	ATACGGCTAATGCATAGAAGAAAAGAGTGGATAAGCCGTGTTTTGCTGTTAGAGGTAGGTTCCTTAAACTGATTACTACTGCTAGAGATAACATTCCAACAGTAAAAGTTCCTAGAGGTT	5	+	Horse_Pl:564847-564966
Horse_Pl	TWP_JKYYVMIBLB_000333	ATCATATCAAAACTTGTATCAGGGACTGTACGTTCTATAATGTCTTGATACTTCTCAGCACCCTCAGGATTTTCGATTTCCATCCGGAAAATTTGTTCTTCCGGAATACGTAAATCCTGA	5	+	Horse_Pl:604687-604806
Horse_Pl	TWP_JKYYVMIBLB_000334	TCCATATTGAGAAGAATCCCCACCATTTTCCTAAGGCATCACGAGTCCAAATATAAATTCCTTGAGGTTTAAATGATGCTAATTCTGCAGAGATAAGTGCATAAGGGATCATAAAACAAC	5	+	Horse_Pl:564727-564846
Horse_Pl	TWP_JKYYVMIBLB_000335	AGAATACTCATTGCTTGGCCGTAATTGCTTTCTGAAGACGTATAAGGAACATTTCTTTCGTCTCCCCAAAATAGAAAGATCTTTGTAGGATCAGAAAGTTTTTCTTTATTTATTACGATG	6	+	Horse_Pl:604807-604926
Horse_Pl	TWP_JKYYVMIBLB_000336	GGATAACAGTAGCCAGATAGATTTTATTGTGAGCTAGATCTGGATTAATTTTATACACCAGGGTACTTGCAATAAATGCAAGCATCGCTGGGTACCAAGTCATATTATGGAACCATTGCA	5	+	Horse_Pl:564607-564726
Horse_Pl	TWP_JKYYVMIBLB_000337	GACTTGAAGATCTCTAAAGGAGTTCTCCCGCCAGAAAGAGCAACATAAAAAGCTCCTCTTTGTTTTATCGACTTATTTGCACTTGCTATCCAATCTTTACTTGCTAGATCAATGAATAGC	5	+	Horse_Pl:604927-605046
Horse_Pl	TWP_JKYYVMIBLB_000338	CCAAAGTGACTAAAATGGCACCTGGGATCAAAGTTCCTATGATAACACAGATTGAACTGAACAACGCTGATGTACTAATTCCGAAGAAATTAAAGAAGGTTAAACCCCAAAATCCAGCGA	4	+	Horse_Pl:564487-564606
Horse_Pl	TWP_JKYYVMIBLB_000339	TCAGTTTTTTTCGTAAGAAGGAGTTTATTTGTGTCATTAAAGTTAACTAATGTTGCCATAATCATCTCAAAATAAAGTTATATTACAAAGGACGCCAACTTTTGCCATCGGCTTGTAGTA	6	+	Horse_Pl:605047-605166
Horse_Pl	TWP_JKYYVMIBLB_000340	ATAGGGCTAACAGCATCCCTGCTAACAATACAAAAGAAGACATACCGTGAATATCAGGAATTAGATCCCCCCATGAAAGGGAAATGGCTATAGGATTACCAGATAGAATCCAGAAAATAG	4	+	Horse_Pl:564367-564486
Horse_Pl	TWP_JKYYVMIBLB_000341	ATTTATCCGCCTCTTTAGGTCCCGCAGATCCGGCAACATAATTAGGGAAGAGCACATCTGAAGAATCTTGTTCCCACTGCTTTAGAATTGGTGTAAAAAGCTCCCAAGAAGCCATGACTT	2	+	Horse_Pl:605167-605286
Horse_Pl	TWP_JKYYVMIBLB_000342	AAAGAGATCCTAAAACCAAGATAGCTAATGTACAAATTGCTCCAATAAACACGGCTTTCGGGTAATTCTTTCTAGGGTTGATCATATCAGAGGCAAGGTTAGCATTAGCTTCTAATCCGC	4	+	Horse_Pl:564247-564366
Horse_Pl	TWP_JKYYVMIBLB_000343	CATCACTAGATGTAAAGAGAATCCTATCACCTAAAATGCAATCACAAAGTAATCTTTCGTAAGCTTCGGGGGCTGTTGTTTTAAAATAGGTATCGTAGCGAAAATCCATTTTCACAGGAC	5	+	Horse_Pl:605287-605406
Horse_Pl	TWP_JKYYVMIBLB_000344	TCATAACTACAACAATGCTTGTCATCCAAGAAAGATTGTATTTATCAAAGAATAAAGAAAATGCTTTAACAAGCCCCGAAACCAAACTGATTTCTTCTTTTGGAATAACAATGGCTATAG	6	+	Horse_Pl:564127-564246
Horse_Pl	TWP_JKYYVMIBLB_000345	GCACGACATTATTCATCCCAGGGACTTTACAGTTAAATTGCAAAGCTACGCCTTCATCTGGTTGTATACGAATAATGAGGAGATCATTTTCTATAGGACAAATACGACAAGATTCGGGTT	4	+	Horse_Pl:605407-605526
Horse_Pl	TWP_JKYYVMIBLB_000346	CATTCTTTGAGTTTACTTTTTTAAACATTCTAGGAAGGCAGTCATTTTGTGTGGAGACGAATAAGCCTTTAGTTCCTGCGAACATCCATGCGTTAAGTTCTCCCAAAGATCCTGCGATGG	3	+	Horse_Pl:564007-564126
Horse_Pl	TWP_JKYYVMIBLB_000347	CAAATAAAGTCGCATAGGACTTTTTAAAAATAATAGAAATATCTGTAGAGCGTTTAGCCAGACGTTTTCCTGCGCGTAGATAGAAAGGCACTCCTAACCAACGAGGGTTATCTATGAACA	5	+	Horse_Pl:605527-605646
Horse_Pl	TWP_JKYYVMIBLB_000348	ACATTTGTATACTTAAAGCACTAAGGATCCAGTACGCTAAATCTGCTGAGTCTAGACACAGGAATATCAAAGTAAACACAGTGACTACAATAGCTTGAAATAACATAAGGTTTGTAGGGA	5	+	Horse_Pl:563887-564006
Horse_Pl	TWP_JKYYVMIBLB_000349	TCTTCAAAGCTACATAAGTTTCTACCATAGAAGCTGGGTTGACATTTTCCTCTTCGCGGTAGCCAAGAACAGACACTCCTTGGACTTCTCCCGTGCCGTACTGACCACGGATGACATCAT	1	+	Horse_Pl:605647-605766
Horse_Pl	TWP_JKYYVMIBLB_000350	AGAATGAAAGTAGGCAGATACCAAAAAATTTCCCAGGAACTGAATAGAGCCGCTGAGCTTTTGGCTCTTTAATACGTAAGATAGGACCTGAAATAAATAGGCAAATGTACATTGCTAAAT	5	+	Horse_Pl:563767-563886
Horse_Pl	TWP_JKYYVMIBLB_000351	CTTTAGAAAATGGACGTATTTTCTTAAGGATGTTGATTTTTTCTTTTTTTATCTCTTCAGAATTGAATACGGAAGGGGGTTCCATAGTAAGTAAACATAAAAGCTGCATCATATGGTTTT	6	+	Horse_Pl:605767-605886
Horse_Pl	TWP_JKYYVMIBLB_000352	TTGAGAAGGCTAATAATAAAAAGGCGGAGTATCCTATTTTATAAGCCCCAGATAATTGTGTGACTTCTTGAGGAGGTAAGAAGCTAATCCATAAAGCAAATACACAAGAAAGTATTCCTA	5	+	Horse_Pl:563647-563766
Horse_Pl	TWP_JKYYVMIBLB_000353	GCACCATATCGCGAAGCATTCCGGATTTCTCAAAGAAATTTCCTCGAGTACCTATGCCTATGGATTCGCTAACGCTAATTTGTACGTGATCAATATATTGAGAATTCCAACAAGACTCAA	4	+	Horse_Pl:605887-606006
Horse_Pl	TWP_JKYYVMIBLB_000354	AAGAAACACAAAAAGCAGTCCTTAAAAAGGATTTAAGGTACTACTTTTGTGCATTCTCTTAGATTTATTTAATGAATTTTTTATGAGCGTAGTAGATGCCAAAAGGTATCATACAATTTA	6	+	Horse_Pl:563527-563646
Horse_Pl	TWP_JKYYVMIBLB_000355	ATAGGGTATTGGCAAAACGTATCGTGAGGATATTTTGTACGGTTTCTTTTCCTAAATAATGGTCAATGCGATAGACAGAGTCTTCATCTAAATTATCGTCTATGTATCTTTGCAACTCCT	5	+	Horse_Pl:606007-606126
Horse_Pl	TWP_JKYYVMIBLB_000356	CGATTTGATCTCTGTGATTTCTTCAAATCGTTTTTTAGAAGTTTTATTCCCACATTTATTTACTGAGTAGCTGTCTTAATTTATTCTCAGGCTTTTGGGAAAGACGGAGTGTCTGTGATT	6	+	Horse_Pl:563407-563526
Horse_Pl	TWP_JKYYVMIBLB_000357	TGGCACTTTGCAAATCTACGCCAAAAGGTTTTTCTATAATCACGCGTGACCAAGGTTTGCCTTCTCCTTGATCATGATAGAACAGTTTGTACTTATTAATATTTTCAATAATTTCGGGGA	5	+	Horse_Pl:606127-606246
Horse_Pl	TWP_JKYYVMIBLB_000358	AATGCCTATAGGTTATTGGAAATCTTTAATAGAGCCTATAATTGCAGGTTTGTTTTCTGTAGGAATAGCGAATGAACGAGAACTCAGTGTTATGGCGAATCACCTAGGCTTGACTTTTAA	5	+	Horse_Pl:563287-563406
Horse_Pl	TWP_JKYYVMIBLB_000359	AATAATCTGGGGGTGTAGATAAATAAAATAGCCGGTTCCCTTGAGTTCCATATTGCTTATCAATCTCCTCAAGTCTTTCCTTCAACGAAGCATAGCCTTCCGCAGAAGAAAAGTTCGATT	4	+	Horse_Pl:606247-606366
Horse_Pl	TWP_JKYYVMIBLB_000360	TTTAAATCAGTTTATTATGGAAAATTATTACAGTTTACTAGCGAATCCCTTTTTGCTTATAGAACTGCTCCATAGCCATTCTAAATATCAAAGTTTCATCCAAGGATTACTGACTAAGGC	6	+	Horse_Pl:563167-563286
Horse_Pl	TWP_JKYYVMIBLB_000361	CGTGATAAAATATGCGTGATTCGAATTCCTCCCAGATACGGATATCGAGTTCTTGAGCGCGTGAAAAATTCTGTATAGCCTGTTTCATTTCTTCACGAAATTCTTCGTGACTCTTTTTTC	4	+	Horse_Pl:606367-606486
Horse_Pl	TWP_JKYYVMIBLB_000362	TTCATTACGTGAACTGATAGATAACCTTAATTTAAGAATGACATTTTGTTTGAATTTACCTATATGTTCTTCTTGGAAATTTAGATTTGCTTTGGCGAGGAATCTAAAGGGTATATACGA	6	+	Horse_Pl:563047-563166
Horse_Pl	TWP_JKYYVMIBLB_000363	TTCTTGCAAAGCCTACACAGACAAAGTTTTTAGATAGCCTGCCTTCTTTGATCAGATGGTATAATGCTGGAAATAACTTGCGTGCTGTAAGATCGCCGGTAGCACCGAAAATTACCATCA	3	+	Horse_Pl:606487-606606
Horse_Pl	TWP_JKYYVMIBLB_000364	ACCAGAATTACGTGTTCGATTTGCGGATTTTTTAAACACATCCGTACATGCTCTAGCTGCTAGAAAATGTCATACTATACAAAATAGTATGAACTCTGATGAGTATACACAAAATGATCC	5	+	Horse_Pl:562927-563046
Horse_Pl	TWP_JKYYVMIBLB_000365	CACAAGGGGGGCACGGGGGTAAAGTTCTCCCACCATCTTGATTTTCATTACTTGTCATTTCCATCGTACTTTTGAGACCTCGTGACATAGCTAAAAATGTTTAGGATAACAAAAAAAGAA	4	+	Horse_Pl:606607-606726
Horse_Pl	TWP_JKYYVMIBLB_000366	ATATGTGGGGGAGCCCTGCATAGAAATTCTTGAAGGTTATAACTCTCAACTTCTTACTTCGCAGGACCGTGCTTATTTAGAAGAGGGAAATTTCATTCAGCTCATTTTCTCTAGAGCCGA	3	+	Horse_Pl:562807-562926
Horse_Pl	TWP_JKYYVMIBLB_000367	TAAAAGTAACTATGGAGAAAAGTGCTTATTTTCGCACAGACAGGTTCTAGAGGCATAAACTACAAGACATTTACGGAGGATACATCCTAGAGCAACTTAAAAACATTTTAATCAGTTCCT	5	+	Horse_Pl:606727-606846
Horse_Pl	TWP_JKYYVMIBLB_000368	GATCAATAATTTCCTCCTTAAGAAGTTTATAGATGTTGCTGAATCTTGGAATACCAATCACGGTAATACTACTTATATTTCTAGAGCTTTACAAACGTTCAATCTTTGGCTTTACGGTTT	6	+	Horse_Pl:562687-562806
Horse_Pl	TWP_JKYYVMIBLB_000369	TTATGTTTTCATCGTTACTTTGAAAGATTAAGAGGCTTTAACGTAGCGAAAATCTACGACTCCGGTAGGGGAAAAGTGGAAATTGGATAACTTTTTGTTTGATGCAAAATGAAACGCATC	5	+	Horse_Pl:606847-606966
Horse_Pl	TWP_JKYYVMIBLB_000370	TCCCTCATTACGTTCTCGGAATCAAGAGACTTCCTTGTGTTATTGTTTGCAAATGTGGAGCGAACTTTTAAAGCAGCATTCTTTTGTAGATTTTATTGTCCTTATTCTTGAGAAACCAGA	5	+	Horse_Pl:562567-562686
Horse_Pl	TWP_JKYYVMIBLB_000371	GTGGTAGATGGGTTCAATGATATGAAAAGTTTCTAGATATAGCGATGCTTGTGAAATCAACTCACGACGCTTATTAAGATCTCTTTCTTCTTGAATCGTAGCGAGAAGAGTTATGTAATC	5	+	Horse_Pl:606967-607086
Horse_Pl	TWP_JKYYVMIBLB_000372	AAATCTGCACGTTTCTTTTATGAATTTTGCCATGACCTTTACTAACGCTATTATGCATTGTGGAAGGGAATCAGGAAACTTAATAAAGGGCATCGTTAGGGAAATCAATGATCTGTTTAT	5	+	Horse_Pl:562447-562566
Horse_Pl	TWP_JKYYVMIBLB_000373	CTTATGGTTCACTACATAAGGAGGAACTCCTGAAGGATGAGCAAAAATGGTGAGAAATGCCATAGGATCAGAAAAATCGGCAAACCAGCCTCCAGTTGCCAAAGAGAAATGCCCCGATGC	1	+	Horse_Pl:607087-607206
Horse_Pl	TWP_JKYYVMIBLB_000374	GGAAGTACAAGAAACAGAGATCCAAACATTATCAGTAGGCACTCCTGAACGGGTATTTATTACTGGAACATTGTATCGCAACAATCCTTCTTATAGAGACAACATTTCTGAGCGAGTAGA	4	+	Horse_Pl:562327-562446
Horse_Pl	TWP_JKYYVMIBLB_000375	TAGTTCTGTTTGTAAAAGTGCAAATTCTTTTCCTGCTATGGAGATAGAAAACCCTAGGGTATCTTTCCACTGTTCTCGAATTAATTGTACCATTAACGCGCTGGCCGAAGAGCCGGCAGG	2	+	Horse_Pl:607207-607326
Horse_Pl	TWP_JKYYVMIBLB_000376	TGTTTTTATTTTAAATGCGGAGCAGAGGATCTTTCCCAAGATTGCTCTTCCTAACGAAATGGAATTTTCTGACGATGAACAAACTTTTTTACAAACATTATTGAACTTAACCGTTCCAGA	6	+	Horse_Pl:562207-562326
Horse_Pl	TWP_JKYYVMIBLB_000377	AAAGACCAGGGAATGACTTTCTAAATCTTTTGCTGAGATATTGAGCTCTTCTAAGGCCTCTTTAAAAAGTTTCTTAGCAAGCTGCTTACGCTGTTCTCTCGTAGGAAGATCTAAATTTGG	5	+	Horse_Pl:607327-607446
Horse_Pl	TWP_JKYYVMIBLB_000378	TATTGTTGTCCTTACTATTCTAGGTATTGTACTTGTTGGCTCTAATGTTCTTACCTCTTCAATAGCTCTTATCTGTTTTTCTAGTGCGATTACAGCAGTATGTTTGATAGGTTTGGTTCT	5	+	Horse_Pl:562087-562206
Horse_Pl	TWP_JKYYVMIBLB_000379	GTAAGTATGTAAGTTATTTGGGAGCAAATGTTGTGCAGGCTTTGCTCTATCTAAAAAGATTGTGGAGACTAAGGATTCCTTATCTAACGCTAAAGACAGGGCTTTCCTTAGCTTTGTGTG	4	+	Horse_Pl:607447-607566
Horse_Pl	TWP_JKYYVMIBLB_000380	TATTTCTTCAGTATTTCTCTTACACTCTAAAAAAGATTCCTCAGATCTACTTTTAGATACTCAAGGATACCAGCGGTGTGTTTCTAGAGATGCCGCCATTATGGTTGTCGTTTTCTCTAT	5	+	Horse_Pl:561967-562086
Horse_Pl	TWP_JKYYVMIBLB_000381	ATTCAGGGGGAATTTATTGATATTAAAGGTTAGCCAGGACGTCCCTGCAACATCGAAGGAATGTAGGTTCCCTGTAGACTGTAGGCGAGAAAGAGTTTCTGTAGGGATACGTTCTCCCCA	1	+	Horse_Pl:607567-607686
Horse_Pl	TWP_JKYYVMIBLB_000382	TGTCACGGCATTAAACGATATTATGTCTATGGTGATATTCTTCTTAATAACAGGTTTCTTGAACTTTTGTTTTTTCAGTTAATAGTTTTTCTATATTTTTGATCAACTTCATAAGGTTCT	6	+	Horse_Pl:561847-561966
Horse_Pl	TWP_JKYYVMIBLB_000383	AGGAGGACCTTGCCAATCTAATTTGCCTTGATTAAACAATAGGGCAGCGGTATTGGGGTCAGGGACAAAATGTACGGTAATTTCTTGAGTTTTTACTTGTTCCTGGTTGTAGTAGTAAGG	3	+	Horse_Pl:607687-607806
Horse_Pl	TWP_JKYYVMIBLB_000384	TGGGGTTACTGTAGCAGCAGGTGTTTTAGGAGCATCATTAACAGCGACTACTTTAGGCGTTCTTTCCCCATTTTTCTTTGTGAAATTAGGTGTAGACCCAGCTTTAGCTTCAGGACCTAT	2	+	Horse_Pl:561727-561846
Horse_Pl	TWP_JKYYVMIBLB_000385	ATTTTTTTTAAGACGTAGCCATTGTTTTTGTTTGATCTTTTTAGGATAAAAAGCACTACTCGCAATTGGCAAGGTTTGGTGTAACTCGCGTTGCTCCTTATGCACCGGAAAGAAAATAGG	5	+	Horse_Pl:607807-607926
Horse_Pl	TWP_JKYYVMIBLB_000386	ATTTAAAGAGATGAGTATTGGTTTATTAACTGGAGTTGCTTTAGGAATTCTTTGTGGGATTGTTGTTTATCTTATGGGATTCATAGGGATGAATCTTTTTTCAGGAGGAGGATTACAGCT	6	+	Horse_Pl:561607-561726
Horse_Pl	TWP_JKYYVMIBLB_000387	TAATGCGAGAAGCTTCAGAAAATGTGAGGTTGGAGATTCTAACTCAATGACTAAAGTTTTCTCATCCTTTGTATAAAACCCTACATGCTCTTCAGAGAGCACGCCTTGCTGTATTTGCTT	4	+	Horse_Pl:607927-608046
Horse_Pl	TWP_JKYYVMIBLB_000388	GATTTTCTTTATTCCTTTAATTAATGGAATGTCAGGGAACGTTGGTGTTCAATGTAGTACGATTTTAGTGCGTAGTATGGCTACAGGGACTCTTTCATTTGGAAGACGTAGAGAAACCAT	5	+	Horse_Pl:561487-561606
Horse_Pl	TWP_JKYYVMIBLB_000389	AACATTCTTAATAGGATCAAAAGCAAAATTATACACACTAGAAACTTCTTGTCTGACCACTTGTTTCCAAGAAGCAATAAAATCTTCTGATGTTAAAGGATCTCCATTACTCCAATATGC	6	+	Horse_Pl:608047-608166
Horse_Pl	TWP_JKYYVMIBLB_000390	TGTTGTTCAGAGGTTTTTACTAAGAGCTCCTTGGTTATTAGTTACTCTTTGTGCTGGACTAGTCAGTGCTTCAGTGATGGCTTATTTTCAAAAGATTGCCCCATCACTGCTAGCTCTCGT	3	+	Horse_Pl:561367-561486
Horse_Pl	TWP_JKYYVMIBLB_000391	CTTCTTTAAATAAAAAGTATAGGTCTTGCCATCATCAGAAAGAGAGTAGCTCTCAGCAAGTGCGGGTTCTAGATTTCCTGTGCGTGTATTTTCCTGAACCAACCCCTCATAAATATGCTT	4	+	Horse_Pl:608167-608286
Horse_Pl	TWP_JKYYVMIBLB_000392	GAATTTTTTAATAGGCGCGATTACATACGAAGATGTTGTAGAGGCTATTGAAGATATCGCCGATGAAACTATAGCTCGCATGGCGGGAACAACAGAAGATGTAGGGTATCATAGTTGTCA	3	+	Horse_Pl:561247-561366
Horse_Pl	TWP_JKYYVMIBLB_000393	AATTAAATTAATATCAGACAGTAGACGAACTTCGCGAGGATCTAAAGAGCGCGGGTCGTCTTTCATGTTGATAGAAAGGTGGTCTTGAGATTTGCGAAAATGTTGACATCCATGCAGCAT	3	+	Horse_Pl:608287-608406
Horse_Pl	TWP_JKYYVMIBLB_000394	CTCTTTAAAGCAGATCATGAGCCAAGTAGAGCATAAAGTCTTACCTGATGCGACTCGAGAAGAAGTTGTTGATTTAGTAGAACGTTATAAAATTGCTGCTTTACCGGTTGTTGACGAAGA	4	+	Horse_Pl:561127-561246
Horse_Pl	TWP_JKYYVMIBLB_000395	TAGGGAAGAGGAGATAAGGAAACCGAAGCAGATTCCCATTGATATCTTGCGCATGGAGTAATTCCTGAAGTGATTTTTTCTGAGAGAAATAGCTCTCTTCCTAATCCTGCTATCATCGCA	3	+	Horse_Pl:608407-608526
Horse_Pl	TWP_JKYYVMIBLB_000396	CGCTTGTATTAGAAATAATCCGGGAATAGATTTAACCCGGCTGGTGTTTGTTTTAGATTTTAAAGGAGAGCTTCAAGGTGTAGTTACCGATAGAAGTCTAATCATTAATCCTCCTGAAAT	5	+	Horse_Pl:561007-561126
Horse_Pl	TWP_JKYYVMIBLB_000397	GCATTATCTGTACATAACTTAGAAGAAGGAAAGTATAAAGGCAAATCTAGAGTATTTTTTAATAAGCTTTGGAAATACTTATTGTTTGCTACTCCCCCTCCAACGAGTATAGATCTGCAC	6	+	Horse_Pl:608527-608646
Horse_Pl	TWP_JKYYVMIBLB_000398	AGATTCTAAAAAAGCATTAAAAATTCGTGATTTACAAAAGCATGGTCGGAATACAGCAGGGCGGCTCATGACGAATGAGTTTTTTGCTTTTTTGATGGAAACGACCGTAAAAGATGTTTC	5	+	Horse_Pl:560887-561006
Horse_Pl	TWP_JKYYVMIBLB_000399	GAAAATTTTTTTACAATATTAGGAAGTTTTTGCGCAATACTAGTGAATGCGGCTTTTTGAAAAGACGCTGAAATATTGTTCTTTTGACTTTCAGAAAGCCCTGGCAGTGGGGTACGATGA	5	+	Horse_Pl:608647-608766
Horse_Pl	TWP_JKYYVMIBLB_000400	TTTTCGTAAATTGACTGATATAGAAGTATGTGCATTGATTGATCAGATGCCTCCAGATGAGGCTGTATGGGTATTAGATGATATTCCTGATCGACGGTACCGTAGAATTTTAGAATTGAT	5	+	Horse_Pl:560767-560886
Horse_Pl	TWP_JKYYVMIBLB_000401	TTACTGTTATTTCCCTTAATTGCATAAAGAACAGCTGTCTTTAATCCACTAAAAGACAAATCATAACCGGGAACTTTGGAAGGAGAAAAAGGATAGGAGGATTCACAGCCGTGAACTGCG	4	+	Horse_Pl:608767-608886
Horse_Pl	TWP_JKYYVMIBLB_000402	AGCTTATGCTGTTTCTTGTTTGCCACCAGATTCACGTGCTATTCTTTATAAAAATCTCTCATGTATAGCTTCTCGAGTTGCTTTTATTATTAATACGGATTCTGCTTCTCGTTGGGCTAT	5	+	Horse_Pl:560647-560766
Horse_Pl	TWP_JKYYVMIBLB_000403	AGTTGTTCTATTAAAGCTCCTCCGGGATAGGGCAAACCCAAAAAGCGCGCGACTTTATCGAAAGTTTCTCCTATAGCATCATCTCGGCTTTTTCCGATTAACTTATAAGTTAAAGGGTCT	3	+	Horse_Pl:608887-609006
Horse_Pl	TWP_JKYYVMIBLB_000404	AACTAGCCATTTGGATGATGAGCTAAGTTTTAAGTTAGAGAAAGCGTTTACCTGTTTATCTACTGATATACATTCCCACGATCTTTCCAAGATTGTTAGTGAATATAATCCTATAGACTT	6	+	Horse_Pl:560527-560646
Horse_Pl	TWP_JKYYVMIBLB_000405	TCCATCAAAAATATGGCGGTATGAGCTCCAGAAACGACTAGACCTAATGCAGGGAATTCCACAGAGCTTGCTTCCATGTAGGCGGCGTAAAGATGCGCCTCAACATGATTTACTCCAATG	1	+	Horse_Pl:609007-609126
Horse_Pl	TWP_JKYYVMIBLB_000406	CTGGGCACGAGTTTCATGAAGTTGTGGCTAATCAAAGAGGTAAACTATGGTGGGCGAACAAAACAGAGGCGAAGAGAAACTAGACGCAGCTCTTGGTTCAGGAAACTTAATGGATTCAAA	2	+	Horse_Pl:560407-560526
Horse_Pl	TWP_JKYYVMIBLB_000407	ATAGGTTTTTGACATCCCACAGCCAGACCTTTAGCAAAATTCACGCCTATAGCTAGAGAACCTATAAGTCCTGGTGTATGTGTGACTGCAAACAAATCAATATCTTCTAAAGAGACGCCT	3	+	Horse_Pl:609127-609246
Horse_Pl	TWP_JKYYVMIBLB_000408	TTTATGCTGTTAAAAAAGAGATAGGTCAGGCTTGGGCCATGGTAATGCGTTCTGTTGATTTTGGTTTTAAAATTACAGAATCGCGGTGGTTAAATGATCCGTGTTTAGCAAATTTGCGAG	5	+	Horse_Pl:560287-560406
Horse_Pl	TWP_JKYYVMIBLB_000409	GACTCTTTTAAAGCAGATTGCACCACAGAGGGGAAAACTTGAAGATGGGCTCGAGAAGCTAGTTCAGGAACTATGCCACCATAAGAAACGTGATCCTGTTGGGAAGAGACGACATTGGCT	1	+	Horse_Pl:609247-609366
Horse_Pl	TWP_JKYYVMIBLB_000410	AGGCGTGGCTATTTTTATTTTGGAAACGACGTTGTTTGGAATCCGAGGAATTAGTTAGGCTATATTTAGAACAGGCAGTTGCCTTAGGGTGTAGCGAAGCTTATTACACTTTAGGTAAGT	4	+	Horse_Pl:560167-560286
Horse_Pl	TWP_JKYYVMIBLB_000411	ACAATTTTCGCATTAGCATCTACTAAAGCACACGCGGTCTCATCACAAGAGCTTTCCAACCCGAGAGTAAGCATAAAAACCAAAGAAAAATATCAATTAGTGTTCTATAGTAAAGGGGTC	5	+	Horse_Pl:609367-609486
Horse_Pl	TWP_JKYYVMIBLB_000412	CTCTTTTAGGAAAAGGGAAACTATTAGAAGATGAGTCTTTGGTTGAACAGGCTTTAGTTATTTTGAATTCGTTAATAGATGAATGTCCTGATCAAGAAGATTTACTACTCTTATTAGGAG	6	+	Horse_Pl:560047-560166
Horse_Pl	TWP_JKYYVMIBLB_000413	TTCTGAATATCAGCAAGGAAAACTTCAAGAGGCAAAATGAAAAAGAATATGGCAGTTGACGAAGCTTTAAAAGAAATTTTAAGCCGAGAAGGAGCTTCTACTCAGGAAGAAATTTGTCAA	5	+	Horse_Pl:609487-609606
Horse_Pl	TWP_JKYYVMIBLB_000414	CTTGTTATTTATTAGCAAATCTTCAAGAGTCTCTAGAATATTATGATCAGGCTTATACTTTATTATCCGCTATAGATGAAGATAAACGGTCCTTCAGAGCCAAGGTCATTATCGCATCTA	6	+	Horse_Pl:559927-560046
Horse_Pl	TWP_JKYYVMIBLB_000415	AAACTATCTTCATTGGGGATTGCCATGACACAATCCTCCGTTTCCCGTTGGCTAAGGAAAGTTCATGCAATAAAAATCCCTGGGGAAAAAGGAGCACGTTACTCTCTTCCACCGTCTGTA	1	+	Horse_Pl:609607-609726
Horse_Pl	TWP_JKYYVMIBLB_000416	TAGCTGAAGCAACAACAGATCTTGCTTATAAGGAAATTTATTTAGAAGAATCTTTACTATACTATCGTAAAGCTTGGGATCTTACCCGTAGAATAGAAATTTTGGAATTGTGGGGACATT	6	+	Horse_Pl:559807-559926
Horse_Pl	TWP_JKYYVMIBLB_000417	GGTGAGTCAAATATCAAACGCCTAGTCTTTTCTGTTCGTCATAATTCCTCTTTAATTGTTATCCGCACAGCACCTGGTTCTGCTTCGTGGATAGCCAGCTTAATTGACAATAGGTTTACA	3	+	Horse_Pl:609727-609846
Horse_Pl	TWP_JKYYVMIBLB_000418	GGGTAAGAAAAAAAAGTGTGAGATTGTTGCATAAAGCTGTTGATATTATGAAGAGGTTATGTTCTTTACGTCCTGAAGTATTTTTATTTTGGAGCGATAGAGGCTTAGCTTTAAAATGTT	6	+	Horse_Pl:559687-559806
Horse_Pl	TWP_JKYYVMIBLB_000419	GAAAGTATTTTAGGAACTTTAGCTGGGGATGACACAATTTTTATCACGCCGATTTCAGAGTCAACAATTTCCTTAATAGCCAAAGATATAGAAAACTTCTTGCTAGTTTTTTCTGATTAA	6	+	Horse_Pl:609847-609966
Horse_Pl	TWP_JKYYVMIBLB_000420	TATATTTTGGTGACGATGCGAATTTTGCCGCTGCTGCATCTTGTTTTAAATCTTGTATTGAATGGGATGCAGAAAATATCAACGGGTGGCAGAAGCTTTTTGATGCATATTTTGCTTGGG	4	+	Horse_Pl:559567-559686
Horse_Pl	TWP_JKYYVMIBLB_000421	TTGCATGATTATGCTTTAATCGTAAATAAATATGCGCTGCTGATTTATGGAACATTGGGTTGCTACAGCAAGAGTACTGCTACGTGGTTGTGGTTATACGTTATTTGTTAGCGGAATTTC	5	+	Horse_Pl:609967-610086
Horse_Pl	TWP_JKYYVMIBLB_000422	ATTTAGACGAACCCAATCTATTTAAAGAGAGCCGTACGCGGTTAGTTGCCGCAATGAGAGCTTTTCCTGGGAATAGTCATTTAATTCAAGCGTTAGGGGTGGTACAGCTTTGCTCAGCTT	2	+	Horse_Pl:559447-559566
Horse_Pl	TWP_JKYYVMIBLB_000423	CATACTCTGTGGCTCCTTTCTAGGTTTAATTATCGGAACAATGACATCGCGTTATTTTCCTTGCCGCATTACGCGATGGCTAGGAAATCTCTATGTCACTGTGATCCGTGGCACGCCTCT	1	+	Horse_Pl:610087-610206
Horse_Pl	TWP_JKYYVMIBLB_000424	ACAGCAGCATGAAGCACATAGAAATGGGGTTGGATAAGCTTGCTTCAGCTCAGAAAAAAGGAGCAGACCCGATTATTTTATCATCGCTTCTCGCGAATGGAATAGCAGTCCTTGGGTTGT	1	+	Horse_Pl:559327-559446
Horse_Pl	TWP_JKYYVMIBLB_000425	GTTTATTCAAATTCTCATATTTTACTTCGGTTTACCATCGATAATTAGGTTGGACCCTACCCCCTTAATGGCGGGATTAATTTCTTTGAGCATCAATTCTTCTGCCTATCTTGCTGAAAA	5	+	Horse_Pl:610207-610326
Horse_Pl	TWP_JKYYVMIBLB_000426	ATGAAAAAGAGCATTTCTATCAGGCGAATAAGGTATTGTATCAAACGGTGCAAGCATATCCTCATATTGCTGAGCTGTGGGTGTTGTGGGGGGAATTGTTGATTCGTTCCGGTTGGCTTA	2	+	Horse_Pl:559207-559326
Horse_Pl	TWP_JKYYVMIBLB_000427	CATTCGTGGTGGGATTAATGCCTTATCAGTAGGCCAATGGGAATCCGCGAAGGTTTTGGGCTACAAAAAGTCGCAGATTTTCTTTTATATCATCTACCCACAGGTTTTTAAAAATATCTT	4	+	Horse_Pl:610327-610446
Horse_Pl	TWP_JKYYVMIBLB_000428	CTATAGATCACTTGTCTAAGGCTATTTTTCTGAGCTTTAATCGTCATATTGATAGCGCAGCTCATGAGAATTATCGCTATAACTATGCTTTAGCAGTAGTAAGATTATTTGATCTAACTT	6	+	Horse_Pl:559087-559206
Horse_Pl	TWP_JKYYVMIBLB_000429	ACCTTCTTTAACAAATGAATTTGTTGCATTAATTAAAGAAAGTAGCATTTTGATGGTTGTAGGAGTTCCTGAACTTACTAAAGTAAGTAAGGACATTGTTTCTCGCGAACTCAATCCCAT	6	+	Horse_Pl:610447-610566
Horse_Pl	TWP_JKYYVMIBLB_000430	CTCAATGTTTTTCTAAGGTATTAAGCCTGGTTCCAAATCGAGCAAGTGCTCACGCAGATTATGCCGAATGTTTGCAATTTTTCGGGCTAGAATCGGGAAAGTCTTCCTATATAGAACAAG	3	+	Horse_Pl:558967-559086
Horse_Pl	TWP_JKYYVMIBLB_000431	GGAAATGTATAGTATCTGCGCAGCCTTATATTTGCTTATGACGTCATTGTTTTCTTATGTAGCTAGGTTGCTTGAGAAGAGGGAGGGCGTATGACTGTTAAGGTTAGAAATCTTGCATAT	4	+	Horse_Pl:610567-610686
Horse_Pl	TWP_JKYYVMIBLB_000432	GCGGAGAAAAACACGAGGAAGTTTCTTATTTAGCAACTGCTTATGTATATGAAACTGTAGGAAAATCTTACTTAACATTATATTGTAAAAGCAAAGAAACGGCAGCTCTTATACGAAGCT	6	+	Horse_Pl:558847-558966
Horse_Pl	TWP_JKYYVMIBLB_000433	TCCATAAACAACAAGCATATTTTATCGAAAGTTTCCTTCTCTTTAGAAGAGGGCCATATTACTCTTTTTGTTGGTAAGAGTGGTTCAGGGAAAACAACCATGTTACGCGCACTTGTAGGG	4	+	Horse_Pl:610687-610806
Horse_Pl	TWP_JKYYVMIBLB_000434	TTTCTTTAACTAGCGACACTAAATTCTTAGATCAGGTCTTCAAAGATTTTCATGTCCTAGAACAGTTACTTAAGATTCATCCTCATTTGAATGATAGATTAGGTTGGGAGCATTTTTGTC	6	+	Horse_Pl:558727-558846
Horse_Pl	TWP_JKYYVMIBLB_000435	TTAGTAGAACCTACAAGTGGGGATATTTCCATTGAAGGGGAATCCCCGGCATTGGTTTTTCAACAACCAGAGCTTTTTCCTCATATGACAGTGTTAAATAACTGCATGCATCCACAAATC	3	+	Horse_Pl:610807-610926
Horse_Pl	TWP_JKYYVMIBLB_000436	ATTCTCGAATCTTGGTCGATGTTTTAGCCTACATAGATATCTTATTTAAAAAATTAGGCATTAGCTCTTCGGATAGACTCTCTTTGTGTTCTGCTAAAGTATGTGCGAATTTTGAATTAT	6	+	Horse_Pl:558607-558726
Horse_Pl	TWP_JKYYVMIBLB_000437	ATCGTTAAGCATAGAAGTAAGGAAGAGGCTAAAGATAAAACCTTTAATCTTTTAAAATTCTTGGATATCGAAGATATCGCGAATAGTTATCCTCACCAACTCTCTGGAGGGCAAAAGCAA	5	+	Horse_Pl:610927-611046
Horse_Pl	TWP_JKYYVMIBLB_000438	CAGAGATTGCTGAGGGCTATTTATCTTTATCAGAGAGCCTATTGATGCTTTCCCGAGATCATATCGTGGTTTTAAAAATCATCATTTTCTACGGGATGAAGTATGGGGTGAATAAGAAAA	5	+	Horse_Pl:558487-558606
Horse_Pl	TWP_JKYYVMIBLB_000439	CGTGTGGCTATAGTTCGCTCTCTATGCATGGATAAGCGTATCCTTCTTTTTGATGAGCCTACATCTGCATTGGATCCTTTTTCTACCTCTGCGTTTAAACGTCTTTTGGAATCTTTGAGA	3	+	Horse_Pl:611047-611166
Horse_Pl	TWP_JKYYVMIBLB_000440	CCTTACCTTTCATTTCTTCTAAAAATTTTCACGGAGAATCCGATATAATCCCCGAATTCGGTTGTCCATCAGCATTCATAAATTTTCTTATTTCCGAGTTAGTAGACCTTGAAGGTTCTT	5	+	Horse_Pl:558367-558486
Horse_Pl	TWP_JKYYVMIBLB_000441	GACCAAAATCTGACCTTAGGTGTCTCCACCCACGACATGCATTTTGTTCAAGGATGCTTAGACCGGGTATACCTTGTAGATCAGGGAGAAATTATAAGCACCTATGACAAGCGTTATGGT	2	+	Horse_Pl:611167-611286
Horse_Pl	TWP_JKYYVMIBLB_000442	TCAACAGTAGTATAACTTAGGGTTGTATTCGCTAGGAATAGAAACTCAATCTTTTATGGTATCCTCTAAGTTGTATGAAGAAGAGAATATGACAGTACAGCAGTCACAAGATGGGATCAT	5	+	Horse_Pl:558247-558366
Horse_Pl	TWP_JKYYVMIBLB_000443	GATTTAGACGATGAGCATCCTTTAAATCTCTACTTGAATTCTGGAAAATAGTGGTGGGGAGATATACAGCTGCTCATAGCAGCTGTTGCATGATTTAGTAACGTCGCCAACTACAGCTGT	3	+	Horse_Pl:611287-611406
Horse_Pl	TWP_JKYYVMIBLB_000444	TTTTTGATGAAAAACTTAAATGCGTTAAACTAGCCTCAAAGTTTTTCTGTCAGACACTTTTACGTTTACTATCTAGGTATATTAGTTTTGAAATTCTAAGCTTTTTGTCTCAGAAAACCT	6	+	Horse_Pl:558127-558246
Horse_Pl	TWP_JKYYVMIBLB_000445	ATGCTGCTTGTATGATATAAAGATCTTCAGCCAAGGCTCCTTCTTCAACATTCTCTAATTGTATGGATACTCCGCCACAGTGTTTAGGAACAGTAAATACGCGAGCATTTCCAGCGGGAA	3	+	Horse_Pl:611407-611526
Horse_Pl	TWP_JKYYVMIBLB_000446	CTGTTATTCCTGCTTCTGAAATTGAAGAAAGTAATCATGATGAGGAATTGGACAGTGCTAACAATGTAGAGTTAGAAGAATTGATCTAGTCTGTTTTCTTTTAAACTCCCATCTAAAATA	6	+	Horse_Pl:558007-558126
Horse_Pl	TWP_JKYYVMIBLB_000447	GTTCGACAATATCATAGTTACACCCTCCTATCGTGGTTATTCCCACGCGATGCAGAGGCATTTCTATAGAACTCATATTTCCTTGCAACTCTTCCTTTGAGTTCCAAGAAGGATAATCAT	3	+	Horse_Pl:611527-611646
Horse_Pl	TWP_JKYYVMIBLB_000448	TAATTGGATGTTTTCAACCTATTGGTATGTTTTTATTTAGAGAAGGAAAGATTGTGTCAGGTGCTCATACGTCGGTGCAATACTATCCTCAAGAGAGTCTACCTATTTATCCAGGAATAG	5	+	Horse_Pl:557887-558006
Horse_Pl	TWP_JKYYVMIBLB_000449	AGTAAATCTTAAGCTTTATACAGGGGCGACTATAATCTAGAATTGAGGGGATTAGAGCTTTCAGAGTAAGCTCCCAAGTATAAATTCCTGGATACTTACCATAGAACACATCGTCGTCAA	5	+	Horse_Pl:611647-611766
Horse_Pl	TWP_JKYYVMIBLB_000450	AAAGAGATTGGAATAATGATGTGATTCGTTCTCGTGGCGTGTGGTTGGCAGTTCCTCAGCATAATTTTAAATTTGAAGGAGGAGGTACACGACAAGGATTAGGACAATTCAGTTATTACC	4	+	Horse_Pl:557767-557886
Horse_Pl	TWP_JKYYVMIBLB_000451	GTACAAAACAGCTTTGCTCTTCATCAGATAAAGAATATTGAAGAGAATTCATAGGGAATTTCCCTGAAAATGTTGGGCTTTTTGCTCCCCAAGTAAATCCTAAAATACCCTGAGAAAGAA	5	+	Horse_Pl:611767-611886
Horse_Pl	TWP_JKYYVMIBLB_000452	AAATGGCTAGATCTCTCGTTAACCTTCTGAAGGCTCCTTTTTATGGCACAGCTTCAATGATGGCAGTCTTTTATGGTTTATTAAACCCTTTAGGAGGGCGAGTTGCTTATAGTTGTATTG	4	+	Horse_Pl:557647-557766
Horse_Pl	TWP_JKYYVMIBLB_000453	GTTCTAGAGGTAAGGGGTGTTCTACCTCGTGACTCAAACCTGTAGAAGAAAAAAGATAGGCTTCCGTATGCGTAGTTTGTGGTTGTACTGGAGCCTCTTCTGCTACTTTACAAAGATGTT	2	+	Horse_Pl:611887-612006
Horse_Pl	TWP_JKYYVMIBLB_000454	ATAATTTGATCAGATTTATAGTGATTCCTTTTTATATACTTTTGCAAATGGTCATACAGTGTGTTTCTAAAACAGATATCTCTAAAGAAGATCGCTTTATTTTTAAGGATATAGTTCGAG	6	+	Horse_Pl:557527-557646
Horse_Pl	TWP_JKYYVMIBLB_000455	GAGATTCCAAATATTTCTCAAGGTATTCTAAAGATATAGCATCAGAGCGTTCTCTAGGGTTGGCTAATCCTGTAATTCTATAACCATCCATATCTACAAGACCACGAAATTTCCCACCGG	4	+	Horse_Pl:612007-612126
Horse_Pl	TWP_JKYYVMIBLB_000456	ATAAAAATGGTTCTGGAGTAGCATTAGTCTATTTTTATCCAGATGGTATAGATTATAGAATCCCAACCTTTGTATTTCCTTTAATAGCAGCTCCGTTTGTTGTTCTGATTAAAATGGTCT	6	+	Horse_Pl:557407-557526
Horse_Pl	TWP_JKYYVMIBLB_000457	AAACTGGCATCATTTGAAACGTCAATGTAGTTATAGAGTTGTCATGATTTTTGACCTTTTCATGAGTTTCATGCAGTTTATCTTCTATAGGGCGCAATTTTGAACTTAAGTACCCTACAG	5	+	Horse_Pl:612127-612246
Horse_Pl	TWP_JKYYVMIBLB_000458	CTTTTGGGAATAGGGTTTGGGCTCCGATGCCACTATGTCACTATTACAAGCCTAAAGCTGAAGAAAAAGAACGTATTCAAGAAAGAATTCAAGAAACTCATATAGACTTGTCAACTTTGG	5	+	Horse_Pl:557287-557406
Horse_Pl	TWP_JKYYVMIBLB_000459	AAGCCGCGTAAGAATCTTTAGGGTTTTTAGGCGTTTCAAGACCTGAGATCGTATGACGATTCATATCTATATTTCCTGTGAGCATCCCACCAGATATAGGCAAGAATTTCTGGTAGATCT	3	+	Horse_Pl:612247-612366
Horse_Pl	TWP_JKYYVMIBLB_000460	TGACATGGGTTGCGGTTGTTGTAGCTGTAGCTGTTCCCACGATTTTACTCACAGGGGGCATGTATGTCTTGTATAGGATTAGCAGGAAAGTAGATGTTCTTGCGGGCTCAGTAATCAAAC	1	+	Horse_Pl:557167-557286
Horse_Pl	TWP_JKYYVMIBLB_000461	CTATTAACACTTTCTGAACAAGGTAATTATGATCACTTAAAGAATCATCAATACCTTCTTCTATCAGGATCTTTAAATCGTTCAATTCTTCTAAAAGACCATGAAGAGATATCTTCATGA	6	+	Horse_Pl:612367-612486
Horse_Pl	TWP_JKYYVMIBLB_000462	AACTAGAGAAATATCAGGCAAATCGTCAAACACGTGTTGCCGTCATTGCTTTATCTGTGCTGGTAACTTTAGTGTTATTAACTATGCTTCTTGGAACCTTACAAATTCAAGCTTTTGTCA	5	+	Horse_Pl:557047-557166
Horse_Pl	TWP_JKYYVMIBLB_000463	GACTCATATCTGTCTCTAAATCTTGAACTTTTTCATCAGTTTTCTTTGTATATAAATAATCTATATCTTTGGTTTGCTTTTGTAAAATCGTCTTAATGTCTTGTATATCCGTATAAATCT	6	+	Horse_Pl:612487-612606
Horse_Pl	TWP_JKYYVMIBLB_000464	TTAATCTATCCTCAGTTAACCAAAGATTAGCTCCTGTTGGACCTAACCATTTTCCGGACGAAACAGATTGGAAAAATGTGTTTGAGTCCAAGATTATGAAAAGCTCTCGCAGTCATTTGG	4	+	Horse_Pl:556927-557046
Horse_Pl	TWP_JKYYVMIBLB_000465	TATTGAGATCTAAGTTCACAGCATCCTTAGTATCACCCTTGATTTTTTCCACCATAGTTATAGTTTTTTGAATCATAGAAGATAGAGGTTCAGTGTTCTTGGAGACCGGATTAAAGAAAG	5	+	Horse_Pl:612607-612726
Horse_Pl	TWP_JKYYVMIBLB_000466	TCTCATGATTGGCACTAAAAAAATTTTAATAAAAGTGTAATAAGAGTATAGTGTTTCGAGAATTTCTTTTCTTTGAAATAAAATAAAATAAAACTTTTTTAAAGTGTAGCATGTCTTGTT	7	+	Horse_Pl:556807-556926
Horse_Pl	TWP_JKYYVMIBLB_000467	AATTTCGTCTTCTCATAGTTTTATCTCATGCGAATAATTAATTATAATCCGCATATTAATAAAACAATTTAATTAATAAAGGTTTTATTTATTTGTTTATAAAAGAAAAACAAAAGATTA	8	+	Horse_Pl:612727-612846
Horse_Pl	TWP_JKYYVMIBLB_000468	AATTCCTGATACAATCTCTGCGCTTTGAAATATCAAGGGGATATTAAAGGAAGCGAGACCCAATCCTGCTAACATACTTCCTAATAATAAGAGGTTGTAATTCGATTTTGCGATTTTCTT	5	+	Horse_Pl:556687-556806
Horse_Pl	TWP_JKYYVMIBLB_000469	ATTTATTAAAACTCTCTATTCTGAGGGCTCTTGTTTTTTTTCCCAAGGTAAAGGTGATACCGTTTGTGGAGGAGTGGGATCCCCCAAAGAAGAGAAAAGTTTATCAGCTAGCGTGCTAAA	4	+	Horse_Pl:612847-612966
Horse_Pl	TWP_JKYYVMIBLB_000470	GTAGTAGAGTACTTTGCTCCCCAGGGACAACATTATTTGAAAATTTTTAATTGACGTGATCGTAGAGCCAATAGCAAAAAACACTAGAGGAAGACTTAAAAACTTTAACAATTTTAAAAA	6	+	Horse_Pl:556567-556686
Horse_Pl	TWP_JKYYVMIBLB_000471	CGGACTAGCAATAGTATAACTCTTTAATAGGGCAATACGCGCATATGCAGAAGACCAGTCGACTTCTGGAGACGAGATCGACCCACGAATTTTGATAAGGAAGAAGTTTTTAGTTTTTAA	4	+	Horse_Pl:612967-613086
Horse_Pl	TWP_JKYYVMIBLB_000472	GTATCCCGTTGAGCATGTGGCTGAAGCAGATGCCGTAGCTTCTTCTAATGGCATAACAGGGTAGATAATGAGGAATAATCCCAAACCAATTGTAGCAGCTATGATAGTAGTAAGAAGCGT	2	+	Horse_Pl:556447-556566
Horse_Pl	TWP_JKYYVMIBLB_000473	TGAAGTATTATGAAAATATTTCTTAATGATTTCTGGATCGATCCCCAGCGTCATGAAAATCCTATCTTTAATCATATCAGTTTTACCCCATAGAGCAAGGCGTATGCGATTATCTATTAA	6	+	Horse_Pl:613087-613206
Horse_Pl	TWP_JKYYVMIBLB_000474	TTCAGCGAGGAAAAGAGAGGAAATCCCTAATAAAGCAGCTAAAAATGTCGCAGAGATAACATTATTCTCTAAAAATGGCTCAAGAATGTTTCCAGGAATTGTATTTGCCAAGACCTTTAG	5	+	Horse_Pl:556327-556446
Horse_Pl	TWP_JKYYVMIBLB_000475	AGCATCAAAACGTTTACAGATAATCGTTCCTTTTTGAACTGAAAAAAATATAGGAGTGAACCATGACTCAACGAATTGTTTGCTTTCTTCAATATCAAGGAACTTAAAAAGATCATACAT	6	+	Horse_Pl:613207-613326
Horse_Pl	TWP_JKYYVMIBLB_000476	GTAGAACAGAATGGAAAAAGCCATGGTAGCTGGGATGAGTAATTTTAGTATCCCCTTAGCAATATTAAGAAGAATAGAAAAAAACGTTGAGAATAGTGTTTGAGTGAAATGCTTTTCTTT	6	+	Horse_Pl:556207-556326
Horse_Pl	TWP_JKYYVMIBLB_000477	AGTTCCCGTATTGGCTATGGAAATTTTCCCAAAGTCTAAACTTGCTGCTTGTATGCGAAATTCTTCAAATGAGTAAGGGGCTATGGGAAGATAGAAGTTCTCTTTACTTACCTGGAGTAA	4	+	Horse_Pl:613327-613446
Horse_Pl	TWP_JKYYVMIBLB_000478	CTTATTGGCTTTCAAAAGCCATGGAAGGACAATGCACCCCTGAATTAAGTTCGCTCCTACTACACAAAGGAGATATTTACTAAAAATTACTAAGTTTCCTTGGCTGTGAGTGACTTCCTT	4	+	Horse_Pl:556087-556206
Horse_Pl	TWP_JKYYVMIBLB_000479	GACAGGATGTTGTGAATACGCATTTCCTGAGATTAATGGGTTAAACTCTTTGAAAAACGCTCTATTAATTTCCTCATTAATATGTAGGGTAGCCACAAGATCATCTTCTAAAAGAATAGA	6	+	Horse_Pl:613447-613566
Horse_Pl	TWP_JKYYVMIBLB_000480	GATTTTGAGTTCTTCCTCAGCTAGTTCCATGGTTAAAGGTAATGTAGATGCAGAGGACTTTGAAAAGAAGGCCGTAATTAATGCAGGAGACATGCTTTTAGCTATTTTGATAGGTGAAAG	5	+	Horse_Pl:555967-556086
Horse_Pl	TWP_JKYYVMIBLB_000481	CTGTTCCTTTAAAATGAGGGGAATATACGCTTGGAGATTCGTTGAGTCTACCTTTACCGTTATCGGTCCTTCCCCCCTGAGGAAATGGTGGTTGATAGACACGTTAATCCTTGGCCCGGC	1	+	Horse_Pl:613567-613686
Horse_Pl	TWP_JKYYVMIBLB_000482	AGAAAAACTCACACCATTTGATGTGGCAACAAAGAGCACGGTAATTAAGATAAAGGCTGCACAACCATTCATGTTAATCACAGAACATAGAGGAAAGGCAAGTCGTGATAATGATGGTTT	5	+	Horse_Pl:555847-555966
Horse_Pl	TWP_JKYYVMIBLB_000483	CAAAGAGAGTACTTTAGTTTTTACACTAGGGGAGATAGGGAAGATTCCTGTAATGAACGACGAAGGAATACGCTTCCACTCTGCAGTTTGTTCAAATTCCCTTTCTGAGGGATTTAACAG	3	+	Horse_Pl:613687-613806
Horse_Pl	TWP_JKYYVMIBLB_000484	TAGGGGAATTTGCATTGAAGTAATCAGAGAGGAAGCTAGGAAAAAGCATCCCATGGGTACCCCTGCATTGCCAACAGCACATAGCGTCGCAATAAAGATCCAACCAATCATAGAGAAAAT	2	+	Horse_Pl:555727-555846
Horse_Pl	TWP_JKYYVMIBLB_000485	GTGTTCTACAGAACCTTGTATGAGAAACTCTGCAGCTGTTTTACTTTCTTGGCTAGGGACAAGACAACTTCCCTGCAAGTCATATTCCACTTTAGTATCTAAATTACTCGAATATATAGA	5	+	Horse_Pl:613807-613926
Horse_Pl	TWP_JKYYVMIBLB_000486	AAACTTATCTGAAAAGTGTTTGTTTGTCATACTTACAACACAACAATCAGACCAGACATTTAGAGATGTTTCAATCATGTCCAAGACGGTATAGAAAGGAAGAATTAATCCTAATAAATG	6	+	Horse_Pl:555607-555726
Horse_Pl	TWP_JKYYVMIBLB_000487	TCCTGAAAGGTTGTTAATGATAAATGTTTCCTTCGAAACATGATCATAGAAAATCATGGGATTTGTTGATAAAGATCCTTCGAAACCGCCTTCTGTGAGTAAGGAAAGACAAGAAAGCCC	5	+	Horse_Pl:613927-614046
Horse_Pl	TWP_JKYYVMIBLB_000488	TTCTAGGAAAACGCCAGATATTGCCAGCACCAACGGCTATTCCCATCATGGAGAAAATAAAGCCTAGTCTAGAAGAAAAATGGGTGGAATTTTTGCTCATTACATTTACTCTAATTCAAT	5	+	Horse_Pl:555487-555606
Horse_Pl	TWP_JKYYVMIBLB_000489	TGATTTTTGCTGAGCACAAGAAAGCTTATAAATATCTAATCGAGCAATAGCGGTTCTGTGTAGTGTACATGAAGGAAAACATGAGGCCTTTTCAAAAAATCCCAAGTAACGTTCTGGAGT	5	+	Horse_Pl:614047-614166
Horse_Pl	TWP_JKYYVMIBLB_000490	TCGGAGCTTTCTTTGTTAATTTTCCTAGAGAAAGCTCTACGATAATAAGAGGAATAGACCAGATAAATAAAAAAAGAAGCCAAATTAAAATAAAGGCCCCATTGCCATTTTGTGCTGCAA	6	+	Horse_Pl:555367-555486
Horse_Pl	TWP_JKYYVMIBLB_000491	GATTTCCCATTGTAGAGTCCCTTGAGTTTTTGAAGACAGAGTTAACGACTCGTCCATGATCAGTTTCACATCACCTTTAAGAGCTTCTGTTTTAAAAACTGAATGAAGAATAAGCCTATC	5	+	Horse_Pl:614167-614286
Horse_Pl	TWP_JKYYVMIBLB_000492	AATAGCTGAGACCCCACCCAACAATATTCGAGTAATAAGCTAGAATACACGTTGTTACTAAAGTAATAAAGCCTCCTAACCAGGCATATTTTGGACCTGCTGTTTTGATTAGGGTGCCTA	4	+	Horse_Pl:555247-555366
Horse_Pl	TWP_JKYYVMIBLB_000493	TTCTTCTTTGGGATTGTATAATAGGGAAAATGTCATATCTCCAGTAGGTCCAATATAGGTAGATAGACATGCTTCTTTTTGCTGAATTCTAAGAATCCTATCGATAGGAAAGTCAATAAC	6	+	Horse_Pl:614287-614406
Horse_Pl	TWP_JKYYVMIBLB_000494	TATAAGCTAAAAACAGGGACAGGAAATGAAAGAATAGAGGGGAAAGGCTTTGATAGTGTGTTTCCCACAATTGAGAAAAGTCATTTCCAGCATAAATTTTCCCGGAAATAGAGTAATAGA	5	+	Horse_Pl:555127-555246
Horse_Pl	TWP_JKYYVMIBLB_000495	CTCGCCAGCACTTTGGATTTTAATATTATTCATATCGATCGCTTTTTCAGGATCTACAACAGAAACTAAAACATCAGGAATAAGAATCCTTGAAGGGGGAGCTAAAGGATCTTCAGGATC	5	+	Horse_Pl:614407-614526
Horse_Pl	TWP_JKYYVMIBLB_000496	GCATGGCGTTAGGAAGTGTAATAGCTCTTAGGAGTAAGACTAGGGTGCACACAAAGAATGAGGGGATAAGAATTTTATTGCACTTCTCAATGCCTTGTACAATGCCTTTACGAATGATCA	3	+	Horse_Pl:555007-555126
Horse_Pl	TWP_JKYYVMIBLB_000497	TTCTATCATGAGTTGTAGATTTCCTTTAGTTAAAGATCGTCCTCCATCAGTATGTAAAGAGAAACTCGCTTTGGTAAGCTGTAGAGGAACTAACTTCGAGGAAAACAAGCTTAAGGGTAG	5	+	Horse_Pl:614527-614646
Horse_Pl	TWP_JKYYVMIBLB_000498	ATACTAGGAGTAATCCCCAACCAGCTCCGGTATCCCAGGCATTTTGGGTTAGAGCTTCTAACCACAATTTGTAGCTAGATAATGAGGTGAAATCTAGAGTAAAGAGCTGTTTGATTCCTT	3	+	Horse_Pl:554887-555006
Horse_Pl	TWP_JKYYVMIBLB_000499	CGAGCTGAGCTTCCCATGTATTAAAGTTGAGGAAGTCTCAGGACGTATAGGCTCATTAGGCTTTCCAAATTTCCCATGTATGAAAACTTCGTTTTCTCCTGCCGTGATTTTTCCTGAAAA	3	+	Horse_Pl:614647-614766
Horse_Pl	TWP_JKYYVMIBLB_000500	CTAATGAAGCGCACGTAGCAAATACAATGACCCCCATAATTAGGGAAACGAGGTTATTCGATATTGCTGTAAGAGCTCCGTTGCTCACCACACCCGTTTTTTTTGAGGCGAATCCTGAAT	2	+	Horse_Pl:554767-554886
Horse_Pl	TWP_JKYYVMIBLB_000501	CTTAGGAAAATACAGGTGCTTTTGCGCTATCTGAACTTTTCCTGAAAAGGTAGCTGAAGCGTAAGAAAACTGTTGAGAAAACTTCTTTCTCCAGTTTTCCTCAAGATGATACGTAGCACT	4	+	Horse_Pl:614767-614886
Horse_Pl	TWP_JKYYVMIBLB_000502	AAATACCGGGTAGATAGGCAGAGCCTGGAACTCGGGTAAACAATTCTGGAAGATAGATAAAAGCTATACCTATACTAGATGAGCCTGCGCCTTGTTGTAATTGCGTTGTGCCTAAAGTAT	3	+	Horse_Pl:554647-554766
Horse_Pl	TWP_JKYYVMIBLB_000503	CCCTTGAAATAATAGAGATTGTAGAGTCCCTGAATATGAACAGTCCATTTTCAGCAAGGAATTATCTAGGTGTGCTTCAGCTTTTAATTGCGAATTTTTATATTCACCATGAATTTCTAA	6	+	Horse_Pl:614887-615006
Horse_Pl	TWP_JKYYVMIBLB_000504	ATAACTCCGCTATGTGTTTTTTGATGCCGAACTCTGAGAGTGTTTGCGAAAACAAAAACAGCATGGAAATCATTGATGAAAGAGCGGCCATAGCAAAAGCCAGGAAGAATATAGAACTGA	4	+	Horse_Pl:554527-554646
Horse_Pl	TWP_JKYYVMIBLB_000505	AGAATAGTAAGGAACTTCTAAAGGTATATTAATGACGAACGGCCTAGGAAATAGAGCGCGTAAATAGGTATGAGGCAACATATTCTGTTGAAGAATAAATTCCGTGCGTTGTTTTTTACT	5	+	Horse_Pl:615007-615126
Horse_Pl	TWP_JKYYVMIBLB_000506	CATAGATAAAAATAAGACCATTGATAATTAACCCTATTCCCCAGACAGTGTCTTGGTTCGCAAATACAGACAGACTTAAAGAGGATGGCACACCAAGAATAAAGGCGATGATTGTGGCGG	3	+	Horse_Pl:554407-554526
Horse_Pl	TWP_JKYYVMIBLB_000507	ATCTATAGTCATTATTCCATGCACGTAAGACTGAGCAGCGCCTCCAAATACAGCTACAGAAGATCCACGGATATGGGTATAGCGAGTCGATTTTTTAATACTCACTTCTACATTTTTCAT	4	+	Horse_Pl:615127-615246
Horse_Pl	TWP_JKYYVMIBLB_000508	CTCCCTCGATTGGGAGTAAATATTTTATTATATAATCAAAAGATTTGTTGAGGTGTATATCCCCAGGAACAGCGTTAATAATTTTCTTTTTTAAATGTGGTAGCCCGTAATTTATTGCTG	6	+	Horse_Pl:554287-554406
Horse_Pl	TWP_JKYYVMIBLB_000509	CTGGACAGAAAGGTTAGGATCTTTAGGAGATAAGGCAACTAAAGGAAGACTTGCCTGAAGATTAGCTTCTATATTTTTCCATTGAGTCAAGTCTAAGGGGATTTTGGCATTAGATATATG	5	+	Horse_Pl:615247-615366
Horse_Pl	TWP_JKYYVMIBLB_000510	TAACTAACCCTATAGACCATTGTAAAATCAAACTAGAAAGACTGTAAACAGATATAGGGTTCCACCAATTGCCGTCTTCAGGGAAAAGCCCTTCGTAAAAATACCAGCACAGTAAAGTAG	5	+	Horse_Pl:554167-554286
Horse_Pl	TWP_JKYYVMIBLB_000511	CGCCCGGATATTCTGACTAGAAATTTTCGTAGGGAAAGAAAGCACTTCAGAACACAACAAAGAAGCGATTTTTGGCTGTAATTCTATAAATGAAGAGCCGCCTTCTACAATATGGAAAGT	4	+	Horse_Pl:615367-615486
Horse_Pl	TWP_JKYYVMIBLB_000512	AATAACAAAACTTAAAACAGAATATCTTAAAGAACAGAATATATCAAGACATAAGCTTTTAATTATCTAAGTTATGCAAAGAAAAGTACTTAGAAAGTTTTTTGTTTAAGGACCATAAAA	7	+	Horse_Pl:554047-554166
Horse_Pl	TWP_JKYYVMIBLB_000513	CGACTGATGAATATACCCTTGCAACTTAGCTTGGATTTGACTTCCCTGAGCCGTTGCTGTCATAACGATTTTACCGTTATTGTGTGCAGCAACAGCGTGCAAATCGATAATATCCTCTTC	2	+	Horse_Pl:615487-615606
Horse_Pl	TWP_JKYYVMIBLB_000514	GCTAATTCTTCCGTCAAAGCTAAGTAAGACTCTATTTAAAGCTTCTTGATCACCGACTTGATCAGATGACGACGATGGCGTTGTTATTGACATATGATTCCTTACGTTGCTTTGAGAAAA	5	+	Horse_Pl:553927-554046
Horse_Pl	TWP_JKYYVMIBLB_000515	AGAAAGAATACGATCTACAATAGGCGAGGCTATAAATAGCTTAAAAAAGGAGGCGGGGACAGAATGTAATTCTGCAGTGATATTGACTTTCGGTGAGAATACGCTCTCTATGAAGACTCT	4	+	Horse_Pl:615607-615726
Horse_Pl	TWP_JKYYVMIBLB_000516	TTCGTCTTTTAAAAGAGCCATATTACTCGCCACATTATTTCCTGTGGCAACGGATTGAGAAGCAGATCTATCTAATAAGCTGATTCTCTCTTCGATTTGCCTCACTTGACTATCTAACGA	4	+	Horse_Pl:553807-553926
Horse_Pl	TWP_JKYYVMIBLB_000517	TCCTGTAGCGTTGTCTTCTGTAACCACACCTTTAACCAGCAACTTCTCTGGTGTCTTCTCCACATAAAATCCCGAGAGAACTAGGGTTTGCCCTTTAACTGTCTTCATAGTTATGGACCC	1	+	Horse_Pl:615727-615846
Horse_Pl	TWP_JKYYVMIBLB_000518	CCGGGAACCTACTATATAGGCGGAGTTACCTTCAGAACGAGGAAATCCTGCATTGTGATTTGCCCGTGATTCGAATAATAGCTCTGTGATTGTATTTAAACACCCTTTTAGACTGTCTAC	3	+	Horse_Pl:553687-553806
Horse_Pl	TWP_JKYYVMIBLB_000519	ATGTTCTGAAAGTATGGAACTATGAACTAAATAAGAAAGAAATACTCCTGGATCCAAATTCCCTACAGAAGGTTGTTCTATAGACAAGGATTCATCCACTTGCAATGACCAGCCTGACAA	5	+	Horse_Pl:615847-615966
Horse_Pl	TWP_JKYYVMIBLB_000520	AGAAATAAATAGAGGGAAGCCTCCGCAAACAGCAACGATACACATAATAAGCAAGGTGATAGCAATGAGAGCTAAAAGCGTTAATACTACTGCTGCAAGTTTCGAACAAGTGGAGGGAGG	3	+	Horse_Pl:553567-553686
Horse_Pl	TWP_JKYYVMIBLB_000521	GGCTATAGCCTTAGGACGCTTATAAAGAAGTAGCCTAAGTAAAGACCCATCAATTTCTATCTTTTCTGCTGAGAAGAATTCTCCTGTTTTATTTTTCCCGATAACTTTAACCTTCTTAGC	5	+	Horse_Pl:615967-616086
Horse_Pl	TWP_JKYYVMIBLB_000522	TGCAGGTCTGCTTCTTAGTAAAGAAGTAATAGATATTGTGCAGAGAATCATGATGGAAACTGATGCACATGAGATAATAGGTAGAGATATACAGGCACCGACTGTATACATGTTAAGTAG	5	+	Horse_Pl:553447-553566
Horse_Pl	TWP_JKYYVMIBLB_000523	AGACTGAGGCCCTAACCAAGACAATTTCAAGTCTTCAATATCACACGAAAGCCCTGTTTCTTTGTGGATCAATGATAGAAAAAGGTATTTCCCAGATCCCTCAGAAAGTAATGAAGGCAG	3	+	Horse_Pl:616087-616206
Horse_Pl	TWP_JKYYVMIBLB_000524	AGGTAGCGATGTTTCGGTTGTATTTAAATCGGTTCTTACAGAGGTCATAATGTCTAACTTCTCCTAAGTATTCTTTTATAATAATCAAGCTTCTATTTGAGAATTGTTTACCATGTAGAT	6	+	Horse_Pl:553327-553446
Horse_Pl	TWP_JKYYVMIBLB_000525	GAAATAGAAAAAAGTTAGGAAAATTCCCAAACTTATGCTTATCCCTAAAGTCTTATACCAGGATCTTCGTTTCATTTTATCTTTCCGGCAATATCTGTAAGGGTTAGGTTGTGAGGACTT	5	+	Horse_Pl:616207-616326
Horse_Pl	TWP_JKYYVMIBLB_000526	TATTGTTCCAGATGCTGTGCCCGGAACGTGAGTCCATCCCGCTGAATATTGTTGCTGTAGACCTGATACAGCCGCCTGAATAGTAGATAACTGTGCTGAAATTTCATGTGCACTTAATGG	1	+	Horse_Pl:553207-553326
Horse_Pl	TWP_JKYYVMIBLB_000527	TTCGTTGCTTGATCAAATATATTTTTCAGACTATTCTGTATTAAACTTAGCGCCGCGTCTGGATGAATTTGATTAAATGTTTTTAGGTGAAGAAGTTGCTCGACTATGTCTTTAATAGTG	6	+	Horse_Pl:616327-616446
Horse_Pl	TWP_JKYYVMIBLB_000528	TGGGGAAGACAACCCATGTAGTTTTGTCTTGATTGCAGCAACTTCAGTTCTAAGTTCAGAAACGACTGCAGAAGTATTTGCCATGTGCGACTGCATTATACGCATCAGGTAGCTTTGATC	2	+	Horse_Pl:553087-553206
Horse_Pl	TWP_JKYYVMIBLB_000529	AGGCCTGAAATGTTATGAGTAGGCTTATACGCTCTCTTATGAAAGAGAATTAAACCTTCATTTTCTAAAATATCTAAACATTGAGATATCTCCCCAATGGGAATCTTCGAGTTTTTCGCT	5	+	Horse_Pl:616447-616566
Horse_Pl	TWP_JKYYVMIBLB_000530	AGCAACTTGAGGCAGTACACCAGCGAGTCCTAAGGAAGCTAAAACAATAATGATAATAGCAACTAAAGAGATGGCTAGCAAGAATGCTGATAAAGCCATAGGACCACTGCAAACGCCCGT	2	+	Horse_Pl:552967-553086
Horse_Pl	TWP_JKYYVMIBLB_000531	ATAGTCTTTGCCGTAGGAGGTGTAGAGGCCTGATCAAAATCTTTCGATATCACGGAAAGAATATAAGTACATACCACAAGTTTAATGTAGCAATTGGGGAGGTATTGCTCTGAAGGGAAA	4	+	Horse_Pl:616567-616686
Horse_Pl	TWP_JKYYVMIBLB_000532	AGGCAAGGGTTTGTTGTGACGAATTAATGAAACGCAAAGCACACTAATTAAGCAGATCACCGTTACTATTGAGGCACTAACAATAGCCCATATAGAGTTTGCTGTATTAACTAAAATGGC	5	+	Horse_Pl:552847-552966
Horse_Pl	TWP_JKYYVMIBLB_000533	ATAAAATTACATCCCTGATTTTGAATGAGAAACGTAAACGCTCCTCCAAAAAGATAAATCATCGCATAAAGATAAAGTAGAAGTAAAAATGAGGGTAATGCGACCAAAGCTCCATAAGTA	6	+	Horse_Pl:616687-616806
Horse_Pl	TWP_JKYYVMIBLB_000534	CCTAAGAAAATAATATATTAACTGATGAAATTAATTAATTTCAAGGTGCGTCTAGGTGATTAAACAATAATAAATTTTATACAATTTATTTTTTTAATTTCCTGTTAATCTAGTTTCAAG	7	+	Horse_Pl:552727-552846
Horse_Pl	TWP_JKYYVMIBLB_000535	AAGCTGTAGTTAAATAAGTAGACCTGCAGACAAAAGAACACCTTTTGAAACATGATCCAGATAGTCCCTGCTGTTAAGGAAGCAATGAGTGCTGCTGTCTTTTGTACAGCCACTCTCGGC	2	+	Horse_Pl:616807-616926
Horse_Pl	TWP_JKYYVMIBLB_000536	AAGGAACCGTAACAACCTATTCCCCAAATTAACCCTAAAGCTAAAAATAGAAGGGCTCTTCTCTCTTCTCCATGATGCAGATTCAATAGCAAGCGAAGGGCTTTTTGCATGGCAAACCCA	3	+	Horse_Pl:552607-552726
Horse_Pl	TWP_JKYYVMIBLB_000537	AAGAACGCATAACAACAAAACAACGCTAAATAGATAAAAAAATAGGGGGTAAGACGTGAAAATACATATAATGCAGTAATCGAATGGCTTAAAGAAAATAGTCTAGCGTACTCCACAGGC	5	+	Horse_Pl:616927-617046
Horse_Pl	TWP_JKYYVMIBLB_000538	TTACATAAATTGTAAAGAATCAGTGAAGATAGAAGACATAGAATTGATGATGAGCCCAAGTAAATAGAGGGCAGGCCTTCTGTTCCTACATTTTCGAGAAAAAGCCCTTCACTTAATGCT	5	+	Horse_Pl:552487-552606
Horse_Pl	TWP_JKYYVMIBLB_000539	ATGATTTGTGTAATGTAAATCCAGGACCCACAAACAATAATGAAAATCATTGGGCTAACTAGCGTGATGATTAAATAAGAAATCAATCTCTGGATAGATATAGGCGTCCATCCAGTTCTA	5	+	Horse_Pl:617047-617166
Horse_Pl	TWP_JKYYVMIBLB_000540	ATCAGTAGTGGCGTTGAGGGAATTTCACTACATGTGACTGCGTAACAAAAAAGGTAGAGGTTGCATACAATGATACTGGTTATGGGCAATAGAAATAATGTCTTTGGAGCAACTCTTTTT	5	+	Horse_Pl:552367-552486
Horse_Pl	TWP_JKYYVMIBLB_000541	AAAATCTTATTCAAACCATCTTCTAAAGATAAGAGCATAAGAATCCCTGCCCAGCAAAAGACAAAGAAGCTTCCTACCAATACTAACCCTATAGTACTCGTTGTGGAATGATAAGCAGCT	5	+	Horse_Pl:617167-617286
Horse_Pl	TWP_JKYYVMIBLB_000542	ATGATGGCATTGAATATGCTGAAATGTCTTTTAGCATCTTGAATATTAAAGAATTGGTCTACAAATCCCCAGAAATTTGTATAAGCTAATATTATAGAGCTCCATGTGAGCATGCGATAA	6	+	Horse_Pl:552247-552366
Horse_Pl	TWP_JKYYVMIBLB_000543	TCAACAATCGCCAGGATAGGTCCTTTATAATCAGGGAACTTAACAAGAAGCCATTCCTTCCAGTCCAGATTTGCAAAAAGATGTTGGGATAGCCTTAAGAAAAAGACGAGTATGGGTATG	3	+	Horse_Pl:617287-617406
Horse_Pl	TWP_JKYYVMIBLB_000544	ACATAATGCACGATAGGGTAGCAACTGAACAGAATTACGACAAAGAGTACGAGAATTCTTTCAATCCCTATGTATTGAATTCTGTTAACGATTCCGCAACCAATAGCATCCCCTAAAAAT	5	+	Horse_Pl:552127-552246
Horse_Pl	TWP_JKYYVMIBLB_000545	CAACTAAACAAACCGTAATAACTCAAAACACAAGCTTCTTTAGAAACCTCATTTCTTAATAAAACTCTAGGAGCTAGTAGGAAAGACCTAATGATACGATTATTTCGAAATCCCGACTTT	6	+	Horse_Pl:617407-617526
Horse_Pl	TWP_JKYYVMIBLB_000546	AGTAAATAGAAGGTATAGCTATCCTTTAAGCAGAGTTTAAAAGCTTTTGAAGCAGAAGGAGGATGACCAGTGTCTATAAAATGGTCATGGTCTTCGGATAATTCCTTTAGAGATTTAGAT	5	+	Horse_Pl:552007-552126
Horse_Pl	TWP_JKYYVMIBLB_000547	GGATTCTTTTTTTTTTTTGAAAATAGCGAGAGTTTTCGAAACATAGTTAAATCAAATAATCATTTTTTACTTATTTTAATAAAAAGTGATTATTTAATACTAAGTTAATAAAATTTTATT	8	+	Horse_Pl:617527-617646
Horse_Pl	TWP_JKYYVMIBLB_000548	CACTTTGTGATATGTGCTGTAAGTTCGTATGTGTCTCGTTCTGCGAAGTGATGTTCGAAGATTTTTAAGTAATTAAACTCTGTCGCGATAGCAAGTAGCTGCATTAAGAAATAAAAACAT	5	+	Horse_Pl:551887-552006
Horse_Pl	TWP_JKYYVMIBLB_000549	TATTAACTCTTATATGTTTTAATACATGAGATTAATAAAAATAATGGAAACTCTTCGCGACTAACGTTTTCCGCCTTCGCTCGTGTTCCTATAGATTTTTTGGGAGATACCCATTCTTCC	6	+	Horse_Pl:617647-617766
Horse_Pl	TWP_JKYYVMIBLB_000550	AACAGGCTAGTGAAGCATAGGGGGGCAAAAAGGATAATATTGTTCACCCCCATATTCTTTACAATTCTGCTGTAGGCAAACAGAGCAAAGCACATGTTTGTTAAAGAAATCCAGGATGAC	3	+	Horse_Pl:551767-551886
Horse_Pl	TWP_JKYYVMIBLB_000551	ATACTTTGAATCAAGAACCCATGTTTTGATAATGCTTGGGTCCAATAACTTAGGGGGAAATGAAAAGAAATCGAAGATTCTGAATGCTTTTTCCCCGGATGAGCAATAATGGGAATAGTC	5	+	Horse_Pl:617767-617886
Horse_Pl	TWP_JKYYVMIBLB_000552	TTAGGAACCCCATAAATCAGCAACTGCAGGTTATTATCATCTAAAGCATAAGTCAATCCTTCACGAGCTACCATACCGACGGTTGCAATGCCAAGTGAGGTTTTAAATGACCAACAGAAA	3	+	Horse_Pl:551647-551766
Horse_Pl	TWP_JKYYVMIBLB_000553	ATTTTAGAAAGATAACGGTCGATCTTTCTTGAAAATAGCTTTTTATCTTCATCATAATGCCATGAAGAGACTCTAGGAATACGAAAACAAGGATGATTTAACACGATAAAGAATCTTCCC	6	+	Horse_Pl:617887-618006
Horse_Pl	TWP_JKYYVMIBLB_000554	GATATCACAAGACAGACTGTATATTGGTAGGAAATAGCAAAACATAGGAGAGCCCACACGAACATGCCTACCGGCTCAATAAAGCACTCTATTGCAATTCTAATCTGGTTTCGAATACTG	3	+	Horse_Pl:551527-551646
Horse_Pl	TWP_JKYYVMIBLB_000555	TGATCACCAAGAAGCCTGGCAACATTATCAATTGCCTGATCTGGAGCCTCCATATTTTGCAGAGATAAAATCGCCACAGCTGTGGAAAAAGAGTGGGAACTCTCTATCTTCAGCTTTTTC	2	+	Horse_Pl:618007-618126
Horse_Pl	TWP_JKYYVMIBLB_000556	ATGGATTTTATCCATTCTAGCATGGTTTTTTTCAGATGGATAGCTTGAGAAGATAAGTTTCTTAAAATGGCTTTGGCGTAGTATGACCGTAATAAACAAGCTAAGACGACTGTGATAAGG	5	+	Horse_Pl:551407-551526
Horse_Pl	TWP_JKYYVMIBLB_000557	GTAAGATCAGAGACAAGAAATTCATGAGATCGAGATTTTCGCAATTTTCTTGCGATGGAAATCAAACTCGGGGAGATATCTATACCTAAATATCCACATTCCTTAGGGAGCATCCGTTCT	4	+	Horse_Pl:618127-618246
Horse_Pl	TWP_JKYYVMIBLB_000558	AGGACACTACGACTACCAAGATTTAGCAAATGCTGGAAGGCAAAGATTTGATGTTTTTCATGTTGATGCTTTAGATGAGTGAGTAGTAACAGTTCTGTTTGTCTCTTCTCTTTTAAAGTC	5	+	Horse_Pl:551287-551406
Horse_Pl	TWP_JKYYVMIBLB_000559	AAAACCCCCTGACCACAACCGATATCTACCAAACGATCTTTTGATTTTAAATCGAGTAAAGGAAGTAATTTAGGCAGGATGACTTCCCTATGATAGTAATGCCCGTCACTCTGAACGATC	3	+	Horse_Pl:618247-618366
Horse_Pl	TWP_JKYYVMIBLB_000560	CATCGTTTTAGGAGCTCTAGAGTAAGAAAATCTCTAGCCCAGAGACTATTCTTTAGCATTTCCATGGTTTTTAGCTTACTTGGTAAGCTCAGCTTATTCATATGAGCTAATAAACTAGGA	5	+	Horse_Pl:551167-551286
Horse_Pl	TWP_JKYYVMIBLB_000561	TTATGATAATCTTCAGCTATGGGCTCCCAAGATGTAGACTTGGTATCTTCTTTCTTAGAATAAGAACGGTGCTTTTTATTGGAAAAGTGTCGCGACATGAGAGAGAGAATTTACTCAGAG	5	+	Horse_Pl:618367-618486
Horse_Pl	TWP_JKYYVMIBLB_000562	AATTTATCACCGGGTTCATCATAAAGGTCTTCAGAAATATCAGAGATGCCTAATAAGTCATGTTCTGCAAAATAGAGATGTATTCCGGCAGCAATTGAAGGGTGTGGTGTAGTCATTGAC	4	+	Horse_Pl:551047-551166
Horse_Pl	TWP_JKYYVMIBLB_000563	ACATAAAAAAAGGCAAGAAGAAGCTCTCTGCCTTTTTTTAATCATGCGATGACTGGGATTACTGTTCATATATTGGGAAGCCTTGATCATCGGTTCCTATGATTTTTCTGCCTCGTTGTT	5	+	Horse_Pl:618487-618606
Horse_Pl	TWP_JKYYVMIBLB_000564	AGTCCAATGGATACTACTCGAGAATCTGCGGAGGTGAGGAGTTCTTTAAGACGTGCATCTGCAATATCACGATATTGTCCACAGATTTCTTGCCGGCGAACTGTAAGAATTGCGGCGAGT	1	+	Horse_Pl:550927-551046
Horse_Pl	TWP_JKYYVMIBLB_000565	CTAACCGGCTCATGGTTACTGATGGAGAAAGTCTATAGGAGCTTTGCGCACCCCATCCACCATAGCGGTCCCCACTTGGATCTCTCAGATCTCCCTGATCTGCCGTTTCTGTGGTAGAGG	1	+	Horse_Pl:618607-618726
Horse_Pl	TWP_JKYYVMIBLB_000566	GTTTTCACAGATGCGTGTAGAGCCTTACATGTTTGAATAAAAATCTTGTTATTCGTGTTATCTAAGAATTCGACCAAAGTAGAGAAATTGTCAGGATTTTTTTCTAGGGTGAGAATAGAA	6	+	Horse_Pl:550807-550926
Horse_Pl	TWP_JKYYVMIBLB_000567	TCAATGATACACGCCTCGTGTCCTCACTTACAGCACTCACAATCCGGCTCTCAACAGCTTGTAAGTTAGAAGTAGAACTACGTAATTGTTCAATTGAAGCTGATAGAGTCGAACAAACGG	2	+	Horse_Pl:618727-618846
Horse_Pl	TWP_JKYYVMIBLB_000568	TTCACTAATGAAGCATCTAAAATAACACTAATTGTTTTCAATAGATAGTCACAGGCTTCTTCGTTATGAAGATGGTGTCTTAGTACTTGTAGTAATTTCTTGCAGTAAGGCTTGTGTAAG	6	+	Horse_Pl:550687-550806
Horse_Pl	TWP_JKYYVMIBLB_000569	CTTCTAACTCTTGCTTACGCTGTTCTAAGTAAAGTAAATGCTGTTCTCTTAGTTGAGCATCAGATTGTAGCTGTTGTAGAACAGCGCGACTTTCCTCCACATGTTGTTTTAATGTCTCCA	4	+	Horse_Pl:618847-618966
Horse_Pl	TWP_JKYYVMIBLB_000570	TTATTATCAGAAAGAATCTGAAGGAATGCGGTTGCTGTTTCTTTAGGTAATCCTATAATAATCGACTCAGCCTGTTTCCTAGAGGTGCTTTTTAATAATGAGGTGGTGATGAGGAATTCT	5	+	Horse_Pl:550567-550686
Horse_Pl	TWP_JKYYVMIBLB_000571	TTTCCACTCTCAAGGCGCTCACAGCATCCACCATGTTCTTAACAGCGTCTTTAGAGAACACTCCTGTTAACGATTCCGCTAAACGCTCAAAAGGAGAGATTATAGTCTCAACTCGAGTAC	1	+	Horse_Pl:618967-619086
Horse_Pl	TWP_JKYYVMIBLB_000572	TCATAAAAGATAGCTTTTAAGGCTTTAGATTTTACGATTTTATAAGCGTGTTTCTTAAAGAGTTTGTTATCAATTTTACAAAGTGCTTTGGCAGCAAGAATACGACAACGGTTGTGTATG	6	+	Horse_Pl:550447-550566
Horse_Pl	TWP_JKYYVMIBLB_000573	CTACAGATTTGAAAGCTTCCAAGTTAACCTTAAACTCTGAGATAAGCTCATCAAATTCTCCCGTACATGTTTCAAGTTTATTGCCGAAATCAGATAACTTCTCATGCAACTGTGTAAGTT	5	+	Horse_Pl:619087-619206
Horse_Pl	TWP_JKYYVMIBLB_000574	AAAATACCTAGGAATTCAAACATGAAGTTCACTTCAGATTGATAGTTGGATTCTAAGGTATTAACTAATAGGCTGAGGTTGTATTTAGGATAGGATTTTTGAATATAATTCTTATGATAA	6	+	Horse_Pl:550327-550446
Horse_Pl	TWP_JKYYVMIBLB_000575	CTGAAATTTGGTTAGCAAGATCCCTGTTTGCAGATACTAAAGTATCTACTTCTTGATGTAAGCGTGTGTTTTCTTGGCTAAATTGATGAAGTTGTTGTTTCATACGGCGTGCCACTTGAG	4	+	Horse_Pl:619207-619326
Horse_Pl	TWP_JKYYVMIBLB_000576	AGTAGAGCAAATAAATAATCTTCGCAATTTTTTTCTAGAGATTCAAGTGCTTGTGCTTTTGCTTTTTTATTTTTTCCTGTTAGGGCTCTTATAAGTATATCAGAGTGTTCTACAGATCCT	6	+	Horse_Pl:550207-550326
Horse_Pl	TWP_JKYYVMIBLB_000577	AGGGGGTGCTATCCTGAATCACCATAATGACAATGACAAACGAAACAAGCATGATGGCAATCATTAAAACAAGAGAAAGAGTTGAAACAGCAACCCCGAATTGTAAGCAAATTAAAGCAG	4	+	Horse_Pl:619327-619446
Horse_Pl	TWP_JKYYVMIBLB_000578	CTTAAATATGAAGGAGAATTTTCCATCATATTCAATAACTCTTTTAATGTTAAAGGAATAACACCACATTTTAGATAGTATTTTTCACTACGCTTTCCTGGGTTATTAATGAAGGGATCG	6	+	Horse_Pl:550087-550206
Horse_Pl	TWP_JKYYVMIBLB_000579	CTATACCCACCGCAAACAAAGAAACAGCAGAAATAATTTTAATGAGATGAAAAATGCGCTGAAGCACCGAAACCTTAACCTCAGGAATTACTAGCTTTTTAGCAGTTGCAACTTCTGGTG	4	+	Horse_Pl:619447-619566
Horse_Pl	TWP_JKYYVMIBLB_000580	TCAGAGTCATCTTTATTGTGATTTGTATGCTCTTCATCTAAAGTCGAATACGGCGGTACTGGTTGAAAATCAGCGTCGCAATTTGCTAATTCTTCCTTTAACTGTCTGGCTGTAAGTTTA	5	+	Horse_Pl:549967-550086
Horse_Pl	TWP_JKYYVMIBLB_000581	ATGAAGGACTAGGTAGTTGAGTTGCAATAGGTATGACCGCACTTTTATCTGCTCCATAACCTTCAGAAGTAGATAAGGAGTTACTCAATAGCACTGTGCTTGTAGCAGATTCTACTGGTG	3	+	Horse_Pl:619567-619686
Horse_Pl	TWP_JKYYVMIBLB_000582	CGCAAGGAGGATGTCCATATCTAAAGAATTAAATATAGGATTTTTCTTTAGAAGGAAGGCGCGGTCAATTAAATTCATCAAGAGACTCCTGGCTAAATAGTAAAGAAAGTAACTAGATTG	5	+	Horse_Pl:549847-549966
Horse_Pl	TWP_JKYYVMIBLB_000583	ATGTCATAACTTAATTTCCATGTTAAAAATTTTAATTTCGCAGAGATTAATTATAATTGTTTATAAAATCAAGTTCTTTACAAAGCGGCATGCGATTGATATTTAATAGATAAAAAAAAC	7	+	Horse_Pl:619687-619806
Horse_Pl	TWP_JKYYVMIBLB_000584	GCTGTTATCGGTAATTTTGACGTAACCTTCTACTATGATGTATAAGCTGAAGCTGGGTTCTTCTATAGAAAATATTTTTACTCCAGGCTTAAAGATCATGATTTCAGTTTTATCTGAAAT	6	+	Horse_Pl:549727-549846
Horse_Pl	TWP_JKYYVMIBLB_000585	GGACGCTGTCTAAAAGGAAATAGTGAGCCTTGTACCTTTCAAAGGCTCCTAAGATTAGTTCTAGATAATCTAGATAAAAAGAAATAACTCTCTATTTTTTATCTAAATCGAACAAGACAT	6	+	Horse_Pl:619807-619926
Horse_Pl	TWP_JKYYVMIBLB_000586	ACTTAAAGTGAGGGTACGAACTTGAGTTATTGCTTCCGCATTATATTCTCTGGGTTTGTTGCTGAATAAACTTTCTTCTCCAAAGCACTCTTGTGATGAAATTGTAACAGATAAAGATGA	5	+	Horse_Pl:549607-549726
Horse_Pl	TWP_JKYYVMIBLB_000587	CTAGGAATTTTAATCAAAAGATGTAAGAATCTATGCTCTCCGAAGTTTTTCTTGTGGTTATCCTATCCTAAAGGATATGGTGAGATAAATAATTTTCTAGTTACACCTTAAGAAGCTTCT	6	+	Horse_Pl:619927-620046
Horse_Pl	TWP_JKYYVMIBLB_000588	TGCATTTTAGATTATCTTTTATGAGATGGGATGTCTAAAAGTAATTTGCTTAGCGTATAGCTCTAGGAGCGATAAAGCTACTGAAGGGCATTCTTCAACAATACTCAGAAATTGTCCCTT	5	+	Horse_Pl:549487-549606
Horse_Pl	TWP_JKYYVMIBLB_000589	TTATAATTTTGATCTGTTCGCAATAGGCTATAGGTGAATAAAAAACAACGTCAGAAGACATTAATCGCCCCCTCAATTATGGGAGGAGACCTTGCTTGCATAGGTGCAGAGGCAAAAAGA	4	+	Horse_Pl:620047-620166
Horse_Pl	TWP_JKYYVMIBLB_000590	CAGTAGTTGGACTACTCCTTTTGAGGTGCGTTTGTATCCTTAGTGCATCATTTCCACTAAAATAGCGCACCATTTCTTTTATTTTTCTTTACATGACTATTTTCTTAATGCATTCAGGAA	5	+	Horse_Pl:549367-549486
Horse_Pl	TWP_JKYYVMIBLB_000591	ATAGAAGAATCGGGTGCAGACCTTATCCATATTGATGTTATGGATGGTCATTTCGTACCCAATCTGACTTTTGGTCCAGGAGTCATCGCAGCAATCAATAGATCTACAGACATCTTTTTA	4	+	Horse_Pl:620167-620286
Horse_Pl	TWP_JKYYVMIBLB_000592	GACTTAACAGAGTTGATTATGACTTTAGAAGAAAAGTTTAACTTTGAAATTTCAGAACAAGATGCAGAAAAATTACGTACTGTAGGCGACGTTCTCACATATATTAAAACACGTCAGGGC	6	+	Horse_Pl:549247-549366
Horse_Pl	TWP_JKYYVMIBLB_000593	GAAGTGCACGCTATGATCTACACTCCGTTTGATTTTGTAGAGGAATTTGTAAAATCAGGTGCAGATCGTATCATCGTACATTTCGAAGCCTCTGAAGATCTTAAAGAGTTGTTATCTTAT	5	+	Horse_Pl:620287-620406
Horse_Pl	TWP_JKYYVMIBLB_000594	GATATAGCAATGAGTTTAGAAGATGATGTAAAGGCAATTATTGTTGAGCAACTTGGGGTAGATCCAAGTGAGGTAAATGAGAATTCTTCATTTATCGAGGATCTTAATGCTGATAGTTTA	6	+	Horse_Pl:549127-549246
Horse_Pl	TWP_JKYYVMIBLB_000595	ATTAAAAAATGTGGAATACAAGCGGGGTTAGCTTTTTCTCCAGAAACCTCTATAGAATTCATACCTCCCTTCCTCCCTTTTTGTGATGTCATACTATTAATGTCTGTGCGCCCAGGATTT	4	+	Horse_Pl:620407-620526
Horse_Pl	TWP_JKYYVMIBLB_000596	ATGGAGGTATGACATACTAAATAGGTTGCAAACAATCTAGATTGAAAAATTAGATTTTTGTGATACTGGTTGTTTTCTCTTTTTAGGAAATTTTAGGTAATTGTGTAGATAAAACATAAG	6	+	Horse_Pl:549007-549126
Horse_Pl	TWP_JKYYVMIBLB_000597	TGTGGTCAGGGTTTTATTCCGGATATTCCAGACAAAATCCGCTTTACAAAACAGGCAATAAAAACCATGGGGTTAGAAGATTCTTGCTTAATTGAGGTTGATGGGGGAATTAACGAGACT	4	+	Horse_Pl:620527-620646
Horse_Pl	TWP_JKYYVMIBLB_000598	GCGAATGGTTAAAAAATGTTCCTATGGGGAGAATGGGTTTCCCTGAAGAAATTGCTAACGTAGCACTATTTCTTGCTTCACCCTTATCTTCTTATATAACTTCTCAGGTATTGAGTGTTG	5	+	Horse_Pl:548887-549006
Horse_Pl	TWP_JKYYVMIBLB_000599	TCCGCAAAACTATGTCGTGAAGCAGGTGCAGATATTTTAGTGGCTGCATCTTACATGTTCGAAAAGAACGAACAGACTATGGAAGAAAAAGTTTTGCTACTTCGAGGAGAAAATCATGGT	4	+	Horse_Pl:620647-620766
Horse_Pl	TWP_JKYYVMIBLB_000600	TTATAGGGTTTAGTCGAGCGTTAGCTAAAGAAGTTGCTGCAAGAAACGTTAGAGTGAACTGCATAGCTCCTGGGTGTATTGATACTGATATGACCAGAGTGTTAAATGATAATTTAAAAA	5	+	Horse_Pl:548767-548886
Horse_Pl	TWP_JKYYVMIBLB_000601	ATTAAGTAGCCAGCTCTCTGTGGGAATGTTTATTTCCACAAAAGACGGTCTTTATAAAGTCGTAGCGGTTTCTAAAGTAACAGGCAATAAAGGGGAATCTTTTATCAAAGCTTCGTTAAA	5	+	Horse_Pl:620767-620886
Horse_Pl	TWP_JKYYVMIBLB_000602	GTTCTAGTGTAATTCGTCCTATGATTAAAGCTCGTTCTGGGTCTATCATTAACATTAGTTCAGTTGTTGGTTTAATGGGGAGTCCAGGACAGACCAATTATGCAGCTGCCAAAGCTGGTA	3	+	Horse_Pl:548647-548766
Horse_Pl	TWP_JKYYVMIBLB_000603	ATCTGCTGATTCCGAAGTGATTGTTGAAAGAAATTTTAAAATTGGCCAAGAAATAAAAGAAGCCCAGTTTGAATCCAGAAATCTTGAATATCTATATATTGAGGACGACCACTTTCTTTT	6	+	Horse_Pl:620887-621006
Horse_Pl	TWP_JKYYVMIBLB_000604	GTAATATTGATATTTTAGTAAATAATGCGGGGATTACTCGAGATAATCTTTTAATGCGTATGTCTGAAGAAGAGTGGTCTTCTGTGATTAACACTAATTTAAATTCCCTATACTATGTAT	6	+	Horse_Pl:548527-548646
Horse_Pl	TWP_JKYYVMIBLB_000605	CCTTGATTTGGGAAATTATGAAAAAATCCATATCACCAAAGAAATCATGAAGGATAATTTTTTATTCTTAAAAGCAGGAGTCACCGTTTCTGCCTTGGTTTATGATAATGTTGTTTTTTC	6	+	Horse_Pl:621007-621126
Horse_Pl	TWP_JKYYVMIBLB_000606	GTGGTAAGAAAGCTGCTCAAGAATTATCGAAAATAGGAAGACCTGCGACTTTTGCTAAAGTTGATGTTAGTAAGAGTGAATCTGTAAAAGAGGCCGTTCAGAATTTTATTACAGTACATG	5	+	Horse_Pl:548407-548526
Horse_Pl	TWP_JKYYVMIBLB_000607	TATAGAGTTGCCTCACTTCTTAGAGTTAATGGTGTCTAAAACAGATTTCCCCGGGGATTCACTTTTGATTACCGGTGGTACAAAAAAAGCTTTATTAGAAACAGGCATCGAAATTACAGT	5	+	Horse_Pl:621127-621246
Horse_Pl	TWP_JKYYVMIBLB_000608	GTATATTGTTGGGAAAGAAAGCGATCGTTACCGGGGGATCTAGAGGTATAGGATTTGCCATTAGTAAGCTTTTTGTAGAGCAAGGTGCGGACGTTGAGATTTGGGGAATAAATGACGAGG	2	+	Horse_Pl:548287-548406
Horse_Pl	TWP_JKYYVMIBLB_000609	ACCTCCTTTCATAGAAATTGGGGATATTATAAAAATTGATACGCGTACGTGTGAATATATTCAACGCGTCTAACTTCAGGCTGAGAAGGTAAGAGAAAATACATATGGATTTAAAGCAAA	6	+	Horse_Pl:621247-621366
Horse_Pl	TWP_JKYYVMIBLB_000610	TGGTCCAGGTAAAGTTCTTGCTGGATTGAATCGTTCTATAGGATTAAATAAACCTATTAAAAGTTTAGGTACAGTAGAAAGCATCAATAATTTTTTATCAGGGCTATAGATATATGAATG	6	+	Horse_Pl:548167-548286
Horse_Pl	TWP_JKYYVMIBLB_000611	TAGAAAAGCTCATGATTGCTATGGGACGTAATAGCATGAAGCGTTTTGTGATAAAACGTGAAGGGCTAGAGCTTGAATTAGAAAGAGACACAGGAGATAAACCTAATCAAGAACCCGTGT	4	+	Horse_Pl:621367-621486
Horse_Pl	TWP_JKYYVMIBLB_000612	CAACTTTCTAAGGAATAATGATGAAATTCTTCAGTGTTTAGTCAAGCAAATGACTTCCCCCACGTTATGGTATCAAAGTTGTTCTAAAATAGATTTAGAAGTTGATGAATTTTTAGAACT	6	+	Horse_Pl:548047-548166
Horse_Pl	TWP_JKYYVMIBLB_000613	TTTATGACAGTAGGTTATTTGCAGGTTTTTCTCAGGAGCGCCCTATTCCTACGGATCCAAATAAAACAATCGCTAAAGATGTTGCTCCTGAAAAAACAGAAACTGAATCCCAACAAGCTC	4	+	Horse_Pl:621487-621606
Horse_Pl	TWP_JKYYVMIBLB_000614	AAAAGTATTTGGAGCTTTTCATACTCCACTGATGCAGTCAGCTGAAGATGAGTTAGCGCCTTACTTATATGATTTGAATATGAATAGTTCTGAAATCCCTTTTGTATCTAATGTTACAGC	5	+	Horse_Pl:547927-548046
Horse_Pl	TWP_JKYYVMIBLB_000615	TTGGGGATTTTATTAGCTCTCCATTAGTAGGAACATTTTATAGTTCTCCTTCTCCAGACTCCCCATCTTTTGTTAAGCCTGGCGATGTCGTTTCTGAAGATACGATTGTTTGTATCGTAG	4	+	Horse_Pl:621607-621726
Horse_Pl	TWP_JKYYVMIBLB_000616	GGGGATTTGGGTTGCCAATTACAATGCTCCTAAACAGATAGTTATTGCTGGTCTAAGAGAAAAAATAGAAGAAGCTGTTAAATTGTTTACAGATTTAGGAGCCAAAAGGGCGATACTATT	5	+	Horse_Pl:547807-547926
Horse_Pl	TWP_JKYYVMIBLB_000617	AAGCTATGAAAGTTATGAATGAAGTTAAAGCTGGTATGTCCGGCCGCGTTGTTGAAGTTCTCATCGCCAACGGTGACGCAGTACAATTTGGATCTAAGTTATTTCGTATAGTTAAAGCTG	3	+	Horse_Pl:621727-621846
Horse_Pl	TWP_JKYYVMIBLB_000618	TATTATTAGTAAACGTGCTCAATTTATGAATCAGGCTTGTCAACAAAGTCCTGGTGCCATGGCAGCAGTTTTGGGTTTGACAGCCGACGTTATTGAGCAGAATTTAGAAAGTTTAGGAGA	4	+	Horse_Pl:547687-547806
Horse_Pl	TWP_JKYYVMIBLB_000619	AGTAATGAAAAAAGTCTTAATAGCTAATCGTGGGGAAATTGCAGTACGTATTATACGTGCTTGTCATGATCTAGGATTGGCCACAGTTGCAGTATATTCCCTGGCAGATCAAGAAGCTTT	4	+	Horse_Pl:621847-621966
Horse_Pl	TWP_JKYYVMIBLB_000620	TGTAGTTGAAATTTTATCTTCAAGAACTTCTATAACTCCTGCAGCGGTTACAGGTTTAAGCCTGGGAGAGTATACAGCTCTAGTGGCTTCTGGACGTATTTCTTCAGTTGATGGCTTTAA	4	+	Horse_Pl:547567-547686
Horse_Pl	TWP_JKYYVMIBLB_000621	ACACGTGCTCCTAGCAGACGAAGCCGTGTGTATAGGAGAGCCTCAAGCTGCTAAATCCTACTTAAAAATATCGAATATCTTAGCTGCTTGTGAAATTACAGGAGCAGATGCTGTCCACCC	1	+	Horse_Pl:621967-622086
Horse_Pl	TWP_JKYYVMIBLB_000622	GTTTGCTTTGGCTGATGAGACTTTAGGATTTTCTTTATCCTCCATTATGTTTAACGGGCCTGAAGAGAAGTTGCTTGAAACTGCATACAGCCAACTAGCAATATACTTGCATAGTTTAGC	4	+	Horse_Pl:547447-547566
Horse_Pl	TWP_JKYYVMIBLB_000623	TGGCTACGGTTTTCTAAGTGAAAATGCAAATTTCGCTTCCATATGCGAAAGCTGTGGTCTGACTTTTATTGGTCCTAGCTCAGAATCTATAGCGACAATGGGAGACAAAATAGCAGCAAA	3	+	Horse_Pl:622087-622206
Horse_Pl	TWP_JKYYVMIBLB_000624	TTTACAACAGGTAGAAAGTTAAATGACGAAAAAAATAGGATTTTTATTTCCAGGTCAAGGTAGTCAATACGTTGGTATGGGTAAAGATTTAGTAGAAAACTATCCAGAAGCAGCGAAAGT	6	+	Horse_Pl:547327-547446
Horse_Pl	TWP_JKYYVMIBLB_000625	ACAGCTCGCTAAGAAAGTGAAATGTCCTGTAATTCCTGGCTCTGAAGGTATTATTAAGGATGAAGCTGAAGGATTAAAAATTGCTGAGAAGATCGGTTTCCCCATAGTCATCAAAGCTGT	4	+	Horse_Pl:622207-622326
Horse_Pl	TWP_JKYYVMIBLB_000626	TACAGCTGCTTCTTCTGTATGCATAGCTCTTGATGAGTTATTACAATCGCATACAATTCACTCTGGAGAATACTTGCTTCTAGTTGCTTTTGGAGGGGGGTTATCCTGGGGAGCAGTTGT	2	+	Horse_Pl:547207-547326
Horse_Pl	TWP_JKYYVMIBLB_000627	TGCTGGGGGAGGCGGTCGCGGTATCCGTATTGTTAAAGAAAAAGATGAGTTTTTCAGAGCTTTTTCAGCAGCAAGAGCGGAAGCAGAGGCAGGATTTAATAACCCCAATGTCTATATTGA	1	+	Horse_Pl:622327-622446
Horse_Pl	TWP_JKYYVMIBLB_000628	AGAGAGTGACATAGACTGGTTGGTTCCTCACCAAGCAAATGAAAGAATTATTGACGCTATAGCTAAACGTTTTGAAATAGACGAAGGTAAAGTATTTAAGACGTTGTGTAAGTATGGAAA	5	+	Horse_Pl:547087-547206
Horse_Pl	TWP_JKYYVMIBLB_000629	GAAGTTTATTGAAAACCCCAGACATCTAGAAGTCCAAATCCTTGGAGATAAACATGGGAACTATGTGCATCTAGGCGAAAGAGATTGCACAGTACAAAGGCGTAGGCAGAAACTCATTGA	3	+	Horse_Pl:622447-622566
Horse_Pl	TWP_JKYYVMIBLB_000630	CCAAGAGACTCTAGAAGCGGGTAAGCATTTTATTTCTATGGAAGGGAAAGAAGTGTTTAAACATGCAGTAAGACGCATGGAGTCCGCTGCTAAAACTTGTATTGCTGGCGCTGGAATTGA	2	+	Horse_Pl:546967-547086
Horse_Pl	TWP_JKYYVMIBLB_000631	AGAGACTCCAAGTCCTATACTTACCCCGGAACTCCGTGCAAAAGTAGGGAAAGTCGCGGTTGATTTAGCAAGAAGTGCAAACTACCACTCCGTAGGCACAGTAGAATTTTTATTAGATAA	2	+	Horse_Pl:622567-622686
Horse_Pl	TWP_JKYYVMIBLB_000632	CTGCATTATTGGAGAGAGTCGTCCTGGAGCTTTAGAAATCACTAATGTGAATTTAGGAGCAGACGGAAGTGTAGCCGATCTATTGAGTCTTCCTGCTGGAGGGAGTCGTGTTCCTGCTTC	1	+	Horse_Pl:546847-546966
Horse_Pl	TWP_JKYYVMIBLB_000633	AGATAAGAAATTCTATTTCATGGAAATGAATACGCGTATTCAAGTGGAGCATACTATCACTGAAGAAGTTACAGGTATAGATCTTCTCAAAGAGCAAATTTATGTAGCTATGGGGAATAA	6	+	Horse_Pl:622687-622806
Horse_Pl	TWP_JKYYVMIBLB_000634	GGCCTATGTCGAATCAGGGATGTATAATAATGTTTTGCTTATCGCCGCAGATAAACTCTCTTCTTTTGTAAATTACAAGGATAGAAATACCTGTGTTCTTTTTGGGGATGGAGGTGCTGC	4	+	Horse_Pl:546727-546846
Horse_Pl	TWP_JKYYVMIBLB_000635	ACTTACTTGGAAACAAAAAAACATTGTTTTCAAAGGGCACGTCATACAATGCCGTATTAATGCTGAGGATCCTAGCAACAATTTTGCACCTTCTCCAGGGCGTTTAGACTACTATCTTCC	4	+	Horse_Pl:622807-622926
Horse_Pl	TWP_JKYYVMIBLB_000636	GGATTATATTTTCCCTTCAAGTGCAGCCTTGGCTCAAGCTTATTTGGGGATAAAAGACATTCCAGCATTTGATTGTATGGCTGCTTGTACCGGTTATTTATACGGTTTATCAGTAGCTAA	4	+	Horse_Pl:546607-546726
Horse_Pl	TWP_JKYYVMIBLB_000637	ACCAGCAGGTCCTTCTATACGTCTAGATGGAGCTTGCTACAGCGGCTATGCCATTCCTCCTTATTACGATTCTATGATTGCTAAAGTGATTTCTAAAGGAAAGAATCGAGAAGAAGCTAT	3	+	Horse_Pl:622927-623046
Horse_Pl	TWP_JKYYVMIBLB_000638	TATTGCAGCAGCTAATGAATATACATCCATAATGGGGGCTAAAGCTGCTGAAAGAGCAATACAGAAAGCAGGTCTAACTAAAGACCAAATAGAATGTATTATTTTTTCTACATCAGCCCC	5	+	Horse_Pl:546487-546606
Horse_Pl	TWP_JKYYVMIBLB_000639	AGCTATTATGAAACGTGCTCTGAAAGAATTTCATATTGGAGGCGTCCACTCCACAATTCCTTTCCATCAATTCATGTTGGATAACCCTAAATTCATTAACTCAGATTATGATATCAACTA	5	+	Horse_Pl:623047-623166
Horse_Pl	TWP_JKYYVMIBLB_000640	ATCTATATGGGCTACAGGTTCTTATTTGCCCGAAAAAATCCTATCTAATTCTGATCTTGAACAGATGGTTGATACTTCGGATGAATGGATAGTAACAAGAACCGGAATCAAAGAAAGGCG	5	+	Horse_Pl:546367-546486
Horse_Pl	TWP_JKYYVMIBLB_000641	TGTTGATCATCTTCTTTCCCAGGGGAATTCCTTATTCTAAGAAATTCTTTAAAAGTTCTTGTGTCTAGATATCCCTTCTCTAGACTCCTTAGTCTTTGTTAATTAAAATGTTAAAAGTTT	6	+	Horse_Pl:623167-623286
Horse_Pl	TWP_JKYYVMIBLB_000642	TATCTCAGGGTCACAGAAAGTGCTTAAATACTTAAAATAAAAGTTAGGGTATAAACTCTTTGAATAGTATACTAGCTTTTTTCTTTATTTATGGTTGTGCGTGAAAAAAACAAGAAAGGC	6	+	Horse_Pl:546247-546366
Horse_Pl	TWP_JKYYVMIBLB_000643	AAGAGAAGTGATTCTAGAAATGGGCACTTCATGCTATAATGTTTTAATTTCTTAATATTGTTTTCGTCTTTATGAGAATATCTACTAACTTTTGTTTAAGCCCTTTTAATCAAGAGCCCT	6	+	Horse_Pl:623287-623406
Horse_Pl	TWP_JKYYVMIBLB_000644	TCGAAAGCTAGTTTTTCTGCTGTTTTAAATCCTATCCCAGGGAGTTTTCTAAGAAAGGAGATGAGTTTGGATAAATAGTCAGGATACTTTAGCATTTTGGAAATCTATAATTTTTTATTG	6	+	Horse_Pl:546127-546246
Horse_Pl	TWP_JKYYVMIBLB_000645	CTTATTGTGACAAAATATTATCTAAATTAGACAACTACTTCTATTTCGGTGGGAAACAAGTAGAAATCGTCGGAAGAAATGAAAGAACTCAAGAAATCCTATGTATATCCAGCTCAGGGC	5	+	Horse_Pl:623407-623526
Horse_Pl	TWP_JKYYVMIBLB_000646	CAAAGACTTTCTGGGTGACTTTTCAAGCAAAAACAAGTGGGACAATGGCTGCGTGCAGCAGAGAGTTCGGAAAAAGCTTTCCCCATGGATTCTAATTGATCCTTATCCCAATCTAATAGT	3	+	Horse_Pl:546007-546126
Horse_Pl	TWP_JKYYVMIBLB_000647	GGCATGTGCCTATCGCTGAGAAGATCATAAAAATACTTTCTTATGTCTTACTGCCTATCGTATTAGTTGCCTTGCTTATACGCTTCCTTCTACATAAGGCGTTGAACAGCAAGGTCGTCC	3	+	Horse_Pl:623527-623646
Horse_Pl	TWP_JKYYVMIBLB_000648	AAGGCTCCTAAGACATAATAGTGACCTTTGAAAATTTGGGAGCGCTCTAAAGCAAAAATATCTTTAGGAGTTGCTACGATACACAATATAGATGTGTCTCGATTGTTTTGACAAAATGAG	5	+	Horse_Pl:545887-546006
Horse_Pl	TWP_JKYYVMIBLB_000649	TAATGGACCAACAGGGATTAGGTACTCCTTGTGAGTCCTACTTAAATCAGGCTAAAGCTATTCGCAATAAATTTATACCGCTTCGCTATGCATATCGTAATGATAATAACGCCTTAAAAA	5	+	Horse_Pl:623647-623766
Horse_Pl	TWP_JKYYVMIBLB_000650	TCTCCTTCTAGAGTGGCGTCTAGAGCTAGAATAATTTCTTTCGGTTTTAAAAATTCTATACGTTGTTTTAGTAAATGCATTCTCTCTGCATCAATATGTTTTCCCGTTATTGGCGATAGT	5	+	Horse_Pl:545767-545886
Horse_Pl	TWP_JKYYVMIBLB_000651	CTGCTCTCAATCGCGAAGGGTTAAAGGTTGTCCACTTTTATAGAGAAGAAACTACTAATCAGTTGCTTCTTACCATGACATCACAAAATCTCCCGAATATAGCATTTACATTAGCCATTC	5	+	Horse_Pl:623767-623886
Horse_Pl	TWP_JKYYVMIBLB_000652	CTAGCAAGCGTTCCGGAGTCTATATAATCAAAAGACAATCCTATTGGCAAACCTAGAGCCAAACGAGAAATAGATATGGAGGAATGAGAAAGCTCTTGTTTTAAGAAAAGGGCTGTAGCA	4	+	Horse_Pl:545647-545766
Horse_Pl	TWP_JKYYVMIBLB_000653	CTGTCACAACCGCTACGCCTGAGGAAAGAGAACAGGCGCTAATGAAACACTTGTGGAACTGTATACAATCAATCAATACCGCTAAGCGCCAGAATTTAGATCACCTAATGATAAGTAACC	2	+	Horse_Pl:623887-624006
Horse_Pl	TWP_JKYYVMIBLB_000654	GATCTTACTATCTTAAACATTGAAAGTGCTTCTAGAGATACTTATGTTTTTATAACCAAAAAAATTAAAAGTGCAAAGGTTTTATTTCAAGTTTAATATGGGTTTCGGCCAGAAAAGGCT	6	+	Horse_Pl:545527-545646
Horse_Pl	TWP_JKYYVMIBLB_000655	CTATAGGCATTCACTTAAAAGATGGGGTGATTATTCATTGTATTCGCGATATTCATCTAACAGAACATACTTTAAATAAACACGATGCTTCAACAAGTGTAGAAGAACATAATCATCTAC	6	+	Horse_Pl:624007-624126
Horse_Pl	TWP_JKYYVMIBLB_000656	ACGGTAAACCGCAGAATAACTTTATTTCGCATCATGAACATTCGAAAGAATTTCCCCTAGGCAGAAAAACTTGTTTATTGAAGTAAGCACAAAAATAAGGACTAGGATGTTTTTTAACAA	6	+	Horse_Pl:545407-545526
Horse_Pl	TWP_JKYYVMIBLB_000657	AAAACGCTTTCAATGATCTTGTGAACTTTACCGTACTTACTGGATACCCAGGTAAAGTATTTGCAAAATCAGACAGGAAATTTGTCCGCTTGGACAGTGCTACAAATTCACGAGCACTTT	4	+	Horse_Pl:624127-624246
Horse_Pl	TWP_JKYYVMIBLB_000658	GGATGTTTGTTTAAAGAATTTTCACCTTCAGTTGTAATCGTAATAGATTCAACGAGTGTGTATCCTTCTTTAACCGTTTCTGTAGCCGCTAGAGCTAATGGGGCGTGGATTAGCGCCAGA	3	+	Horse_Pl:545287-545406
Horse_Pl	TWP_JKYYVMIBLB_000659	TGATTATTGATCCTGGCCATGTGACAACCTATACGGATAAAAACAAAGAAAGAGAACAACGCGTTACAGCCCTAATACCGATACTTCAACACGTGCCTCCAGAATATCTCCAAGGAATGC	3	+	Horse_Pl:624247-624366
Horse_Pl	TWP_JKYYVMIBLB_000660	CCATTAGAAAAATCAACTTTTGGTTCTACTCTATCGTAATCTTTAGATAGATTGCGTAGGTCTTCATCAAAATCTGCTTGAGAAAACAAAGAGCCACTTTTCGTTTTTAATTTCGGTAGC	6	+	Horse_Pl:545167-545286
Horse_Pl	TWP_JKYYVMIBLB_000661	TCAACCAAATTCCAAGGTCTATAAAATCTAAAATCAAAAATCTACATTTTCTATTATCTCAAGAATTTCTCGACAAGACCTTAGATATCCAAGCCCCTCTATTTACATCCGATCACGTAC	6	+	Horse_Pl:624367-624486
Horse_Pl	TWP_JKYYVMIBLB_000662	TCATTTTCGTAGATTTGTAGAGTTTTAAGAATCTTATGAGAGGGTACGGCTTCGTTCCCTTTAATAGAAATTTTTCGAATGCATGGCTTGGCAACAAGAAGCAAAGAAATCGTGGTTTTG	5	+	Horse_Pl:545047-545166
Horse_Pl	TWP_JKYYVMIBLB_000663	AAACTCCATTGTCTAATCAAGAAAAGAGACAATTAGTACAGGACTTCCTCAATTTCATAGCCAGAAGAGCCGTCGTTCAAAACACTGCAGGTCGCAAGATGATAGTCTTCTATAAGGGCA	3	+	Horse_Pl:624487-624606
Horse_Pl	TWP_JKYYVMIBLB_000664	TAACCCTTGTGTTCATTATGATCTAATTCATAACAGAGTTGTGATTCAAAAAAACCGCGTTTAAGGTAGTAAACTCTAAGCTCATCAAAATTTTTTAAGAACTTTTCCCTATCAAATACA	6	+	Horse_Pl:544927-545046
Horse_Pl	TWP_JKYYVMIBLB_000665	ATCCTGGAGAAGGAGAGGCTACTCTAATGAATCAATATAATAACTGCGGATCCATGTTCTATAAACCTGAAGGGACTCAAGAAAAATGTCTAGGGGAGAGCCTCATGGATCAGCTTATTG	3	+	Horse_Pl:624607-624726
Horse_Pl	TWP_JKYYVMIBLB_000666	TACTGTTTAGTCAGAATCAGTTCTTTGACATCTGCCTTTTCACATCTATTGAGACCTGAAATTTCTAACTTTTTAATTTTACCACAAGGACCTTCCTGAATCTGGATCAGGACATCAATG	5	+	Horse_Pl:544807-544926
Horse_Pl	TWP_JKYYVMIBLB_000667	CTATAGGTATCTTTTCTAGTTACGAAAGTACTGAGAACATGATTTATGCTTACTTTGATTAAATCTGTCGATTCACAAGAGGAAAATAAACAACTATGGTAACTAAGAGGATGAACATTT	6	+	Horse_Pl:624727-624846
Horse_Pl	TWP_JKYYVMIBLB_000668	GTAACTGTTGCATCAGCATAGCCTAGATTATGTAAATAGTTGGTGATAGCAAACGAGTCTTGCTCAACAATGTCAGGATGATACAGACCATTTCCTGTAAACCAACTAGTAGTTTTTGAA	5	+	Horse_Pl:544687-544806
Horse_Pl	TWP_JKYYVMIBLB_000669	TGCCTTTAAACATACTTAAAGACACACCTGTAATTAAAGTAAAAGAACCCCCAAAAATATCATGTTAAACTCTGTAACATTTTCTCCACTCTATTCTCCCAGTCGGGTAGAAAGGTTCTC	5	+	Horse_Pl:624847-624966
Horse_Pl	TWP_JKYYVMIBLB_000670	AGGCGCTTAGGCAGTACATCGAATCCTTGAACATGTACGTGACCTAAAGTATACAGAGGGCCTTTATCGACATCCATGTAGAGTACGATATTTCCACATTCGTCTACTTCACGTCTTGGA	2	+	Horse_Pl:544567-544686
Horse_Pl	TWP_JKYYVMIBLB_000671	TGCTGCTCTAGACTCATATTTCTATCTAGGTGGTAAACAAACAAAAGTTATAGATAAATCATCCGAACTGGGGATCAGACTTGTTACTCAACATGAAACAAGAGCAATATCTACCGTTGA	5	+	Horse_Pl:624967-625086
Horse_Pl	TWP_JKYYVMIBLB_000672	TCAACATTCGTGTTAATGTAACCATACTTTGCATAAGTATTCTTAATTTTTTGTGCGCCTTCCCATATGTTTTCGGGGCAGTAAATATCATCAGGACCCGCAGATAATTGTTTTTCTACA	5	+	Horse_Pl:544447-544566
Horse_Pl	TWP_JKYYVMIBLB_000673	AAAAATACTAAAAATATTCTCTTGGATCTTTATTCCTATTACCATCACGGCATGGTTACTACGCTTAGCCCTACATCTATATCTACATATTGCGTATCCCTGTATATATCTTGACGCTGC	5	+	Horse_Pl:625087-625206
Horse_Pl	TWP_JKYYVMIBLB_000674	TCATGTTTTGTATGAGTATTTCCCGTGATTTTGATTAAACCAACTTTATAAGGAGATCCTTCACTTACCTGGTAAGTTACGTCGTAAACAGGACGTGAGGCATGAGGCGAAAATGTTACG	4	+	Horse_Pl:544327-544446
Horse_Pl	TWP_JKYYVMIBLB_000675	TTTACCAGAAGCGCTTCAGAAAGATATTTTTATTACATGTCAAAAAATCTCACATACCCTAAACACAAAAACGATTCTCACAACAGAAGCAGATGCTTACCAAGAGCTCTCTAACGAAGG	5	+	Horse_Pl:625207-625326
Horse_Pl	TWP_JKYYVMIBLB_000676	GCAGTATATACACTGACACTTTGGAAATAACCCGTATTTCTGAGGCGTTGCTCAGTATCTTCCAGTTTTAATCTGTTGAAAGTATCCCCTGGGAATAGGCTGCTTTCGTGTAAAATCACA	3	+	Horse_Pl:544207-544326
Horse_Pl	TWP_JKYYVMIBLB_000677	TATTACGTTACTAAAGCCTCAAGAAGAATTCTTAAATGTGCTCCCTGAGAGATTTTACCTAGATTCTCGTGAATCTTATACCTTCTATTTTCTAGGACGCCGAGATAAAATTGACACTCA	5	+	Horse_Pl:625327-625446
Horse_Pl	TWP_JKYYVMIBLB_000678	AAATTGTCTAAAGAGCTAAAACCTAAAAACAATCCTAAGTTTCCTGTTGTAGTTTCTTTAACTTCTATGAAGATATCTCGATATTCTTCAGCATTGTCTAATGGATCCAATTGAGAACGT	6	+	Horse_Pl:544087-544206
Horse_Pl	TWP_JKYYVMIBLB_000679	TAGTTTAGACCTTTACAACCTAATTCAATTAGGAAGAAATTTTATTGCTGGGTATGGATTAACAAATAAAAACGTAAAGAAGTCCATAGCAATATGTTTAAAAGACAGATTCGGAATTAC	6	+	Horse_Pl:625447-625566
Horse_Pl	TWP_JKYYVMIBLB_000680	AAGTTTGCTTTTAAGAATAAATACTCTCCACCACCTCTTAGGCATCTAAAACCTTTAGAGCACAAATGTCTGATACCTAAAAGATCAAAATTGCTTTCAGAAAGCTCGATTCCTCCAAAT	5	+	Horse_Pl:543967-544086
Horse_Pl	TWP_JKYYVMIBLB_000681	AGCAAAAATTACGAGTCTTCCAAAACAAAATCAGGCGCTATACCAAGGTCTCAAAGCAGAATTCCGCTTTGATAACTATCCTAATTATGTTTGCACATTGAAGGATAATACCATAAGTAT	5	+	Horse_Pl:625567-625686
Horse_Pl	TWP_JKYYVMIBLB_000682	GAATAATCCTTAGAAAGAGCTCTATTAATAGACTTATCAAGTTCGACACCTAGAATCCACGGTGTATTTAAAAAGTGAGGCTTTGTCCATTTAAGAGTATAGTCGGTGACTTTATCCCCG	5	+	Horse_Pl:543847-543966
Horse_Pl	TWP_JKYYVMIBLB_000683	GCGTAGGGTAGTAAATTCATATGCAGAGGAGTTAGAAGTATCTGCTATTGCTACCTTTGTGAAAAATGTTCTAGAAGCACGCTATTTAGAAAAAAGAGATAGCTCTCATATATCTTGGCC	5	+	Horse_Pl:625687-625806
Horse_Pl	TWP_JKYYVMIBLB_000684	CCGGCTTGATCTTTTTTCTTCTTATATAAGCTAGTTTGTGTACCCCGGTAATAGATACCGTATTTTAATTGTTGATTTAAGATATACGTGGTACTGACATTTCCACCATAAGTCTCAACG	5	+	Horse_Pl:543727-543846
Horse_Pl	TWP_JKYYVMIBLB_000685	TAAGTATGTGGGTTGTGACATGGGCGCAAGGGTAGTCATTCTCGATGATGAGGAGGAACACAAGGAGATTATCACCTCAACCCCTGAAGGGGATACTACAACTAATCTGAGATACTTCTC	1	+	Horse_Pl:625807-625926
Horse_Pl	TWP_JKYYVMIBLB_000686	ACTTCGAAATTTACGCTACTACGTATACCTGTAGTAGGGTTTCTAGGGTTATTTACGGAATCGTAATTTAGATTTACACCGGCAGCAGATATAAAGCCTTTATTAGCAGCAAGATCAGGA	5	+	Horse_Pl:543607-543726
Horse_Pl	TWP_JKYYVMIBLB_000687	TTCAAAATCTTTTGTAGAGTGCTATCATAATATGAAAAAAAGAAACTTAGTTCCTTATATTTTAGGGAAGAATGCCGTATTTAAACATCATCAAAATAGATACCAACTGATTATGAATGA	6	+	Horse_Pl:625927-626046
Horse_Pl	TWP_JKYYVMIBLB_000688	AAAGGTTTAAGGAACTGAGCTTCTCCTTTGATTTTCAAAACCCCTTTCCTTGTTAGCTTACGATAAATCGAACTGTTTAAAGAGAGTTTTGTGAAGTGGTAGGTACCACCAAGACCAGAA	5	+	Horse_Pl:543487-543606
Horse_Pl	TWP_JKYYVMIBLB_000689	AGTTGGAAGCAGCCTACCTGTTGAAGATGTAGATAAAAGCACAAAACATGTAATGTCTGCCTTTTTAAGACAAGTTCCCAGTGCTTTCCTTAAGGATGTATTACGAGAAGCAACCGCACA	3	+	Horse_Pl:626047-626166
Horse_Pl	TWP_JKYYVMIBLB_000690	TGAGGTTCTGTAGGAGAAAACTTAGGACCAATGATAAATGGTTTATATCCCCGAACAGTAGTTTCTCCACCCAAGAAAAAGCGTTCACTAATAGGAATGCCTTCTATAGTTGTGTCTCCA	4	+	Horse_Pl:543367-543486
Horse_Pl	TWP_JKYYVMIBLB_000691	AGAAGTTACTGTTGCCTTACCTTCTTTAGATATTAAGAAAATTGCCCGATCTCTAGATCTGGATCAAGTTATAATTCCAAAAAGCCATATTCTTATACATAAGCCTCTATTACGAGGTCT	6	+	Horse_Pl:626167-626286
Horse_Pl	TWP_JKYYVMIBLB_000692	ATAGTGTATTCTTTAAGTCCAATAAATCCTGAATCTAGGAAGACGAAAGCACTCACGTTAGGTTGATTGATTAAAGGATACTGGAACTCTTCCGTAAGTAGGAGAGAGGATAATCCACCT	5	+	Horse_Pl:543247-543366
Horse_Pl	TWP_JKYYVMIBLB_000693	CTCTAGTAAAGAAATTAAACTAGAATTAGCTATTGAATTCATTCAACAATTTTTATCTCCTGCACATTCAAGTCGTGAAGAAGTATTCATTCCTTATAGACAAGAGTATTCTCCAAACTC	6	+	Horse_Pl:626287-626406
Horse_Pl	TWP_JKYYVMIBLB_000694	TCTCCCTCAAACATTTCTGTTGGGCGGAATGGCCAACCAAATCCTAACATAACTGGAACGTTGTTCATTACGTCAAAGCGTAAACCAAAGCCAGCACTTCCACAAAGATCTTTCAAACGG	2	+	Horse_Pl:543127-543246
Horse_Pl	TWP_JKYYVMIBLB_000695	TCCATCTAGTATGACAATCTGGGGATGTCTTTCTAATACAATAAATAACAATTTGATAAATTCTATACTTATGTAATTAGTAGAAATGCATGTGATTGAAAGATTTACAGAAGTATATCG	6	+	Horse_Pl:626407-626526
Horse_Pl	TWP_JKYYVMIBLB_000696	AGATTAGCAAAAGCTCTCTCTGAAGACAACCAAAGATTTAGAGCTTTGCTACTTTTTCACAGCTATATTTAGAAGACGCCTCCTAAAGCAAAGAAGAACCGTTGTGAAACATCAATTTTT	5	+	Horse_Pl:543007-543126
Horse_Pl	TWP_JKYYVMIBLB_000697	GGGAGTATTTGTACGGGTAAGTAGACTTTAGACAAAGAAACCCCTGTATCTATCTATTCTCAAATACTGGAGTCATTACTTACTTCTTATTCTAAAAAAAATAGGTATCCTGATTAACAG	6	+	Horse_Pl:626527-626646
Horse_Pl	TWP_JKYYVMIBLB_000698	GCTAGAGCTTTCATCAGCAAAAACTTGCTGCATACCCGCTAAAGTTAGAAAAGTGAGAAAAACAGAGCTTAATGATTTTTTCATATTAACCTTTATAAGATCTAAGAGATGAAGAGCTTT	6	+	Horse_Pl:542887-543006
Horse_Pl	TWP_JKYYVMIBLB_000699	AATACCCATCCTTCACTATATAGAAGCATCAAATAGATATATTTTAAGTTGGAGTAGTTCCTGGGTGTCCGAAGCTACGACGGCTAGTGTCAGGCGTTGAATGCCTAATTAAACGACCCT	3	+	Horse_Pl:626647-626766
Horse_Pl	TWP_JKYYVMIBLB_000700	CATTTTTTCAGAATTTTTTGAGAACTGTTGTTTCATGTTTTCTAGCTCTTCGGTTTCTTTTTTCCCAAAAGCAGATTCCTCTAAACAACGTTTCAAACTGACAACGCCTAAGCGACACTC	5	+	Horse_Pl:542767-542886
Horse_Pl	TWP_JKYYVMIBLB_000701	CTCTTTGAACAGCTTCTTGTTCATTACCAATATACCAGCGAGCCTGCTGACAGAAGCAATTGTATAGGGACCTCCACTGAAACTCAGGAGTTCCTTCTTGGTAGAATCTATCTCGTCTAC	2	+	Horse_Pl:626767-626886
Horse_Pl	TWP_JKYYVMIBLB_000702	ATTATATTCTGCGGAAAGATCCTCAAACTTTTTTCTTAATTCTTCAGCAGCTGAAGTAGAGAGACTCTCGATATAATCTTCGTCTTGTAATTTATTATAAAGTGACGACAGTTCTTCTTC	6	+	Horse_Pl:542647-542766
Horse_Pl	TWP_JKYYVMIBLB_000703	TTGCAATATCTGCATCCGAAACATCATTTTGGCTGTACATATGTAAATGTCTTAATAAAGAGTAGGAAATTGACATCTGATAAAATGTTTTATAATAAGCAGACTCTTGTCGGGATAAAG	6	+	Horse_Pl:626887-627006
Horse_Pl	TWP_JKYYVMIBLB_000704	CGCGAACAAACCTGTTTTTTCTCTTACTTTTGCAGAAGCTTTTTTTACTTCTTGTATGAGCTTTTGAACCCTTTTCATATTGGTTTGGTTCAACATTTGGTAGTATTGCGATTGTAAGGC	5	+	Horse_Pl:542527-542646
Horse_Pl	TWP_JKYYVMIBLB_000705	CTTCTAAATTTGAAGTAACTTCTGGGAACCTTTCCCTGTATGCTTCTAAATCTCTGAGGGAGTACATACTCACAGCAAAAGAGAGTTCCATTAACTCTGTAACTGCATTTATAAGAACTG	5	+	Horse_Pl:627007-627126
Horse_Pl	TWP_JKYYVMIBLB_000706	AAACTCCTTGGTTCTTGAGGTATCTTAGTTATTTTTGAAAGATTCATCAAGAATTTTGATAATCTCATCAGTTTTATCAGCACTAGAATCAATGGATAGAACCACTTCGTCGTTCAAGAT	6	+	Horse_Pl:542407-542526
Horse_Pl	TWP_JKYYVMIBLB_000707	GATCTCTAGAAGCTGCATCATCAGGGAAAGCCACTCGACCATTTTGATCGGTATGCAATAATTCTAAGACCTCATTATTTTTCCTGCTTTTTAAAGAAAGTAAATGAGAAATATCGGGAT	5	+	Horse_Pl:627127-627246
Horse_Pl	TWP_JKYYVMIBLB_000708	AGCTTTAGCTGCACTTATCTCTTCAACACCAGAAATAGGAGTTTCTGTATTTCCTTGAACTTCAACTTTTAATAAGTCTGCTAACTGTTGAAGAGTATAGACCAGCTCTTGAGGCATACA	5	+	Horse_Pl:542287-542406
Horse_Pl	TWP_JKYYVMIBLB_000709	TGACTGGCTCTCGTAAACCTCCCCAATTTGGGGGTTGCAGCGTATCTCGTTCTTGATTAAGTTTCTGCATTACATTATCTAAAGCAGCTCTTCCTTCAGCAGTTAATTCGGGACATGGTT	2	+	Horse_Pl:627247-627366
Horse_Pl	TWP_JKYYVMIBLB_000710	GAAATTCTTATTTAAATGACCGTACTTTTGAGCTTGAGCCTTTGATAAAATAATAGCTCCAGCTTCAGTAATCTTTATAAAACGAGCATATTTTTCATTATCAAGAAAAGTGACATGGTG	6	+	Horse_Pl:542167-542286
Horse_Pl	TWP_JKYYVMIBLB_000711	GTAGCCCTATTCCAGATCCAGGAATAAATTGTTTTGATCTAATAAAAGCGGTAGCAGCAACTAAACCCATTACAGCAAGAACAATACCACCGAAAATTAATAAGCCTAAACCAGCACTTC	5	+	Horse_Pl:627367-627486
Horse_Pl	TWP_JKYYVMIBLB_000712	GGATGCTGTTGGATGGATAACAGCTGTAGGGTGAATTCCTGGGAATCCTGAGTCAACAGGAGAAATGAATAATTCGATACATTTCTGGAAAGCTATAGAAGGGAATTCTGAAACTATAAG	4	+	Horse_Pl:542047-542166
Horse_Pl	TWP_JKYYVMIBLB_000713	CAGCCAGTCCTAAGCCACCAACTACCATAAGAATTATAGGAATGGCGACCGCTAAAACAGCCAGGCTTATTTTCAATGACTTAGAGCGACAAACCCCTTGACTTGTTTCACTATTGTTTG	2	+	Horse_Pl:627487-627606
Horse_Pl	TWP_JKYYVMIBLB_000714	ATGTTCTCCAAGAGTAGAATACGCACCTATAACACTACCAGTCCCAATGTAGGTAGAATCTCCAATACATGCGTGTTGGCATATAACAGCATAGGGCTCTATACAAACATCCTTGCCTAT	3	+	Horse_Pl:541927-542046
Horse_Pl	TWP_JKYYVMIBLB_000715	TTAAGTTTGCGCAGTTGCATAACCTACTCAAATTTATCATATTTTACCCATTTGGATGAAAGAAAGGAACGAGCGTAATATTTTACGCTTTAGTGTATTTAAAAGCAAGTTTAAAATGGG	6	+	Horse_Pl:627607-627726
Horse_Pl	TWP_JKYYVMIBLB_000716	GCCAAAAGCATTGGTAATGTAACCAAAACCACATGAACCGATAACAGCACCAGGTTGGACGATCACACGCTTACCCATCTCTACACGTTCGCGAATTACTACTCTAGGATGTATTAAGCA	2	+	Horse_Pl:541807-541926
Horse_Pl	TWP_JKYYVMIBLB_000717	TTTTACCTCGCCGGATTTTTTGTTAATATCTTCAGGATCTTTGAGTTAAGCTAGCTTTCATGAGTTTATCCGGTTCTTCGCAGGGGAGGGGCTGGAGTCTTCTATCTTCAAAATGATTTC	3	+	Horse_Pl:627727-627846
Horse_Pl	TWP_JKYYVMIBLB_000718	TTTGGTACCTTCACGTATGATGCTATTTTTGAAACGACCCCTATCTATGGTAGTATTCGCTCCTATTTCAACATCATCTTCGATAATCACTTTCCCCAAATGCTTAAGATGTTTATGCCG	5	+	Horse_Pl:541687-541806
Horse_Pl	TWP_JKYYVMIBLB_000719	TTAGAAAGTTCAATCTCAACTAGGACAGTTGTTTATCTTTCTTACAATTTAAAATAAGCAAGTTCTGTAAGGAAAAGCCTTTTGTTACTTAAATTTTCAGACAACCATGACGTTGTCTGC	6	+	Horse_Pl:627847-627966
Horse_Pl	TWP_JKYYVMIBLB_000720	TTGCCCTCCAATAATCACGTGGTTACCAATTTTTGTAGAACCAGCGATTCCTGCTTGTGCAACAATCATGCTATGCTTCCCAACTTCTACATGGTGAGCTATCTGCACTTGATTGTCGAT	2	+	Horse_Pl:541567-541686
Horse_Pl	TWP_JKYYVMIBLB_000721	TTACTACAAGCCAAAAAACCTATCACATAATGAGCTAGAACTTCTTCTTAAAAGTTAGGGGTGCGCCAGTGAACAACCACTCTACTAAAAGTATATAAATGGACTTTTGGGCTAGCAAGA	5	+	Horse_Pl:627967-628086
Horse_Pl	TWP_JKYYVMIBLB_000722	TTGATATGGACGAGCAGGAGCTCCTCCATAGATACCAGGAGAACTTATAGATTTAGTAACTCCTGTTTGAGCCATCATAATTACATGGTCTGTGATTGAAATATGACCTGTAATTCCTGT	4	+	Horse_Pl:541447-541566
Horse_Pl	TWP_JKYYVMIBLB_000723	ACACCTAATCTTTCTAATTCTTTTAATATCCTCGACCCAAGTAAACCTCTTGTTTCAGGGTTCTCATCAGAATAATCAAAGAACAAAAGTTTTGCCCACAGCATATCTGGAGTCCCTAAG	5	+	Horse_Pl:628087-628206
Horse_Pl	TWP_JKYYVMIBLB_000724	AGGGGTTATTTGTAATTCTTCAGATTGTGCAGATAATCCCTTAACTTTTTCTTCTAACATTCCTAAACGTTCTTCTAATTTAGGTAGGCTACGGATTTTAGCAACTTGACGATGAATTTC	6	+	Horse_Pl:541327-541446
Horse_Pl	TWP_JKYYVMIBLB_000725	GGAATCACACTCTGTATTTGGCCGTTCTCTTTTTTCTCAGCTATATGAATTATGAAAGCTAAAAATAATCTAGAGAGCTTTTCTAACCCTTTTTGACTGACAGTATCCCCAGACTCCGTT	5	+	Horse_Pl:628207-628326
Horse_Pl	TWP_JKYYVMIBLB_000726	TAAAGTACTAACTCAATTAATTACCACGGGTCAAGTAAGTCCAGCAATTGTCAATAAAAGCGTGATAAAAATTCTTACCTTGAAAAGACGCTTTAAATCTATACATCTATAATTCTATGA	6	+	Horse_Pl:541207-541326
Horse_Pl	TWP_JKYYVMIBLB_000727	TTTAAAATTTCTCGGCAAAGTAGGGGAAAGTTAATAGAAAATTCTGTCGCCTGTTCTTTAATAAAGGGGCTTTTTTGAACTTTCTTGAGTTTGTATATAGGAACCTTAATACCAGAAAGA	6	+	Horse_Pl:628327-628446
Horse_Pl	TWP_JKYYVMIBLB_000728	CTCAAGATTGAAATTTATGGGATGTTCTATGTTGACGAATGTTGAGAATACAATAAAAGCACTGAATCATGGAGTCGAGTGCTTTACTTTTTCTAGTCTTAAAGAGCTTAAGAAGGGAAT	6	+	Horse_Pl:541087-541206
Horse_Pl	TWP_JKYYVMIBLB_000729	TCCAATTTACTAGATAAGCTGAGATAATTTACCCAGAAGTTCAGATTATCTATTTTTGAGGATGATTCAGAATCAAAAGTTATGAAACAGTCTTCTAAAGGCAAAGAAGAATAAACAAGG	6	+	Horse_Pl:628447-628566
Horse_Pl	TWP_JKYYVMIBLB_000730	TAATATACAAGGAAAATTACATCACTGTGATTGTTCTCCTACGACAACCACACCAAGTCCCATAGCTTTACGTTATAGTTTAGCAAACACTATACGAGGTTTAGCTATTGACGTAGACTT	5	+	Horse_Pl:540967-541086
Horse_Pl	TWP_JKYYVMIBLB_000731	GGCAGATGGCGTATATTTTGTAAAAGCTCAGGATGGACAAGGAGGAGTTTCCTTTTATCTTCAGGGACCAAAGAATCCAAGGAGACAATACGACGCTTATAAGAGAGATAGCTATGCAAA	3	+	Horse_Pl:628567-628686
Horse_Pl	TWP_JKYYVMIBLB_000732	AATTGGTTTAGGAGAGCTACTTAAAGATTATGGGGTTATGATTTCATTAATCTTTCAAGAAATAGTCAGTATGGATATGACCAACTATTCTGAGTTGCTCAGGGGACTAAAATATTCAGG	6	+	Horse_Pl:540847-540966
Horse_Pl	TWP_JKYYVMIBLB_000733	AGGAGTCTTATAGCTAAAGCAATAAGAGTAATGGGAAGGAGGAGAATACCGATAATTTTTAAGACCTTTTCATAGGTTGCCAAAGCACGGCCAGGAAAAGTTAGAGACCACGCTCTATTT	4	+	Horse_Pl:628687-628806
Horse_Pl	TWP_JKYYVMIBLB_000734	TTTCAATAAGTCTCAGATAATTCATTTACTTTTGGGATGTACTATTCCTCATAGCTTGGAATTTTATTTGTTGGAGCGGGATTTATCTTTAATGGACTGCAAAAATCTTTATGAGGTAGG	6	+	Horse_Pl:540727-540846
Horse_Pl	TWP_JKYYVMIBLB_000735	AAAGGATCTCTACCAACTATGTAGGATTGTTCACCTCCGAAGTAAAAGCAAGAATCTAGAAAAGAAACAGTTTTCTCTAGAGGCGTAGGTCTGGAATAGTTAGAAAAAATGAAACAAGAC	5	+	Horse_Pl:628807-628926
Horse_Pl	TWP_JKYYVMIBLB_000736	TTGTGGAATAGAGTGGGAGGATTTTGTAAGTTCAGTTGAACAGATTGAACAGAACTATGGCTTAGGCGGAATATTATTTTCTTGTGGTTCTTTTGAAAAGCAATGTAGGTATGTTCGTGA	5	+	Horse_Pl:540607-540726
Horse_Pl	TWP_JKYYVMIBLB_000737	ATCTTTCCTCCCAAATAACAAATCTCCAATATTATAACATAAAGCGTATGAAAGACTTAAAATAATTTAAACAACTAAACTCTCTTACCTAGAAGAAATTATAGGTAACTGTCTTGAAGC	6	+	Horse_Pl:628927-629046
Horse_Pl	TWP_JKYYVMIBLB_000738	TTTAAAAAAAACGCAATGGATGCCCTATAAAAACGAGGAGTTAGAGGAAACAAAAGAGCTATTTTCTCTACTTACTTCCATGGATAAGAAGTTAGCTCAATTATTTTTTTATCTTCCCTC	6	+	Horse_Pl:540487-540606
Horse_Pl	TWP_JKYYVMIBLB_000739	AGTTTTAGATGATTTTATTGTAAAGAATACTTTACACCGCCTAACCCAGAATAAAGAACTGACCACCATCGAAATGTTATTTTAATGGGGATACAGGTTAGAAATTGAAGGTAGTATTTT	6	+	Horse_Pl:629047-629166
Horse_Pl	TWP_JKYYVMIBLB_000740	TCCCAGTGACAACGACAATAAGAAAGATAATGAACTCAAGAAAAAATTATTAACTATAACTAAACGGGTTGTTGCCTCTGCTCAAGAATTTCAAGATGGGAGAGAAGGTGCTAGTAACTA	5	+	Horse_Pl:540367-540486
Horse_Pl	TWP_JKYYVMIBLB_000741	TAGATGCAGGGGTTATAGGAAATTCTAAGGCTCTAAAAATAATTTTATTGCTAGGTACAAATTCTTCATCTTCATCTGTAGCAGAACCTGAGCTGCACTCTAAAACAACAGAGGACTTAA	5	+	Horse_Pl:629167-629286
Horse_Pl	TWP_JKYYVMIBLB_000742	TTTGTGTATTTCTGACCAAGAAGTAAAGGACCGTGGACACATGGACGTTTTTAGCAGACTAAATCGTCAGAATCATTTTTATGTGGAACAGATAGATGGTGTCATGAGAGATCCAAATTC	5	+	Horse_Pl:540247-540366
Horse_Pl	TWP_JKYYVMIBLB_000743	AACTCACTCGATAAACATGTTGACTACTAAGGCTCTGTTGGAATCCGGATTTAATTTTACGAATGGCGTAGACTTGTTCTGAAGGAATTTTAATTTCTGAGACTGCTTGTTCTATTAAAA	5	+	Horse_Pl:629287-629406
Horse_Pl	TWP_JKYYVMIBLB_000744	TGATACGAGAGTTGCGTCAAGGATTAAGTTCACTCTATTATAAAGTCATGGATTTGAAAAGACAAGACCAAAAAAGTAATTAAGTTTTTTAAAAAAAGAAAAATCTTTAATATCTTCCCA	6	+	Horse_Pl:540127-540246
Horse_Pl	TWP_JKYYVMIBLB_000745	CTGCAGCTACAGTGTAAGGACCAATTTGTATCTGATAATTGAACACACCCTTATCAATCCCTTGAAGATCCAACCTCACATCTCTTTCTGTTAAAATTTGACTTTTGGCTAGACTTCTCC	4	+	Horse_Pl:629407-629526
Horse_Pl	TWP_JKYYVMIBLB_000746	AGCATGTATTTCAAGAGTTCTACACAACGAGAGGAGCCATATATATCGATAATATTTTTTACAGTTGCCTCATCAGATTCTTGAGAAGCGATATTGTAATGAAAAGCGTCGGGCATATCT	5	+	Horse_Pl:540007-540126
Horse_Pl	TWP_JKYYVMIBLB_000747	AAATATTACAGTAAGACATCTTATTAATGAGAACTTTGGCATCACGCTTATAAACCTTCACTACATCTTTAAGCTTCGGAGTATAGCTCGAAAAGAGTTGTCTACGTTCTACTGATATCT	6	+	Horse_Pl:629527-629646
Horse_Pl	TWP_JKYYVMIBLB_000748	CCTGTATTAGCCAATGCTGCGGTCGCAACCGCTTCTTGACCACTATAGGAGTGGTAAAAACCACCAACTAAACCTTCCAAATAAGCCTCTTCTCCTCGTGTTTCAAACTCACGAATGAGT	1	+	Horse_Pl:539887-540006
Horse_Pl	TWP_JKYYVMIBLB_000749	CTTTGGATTTTGATTTAGAAACTTCTTCTGAAAAACGACTGGAAGTAGGTGAGGAAGGGGAAGAACGGCTAAACCCTCCTCCAAATGGAGGTAGACCACTCACACAAAATAAAGAGCGTT	3	+	Horse_Pl:629647-629766
Horse_Pl	TWP_JKYYVMIBLB_000750	CGACCTAACGCGCAACCGGTTTCTTTACCTAGTAATTCTGCTGCAAGGGAGCGCAAGGGGATATTCAGTAATATGGCAAGAGCGTGACAGCGGTAGGAAGAGAAAAACCACTGATCTAAT	1	+	Horse_Pl:539767-539886
Horse_Pl	TWP_JKYYVMIBLB_000751	CCACTTTGTCGAGATACGTAACAGTTAAAACTTCTCGTCTAAGGAAACAATTTCCAATCAACCTCTTGTAATCTCTAGGGAACTTTCCGGTTCTAAGTGATTCAACATAGCCTCCAAAAC	4	+	Horse_Pl:629767-629886
Horse_Pl	TWP_JKYYVMIBLB_000752	ATCTTATCTTCACACCGATATTTGATAGCGAATGCCGCTCCAGCGGCTAGGGGAATTTGACCTCCTACGATTCCAAATCCTCCTGGAAAATTCGGACCACACATATGCATGGACCCGCCT	1	+	Horse_Pl:539647-539766
Horse_Pl	TWP_JKYYVMIBLB_000753	ATGTACTCGAACCCTTAATTATAGAAAAGATAATAATGTTTTTTATTCAAATCACTTACATTAAATAATTTATGATTATACCAAGACAGAAAAAGATCAAAAGATTTTTCTACATTGCCT	7	+	Horse_Pl:629887-630006
Horse_Pl	TWP_JKYYVMIBLB_000754	ATGCCCCAGCCATTATTTTCTATAATCAGCATTAAGGGGAGGTTATGTAGAGCAGTAAAATTCAATGTTTCGTGAAATACTCCTTGAGCAACAGCTCCATCTCCAATGAATCCTAGGGAG	3	+	Horse_Pl:539527-539646
Horse_Pl	TWP_JKYYVMIBLB_000755	CATGCCGATTGATATTTGGTGCTAGTTTTCGATTGGTTTTAGTTTTGGCGAGGATTGAAAAGAATGGACGTGAGAAAATACCGATGTAAGCCCATAATTGTCCAAAGATAATACAGTTAA	5	+	Horse_Pl:630007-630126
Horse_Pl	TWP_JKYYVMIBLB_000756	AAGCCTAAAAGACAATTGAAAAGATCAAAGCCGTTTAACGTGAATGAGCGTATACCGTAAGAAGCCCCTTGGGATTCTCCTATCGGTTGTTTTGCAATAGCACGATTGAGAGCGGTCCCC	1	+	Horse_Pl:539407-539526
Horse_Pl	TWP_JKYYVMIBLB_000757	GTATCTAACAATTAATATCTTTATACTATGAGTTAATCCTCTGATAATATTAATTAATTCAACATAATTAATATTATCAGACGTTATGTGAACGCCTTGTATACACAGAGCGAGGCCAGT	6	+	Horse_Pl:630127-630246
Horse_Pl	TWP_JKYYVMIBLB_000758	ATTTCTTCTTTACTTCTATACAAGTTGGGATCAGAAATGGAGTGTCCTCTAAATCGAGAACATAAGCATTCAACAATGACTGGAAGCCGCGTTTTTTGCATGTACTCATAAGCTTCTTTA	5	+	Horse_Pl:539287-539406
Horse_Pl	TWP_JKYYVMIBLB_000759	TCGTCCACCTCAACGGCGGCAATGTCGATACTCCTGATTGAAGAGTCAGCAAACACTCTCCTGTCGTCAGGTTAAATTTCCTTACCTCTCTCTCAGCTTTCCACAAAATAGGATCAGAAA	1	+	Horse_Pl:630247-630366
Horse_Pl	TWP_JKYYVMIBLB_000760	TTTAAAACCTCGTTCTTACATTCTTCACGTAATGCTTGAAAACTTTCTTCTGAGATTACTCCCAAGTTGATCAGCCATTTTTTAGCGAACATGATAGGATCTTTTTTTATAAGGCATTGC	6	+	Horse_Pl:539167-539286
Horse_Pl	TWP_JKYYVMIBLB_000761	TAACAATTGGATAACCAGAGATCTCGCTAAGATAACGAGAAAACTCTGCATCACTCTGATGAACTCCGTGTTCTCTCAATTCTGACCAAGTAAGTAACCGTAATGCTTGAGAGAATTCTC	4	+	Horse_Pl:630367-630486
Horse_Pl	TWP_JKYYVMIBLB_000762	CTTCATCAATAGCTTCTCTAATAGCTTCTCGGATTTCTAATGTAACATACTTAGGCATACACACCCTCTTCTAATGTGGCAATCGTGGGTTCTGGATCTGATTTTGCTTCAGTAAAAGCT	4	+	Horse_Pl:539047-539166
Horse_Pl	TWP_JKYYVMIBLB_000763	TATTATCCAGGCAATCAAAAGGTAGAAATACAGCAGAATGGTTATTGGGATTATAGAAAGCATTCCCAAAAGACTTCATCCATCTGGATAATCTATTTCCCTTCTCTCCTGTTGTCAAAT	5	+	Horse_Pl:630487-630606
Horse_Pl	TWP_JKYYVMIBLB_000764	GTGTATCAATAACTCTTGATGATGACCACTTATCTAAAAGGCCTTTTGTAACTTTATAAGCACCGTTATATTCAGCGACTTCTTCTCCTAGTATACATACATTAGGATCCCTCGCCATCT	5	+	Horse_Pl:538927-539046
Horse_Pl	TWP_JKYYVMIBLB_000765	CTTGTAATGTCAACACTTGCTCTAAAGTCAGAGACCTTAAAAGACGCACTCCACGCAAAGAAAACCCATGTTTTGCTAACAACAGCAGATATTTTGCAAAATGTTCTTCCTTGAGCTTAA	5	+	Horse_Pl:630607-630726
Horse_Pl	TWP_JKYYVMIBLB_000766	GTGAAATAATTTGATCTGCAGCTACTAAAGAGAAATTCCAACTCATAAATTCTATAATTGGACGCAAACCGGTTAATGCCGCTCCAATCCCTATACCAGCGAATGCCGCTTCACTAATTG	4	+	Horse_Pl:538807-538926
Horse_Pl	TWP_JKYYVMIBLB_000767	GCTTGATAAGCACAGATTCTCGGCTGCGAGAGACGTATTGACAATAGCGAACAAACAACGAACTTACAATCTCTTTATTTTTCTCCCAAGCATCTACATCTGCGTAATAAACAAGATAAC	4	+	Horse_Pl:630727-630846
Horse_Pl	TWP_JKYYVMIBLB_000768	ATAGGGCCTCAACACAATGAGAGTGCTGACAAGATACTTGTGCTGCAGCACCATTAGGACCACGAAATACGATGGGAACTGAGAAGATTCCTCCAGTCATATAATGCATTTTTGCAGCAT	2	+	Horse_Pl:538687-538806
Horse_Pl	TWP_JKYYVMIBLB_000769	TGTACTCAACATCCGACATGATCTCGGCGACTACCCAGAAAACAGGAGAAAAAATAGTGATCGGTTCATCTGAAAAACCTAAGCGAGAAACCCAATATGCGGACAGGGAAGCCCGAGATT	1	+	Horse_Pl:630847-630966
Horse_Pl	TWP_JKYYVMIBLB_000770	ACTCTAACTCATTTTCTAAGAAGAGAACAGGATTGTCATTTCTAATAGCAGATTTTAATAGTCCTTTAGCATCATAAGAATTCGATGGGGCAATAACAATTAAACCCGGGATATTAGCAT	6	+	Horse_Pl:538567-538686
Horse_Pl	TWP_JKYYVMIBLB_000771	GCCAAGCTTCTCGAGGAAGAGGACATAGTAAAAAAAGATTTCTTTCTAGGGCGCATACATCGCAGAATTTTGACAGCCATAAAAATGGACAATAAGATAGTAAAGTGTCCTTAAATTTGT	5	+	Horse_Pl:630967-631086
Horse_Pl	TWP_JKYYVMIBLB_000772	TTACGATAGAAACCATTCGACCGTAGGTGATAATTGTTAAATCCTTACCCTCTTCTACAACTCGAGACTTCCCAATAGGGATTAAGTATTCTTCGACGGGGACTTCGCATTTGAGATTAT	4	+	Horse_Pl:538447-538566
Horse_Pl	TWP_JKYYVMIBLB_000773	TTTGGATAAGAGATAGCGACTCGATGTCTCTAATTCTATCTATACCGAAATCGGTGATCTTCTCCCTAAGAGACCGAGATAAGGTGTTTAATGACAGAGAGGAATGGATATACTTCAGAT	4	+	Horse_Pl:631087-631206
Horse_Pl	TWP_JKYYVMIBLB_000774	AATTTCCTGTTTTCTTTACTGAAGAAAATATTCCAGAGATATCTAGTGGCTTAATTGTGCGTAGATCAAGAATTTCTATAGAAAGACCATAACGCTGTTTAGCAACCTTTACAGCTTGTT	6	+	Horse_Pl:538327-538446
Horse_Pl	TWP_JKYYVMIBLB_000775	GACCCATAAACTCGTCAAATTCTTCAAAGCTCAAGTGTTGCTCTACTAGCAGCTCCCCTATAACTTCGGGAAAGTTATCTCGAAAAATGGCAAGTAGATCTCTAGAAATGACCGTATGCG	3	+	Horse_Pl:631207-631326
Horse_Pl	TWP_JKYYVMIBLB_000776	TTTCTCTTTGGCACACTCTTAAAGGAGGGCTATCTAGGTAATCAAAAATATGTTCTGTAATTTCCGTAATGATTTCCGCAGAGATCCCTGCAAAGTAATGACCCTCTTCTACAACTATAC	5	+	Horse_Pl:538207-538326
Horse_Pl	TWP_JKYYVMIBLB_000777	TTTCCTCCACCCCTCTTCCCGTGTATTAACTAAAGTAATCGGATGAATAGCTACTGGACCTTGCAGAATTTCACGATTATTCTCAATACATTCACGATCACTCTCTTCTCTTTTAAGCTG	4	+	Horse_Pl:631327-631446
Horse_Pl	TWP_JKYYVMIBLB_000778	TTTCGGCATTTTTAATAGAGAAATCACAAATTTACCTCATGATTTTTTCGATAGTGTCTAAAATACGATTCACATTGGGCAGAGTTGCTTGCTCTAATGTCTTGTTGTACGGCATAGGAG	5	+	Horse_Pl:538087-538206
Horse_Pl	TWP_JKYYVMIBLB_000779	ATACTTCTGTAGTAATAAGATGTGTGTAATAAGTTTAACAACCAGAGCTATAATTACAGGTATAACTAAAAGGTATGCTAGTATCTTCATACAACTTTGTATGCAAGAAAACTCGGGCTT	6	+	Horse_Pl:631447-631566
Horse_Pl	TWP_JKYYVMIBLB_000780	CGTATGCTCGAGTACAGCCTTATCTGTTGATACTTCTAAGAGAACATCACCAAACTCTATTTTATCGCCATTGTTCTTATGCCATTTTACGATAGTTCCTACTTCCATGGTGGGAGAAAG	4	+	Horse_Pl:537967-538086
Horse_Pl	TWP_JKYYVMIBLB_000781	AACTACCCTATAGCATAAGGATCCACTCTCAGACAAATCTGTCACTTGAATTTTAGGACCACAAATATGAAGAAAATTGCCTATGCGTTCTATTATTTTCTCTAAATGCACAGGCTGTCC	5	+	Horse_Pl:631567-631686
Horse_Pl	TWP_JKYYVMIBLB_000782	GATAGTGTCTAAGTTGAAATCCTCATCCTTTTCCGAAGATATGACAGCTATAGGTGTGCCTATGTGTACTTTTGTTCCCTCTTTAACAAGACAATCCCGGAACCAGCCTTCTTCATTTGC	3	+	Horse_Pl:537847-537966
Horse_Pl	TWP_JKYYVMIBLB_000783	TGAAGATATTTTCTTTTCTATATATTGCGGAGAAAACGATACGGGTGTGAAAAAATACAGATCCACGCTACCTTAATCCTCAAAAATAATTCTATCTAAACTAAGTCCTTTATTATCAAG	6	+	Horse_Pl:631687-631806
Horse_Pl	TWP_JKYYVMIBLB_000784	TTCAGGTTTAAATTGAAAGGCTAACTGCATGGGGGCAACGGATGGTTGCACTTTCGTGACTTCTTCTTCCACTAATTGAACATTTTCTACAGGAAGTTCTGGCTCGGGAGTTTTAGGAAG	2	+	Horse_Pl:537727-537846
Horse_Pl	TWP_JKYYVMIBLB_000785	ACCCCCACATGTCCCCCTAAAGAAAACGTGGTTTGACCTATATAAAAGGTCTCTAAGCCAAATACTCCCAAGCGTGCGTTTGTTTGTCTCCCTTGCTGAATAAGATTTTCGACTTCTTCC	2	+	Horse_Pl:631807-631926
Horse_Pl	TWP_JKYYVMIBLB_000786	ACCGCTACCTTTGATTCCAGAAATATCCAGGTTTTTTTCCTTCGCTACACGTTTAGCTAGGGGAGAAATGGGGGATTTTGAAGAATCTACTTTTAAAGATAGAGGTTTAGACAGGGGAGG	3	+	Horse_Pl:537607-537726
Horse_Pl	TWP_JKYYVMIBLB_000787	TGAGTCATACCATCTCTAACAGGTACACCCAATAAGAAATTCGCCGTGTTATCTAATCTGTCCCGTGATACCTCACAAGTTTTGGTCACTGATGTCACGATATCTTGACTACCGTCATCC	2	+	Horse_Pl:631927-632046
Horse_Pl	TWP_JKYYVMIBLB_000788	AGAAAGAGTTTCCTCGTGATAGGATCCAGGATGCACTTCAGGAGCTTCAGGGTAACCAAAACCTGCAATACCTTTGGTAGGAGCTTTATCCAGGTCTTTTTCAACAATACGTCCGCCAGG	1	+	Horse_Pl:537487-537606
Horse_Pl	TWP_JKYYVMIBLB_000789	CATGTGCGCAAGAAACCGGGGTAATGGATAAAACTGCATCCGGGTATCTCGGTTAATCTAAATTCAATAGGCAAATTACAGTGATATCTGGATACATTATCTACAAGGATTCCTCTCTCC	3	+	Horse_Pl:632047-632166
Horse_Pl	TWP_JKYYVMIBLB_000790	GGCCTGTAGTTCCTTAAGCAGGGCGAGCAACGGCGAAGCATAAACTTTTTGTGTTACATAAAAATGTGGAATAGAGGCTTTCGCAGCTTGTAACCTCTGTGCAATGATGTCTCGAATAGG	1	+	Horse_Pl:537367-537486
Horse_Pl	TWP_JKYYVMIBLB_000791	TTATACTCCTCTTTACTAGCGCAACCTCGAGAACATAATAGTTCTGTGGATTTAATTAAGAGCTTACGCTGTTCCGAAGATAATTCTACTGTAAGAAACTTCTCTATAATGTCCGCACGA	5	+	Horse_Pl:632167-632286
Horse_Pl	TWP_JKYYVMIBLB_000792	TTCAAAACGTACAATTTTATTGTCGACGCTATTGAAGCCTGAATTTACTTCAGGAAACTCTTTTAAAGCTAGGGCGCAAGCACGAACAATACAGTCATTAATAGACAGCTTAATTCCTTG	5	+	Horse_Pl:537247-537366
Horse_Pl	TWP_JKYYVMIBLB_000793	CTTAGAACAGGGGGAGTTACAGCCTCCACCAAAGGAATCACAGGCTCCTCTAGTTCTTGTGCTTGTTCTTGTTCTCGGATCTTGCCTGAATATTGCAAGTAGAGATAAAGCCTGACAATA	1	+	Horse_Pl:632287-632406
Horse_Pl	TWP_JKYYVMIBLB_000794	TTTAGAAGCTAAGCTTTTAATCTCGGCAGAAATCATACCTATGTTCTTGCGATCAGCACAGCGTACAATAGGAGTAATCACTCCATCAGGAATAGCCACAGCTATCGAAATATCTATAGT	4	+	Horse_Pl:537127-537246
Horse_Pl	TWP_JKYYVMIBLB_000795	ACCTTCAACGCTAAGGCAATAATCACGGGAATAACTAGAATGACCAAAAGTGCTTTGAGACATAGAGAAGCTATTGAGTCAACTACTTGGATCCTGTCACATAACAAGGTTCCGTTTGTC	3	+	Horse_Pl:632407-632526
Horse_Pl	TWP_JKYYVMIBLB_000796	AATAGCTGCTTGAGGGGGATTGATAATTGCTGTGAATGCTGTAATTCCTGTCATGCCTAAATTGGAAACGCAGAAAGACCCACCTTTATACTCTTCCTCTTTTAAAGATTGAGATTTCGC	4	+	Horse_Pl:537007-537126
Horse_Pl	TWP_JKYYVMIBLB_000797	TCTACAGATTTTACTTCTATACCTTTAGAACTTTGGAACAATATATCATCTAAACGTCCGGATAATTTCTCCAAAACAATAGGCCGTTTGGCCTGAGCCATTTCATCCAAACAATGTTGA	5	+	Horse_Pl:632527-632646
Horse_Pl	TWP_JKYYVMIBLB_000798	TGCGGCTGGATATCCGTCAATTACACGGTGATCTATAGACAATGTCAATATACACGTAGAACCAACTAGAATTTCTCCATTGATTACTATCGGCTCTTCCTGAACACTACCCACAGCAAG	3	+	Horse_Pl:536887-537006
Horse_Pl	TWP_JKYYVMIBLB_000799	GAAAACCGAATTGGGCTGAAGAAATTTACACGCATCAAAACCTCCAAGTCGTTGATTTACAACAAAAAAGACAATAAGATTTTATTATGTTTACAAATTTTCAGCCACATTTTTTCATCA	6	+	Horse_Pl:632647-632766
Horse_Pl	TWP_JKYYVMIBLB_000800	TAATCCAATATGAATGACTTTTATTAGCAACGCTTGTTGTTGTCGAAAAACGCGAAACTTTTAATTTAATAACAGGATAGAAGGAGCTTCTAAGATTTTCTGCAATCGCTTCATAAACAT	6	+	Horse_Pl:536767-536886
Horse_Pl	TWP_JKYYVMIBLB_000801	ACAATTTTATAAAGAAATCTTCAAAAAACTAAAATTATCGAAAAGAAAGGCTATTTTAATAATTAAAATAACTTTGTTTTTCCCGAATCCTCGCCGATGACCTCAGCAACCACATAAATG	6	+	Horse_Pl:632767-632886
Horse_Pl	TWP_JKYYVMIBLB_000802	GAAATCGATATATAACGTAGGCGGCATGGGCTTTTTCTCTAGTGATAGAGCTATTGCTGACTATGCCAGAGATATATGGAACGTTCCTACAAATCATAAATCTTAAGAAAAAGGCGCTGC	4	+	Horse_Pl:536647-536766
Horse_Pl	TWP_JKYYVMIBLB_000803	TGCCCACTGGGGTATTGAGACTCGTCAACTTTTTTTACGAGAATAGAAATGCCTGTTTTGATCTTAAACCATATTTCACCTGCGACCTGGATGAAAATAACATGCTTAGCCACCTTATTC	4	+	Horse_Pl:632887-633006
Horse_Pl	TWP_JKYYVMIBLB_000804	TATAGTACATAGATTATTACATGAAGGTGATCCATTCTTTGTTTTAGCGGATTTAGAATCGTATATTAAAGTTCATGAATCTGCGGCTACCTTATTCCACAACACAGATGAATGGGTAAA	6	+	Horse_Pl:536527-536646
Horse_Pl	TWP_JKYYVMIBLB_000805	AGTCCTCCTAATCTATAGTGTACGACACAGCCTGACATTTCTTGTTGCTTGGTGAACATCGCCCCTTGCGATGTGATTAGAGACATTGTTATCGAATTCGCCGGTAAAAATAATTTTGTA	3	+	Horse_Pl:633007-633126
Horse_Pl	TWP_JKYYVMIBLB_000806	CAAAATAAGGCGAGAGTATTACCCACAGGCTATATGTGATAACAATCCCAAGATTGCTCATGTGTTAAAATTACTAGATCAAGGATTTTTCAACACTTCAGACAAAGAACTATTCAAGCC	5	+	Horse_Pl:536407-536526
Horse_Pl	TWP_JKYYVMIBLB_000807	CCCTCCGCTATTTGGTTGCTGATCCATGTAGAGGAAACTTGAGAATAATAGCCAAAAGCATATTCTAACATGCTTTCAGGAATTTGCCATTTCTGCTCTTCCTCACATAAATGGATGGCT	3	+	Horse_Pl:633127-633246
Horse_Pl	TWP_JKYYVMIBLB_000808	GAAATTTGCTTTAAACGGTGCCCTAACAATAGGAACCATGGATGGAGCAAATATAGAAATGTCGGAATATATTGGTAGGGACAATATGTTCATTTTCGGTTTGTTAGAAGAAGAAATAGC	5	+	Horse_Pl:536287-536406
Horse_Pl	TWP_JKYYVMIBLB_000809	TCTTTTAATAAATAATAATCATATATTCTCGATCTATCAGACTTGTTGAATCTATCGCGCAAATCCCATAAACCGTAGTCTTCCTGAGAGCGGTGGCCCCCTCCTTTCATAAAATCAGAA	5	+	Horse_Pl:633247-633366
Horse_Pl	TWP_JKYYVMIBLB_000810	CTTAAAAGTTCTCTTCCTTCCAAATTATCGAGTGACGATGTCTGAGATGATTATGCCTGCTTCTGATATCTCGGAGCAGATCTCTACAGCAGGTATGGAAGCTTCCGGAACAGGAAATAT	3	+	Horse_Pl:536167-536286
Horse_Pl	TWP_JKYYVMIBLB_000811	TAAACTACTGGTTCACTATGGGAGTTTACTCCTGTTTCTATTGAAGTAATTGCAACGCTCTGAGTAATTCTCCTCATCAAAAGTGCATCACTAAATCGGACATGTTGTATAGCTGGTCCA	4	+	Horse_Pl:633367-633486
Horse_Pl	TWP_JKYYVMIBLB_000812	CCCAACAACAGTAATTTTTGCTGGAAAAGCGGCTCCAGGATATGCGTTTGCTAAGTTAGTCATTAAACTTATCAATAGCGTTGCCGATTGTGTAAATAACGATCCTCAGGTGAATGAAGT	4	+	Horse_Pl:536047-536166
Horse_Pl	TWP_JKYYVMIBLB_000813	GAAAACATAGTTCCGGATCGAAAAATTGTATTACTATTTGCAATAGTCAGTATATTCCTTACCATCACTATTATATCTTGAAACTCCCGCCATTTACACTTGTAGTTAGGGAATTTTATA	6	+	Horse_Pl:633487-633606
Horse_Pl	TWP_JKYYVMIBLB_000814	CTCCTCTATGTTTGATTTTCATGTAAAGCGTATTCATGAATATAAACGGCAGTTAATGAACATTCTTAGGGTGATTTATCTGTATAATGATCTTAAGGAGAATGTATCTTCGAGTATTGT	6	+	Horse_Pl:535927-536046
Horse_Pl	TWP_JKYYVMIBLB_000815	AGGAGAGCTTCAACGCCAGTTTCTCCAAATAGTATTATACGAGTTAAGTACAAATCTCCGGATGTAGAATCTAGGTAATAGGAAGCTCCTCGTTTAGCTAGTCCAGGAAGTTCATATTTT	4	+	Horse_Pl:633607-633726
Horse_Pl	TWP_JKYYVMIBLB_000816	CAAGGTGATCCCTTTTGCTGATGACGCGAGTTTTCGAGAACAGTGGCATAAAATTAAGCTTAATAATAAGCAGGATTTTGCATTAAAACTTAAAAAAGAAACCGGGGAGAACATAGATCC	5	+	Horse_Pl:535807-535926
Horse_Pl	TWP_JKYYVMIBLB_000817	TTCATAGAGGGACTTATCGGTAGCCAACGGAAATCGTTCCAGGAAGTATAATTAGCTTTAGAATCTATCGTATAAGTAAAAATATTCGCTTTGGGGAAGCGAGGAATATGTGTAGGAATT	5	+	Horse_Pl:633727-633846
Horse_Pl	TWP_JKYYVMIBLB_000818	TATTAACGTAACTAATGGGATTACTCCAAGACGTTGGCTCGCCTTATGTAATCCTCGCTTGGATGCATTATTAGAGCAAACGATAGGGAGTGCTCATATTACGGATCTCTCTCAAATTCA	3	+	Horse_Pl:535687-535806
Horse_Pl	TWP_JKYYVMIBLB_000819	TCCAATAGATAAGGGACATTTTTGTGATGTTCTAAACTCGTGACATGGTGAGTTGATAAGAATTCTGCTGCTAAAATTGCTAAACTGAATGTTTCTGACCCTAATTTCAACTCTAAATGA	6	+	Horse_Pl:633847-633966
Horse_Pl	TWP_JKYYVMIBLB_000820	CAATATGGCAAGTTTAGCTGTTGTAGGTTCGTCTAAAGTTAATGGCGTCTCTGCTTTTCACTCTCATCTTATAAAAACCACATTATTTAAAGATTTCGTAGAGTTTTTCCCCGATAAATT	6	+	Horse_Pl:535567-535686
Horse_Pl	TWP_JKYYVMIBLB_000821	TCGCGATACTTTTCATTAATTAATGGGATATAATCATTTGTATTTCCAGAGGCAATCCTTTCCTTTACGATAGTTTGGCTAAAGAAATCCTTAAATCGCAGATCGATACTTCCTATTCCA	6	+	Horse_Pl:633967-634086
Horse_Pl	TWP_JKYYVMIBLB_000822	TTTAGAGATTATCTATGAGATTAATTCTCGATGGTTGGAGAAAGTCTCTCAAAGATTTCCTGGAGATAACGATAAGCGTCGAGCATTGTCTATTATTGAGGAGGGTAGCGATAAACATGT	5	+	Horse_Pl:535447-535566
Horse_Pl	TWP_JKYYVMIBLB_000823	TCTCCCCCGCGAACATAGAAAAACCGTAAACAAAAATCATTTCGTTCTATTTTTACTAATTCTTTCGCATACATCAACTGTCTAGAGAGTTCTGCTGTTTCATCACTGACACGATAACGC	5	+	Horse_Pl:634087-634206
Horse_Pl	TWP_JKYYVMIBLB_000824	CCCTTGGGATACCGCTTGGGATATGACTACGCGCATATTCAATTATACAAACCATACGATCTTGCCTGAAGCATTAGAGCGTTGGTCTATAGATCTCTTTTCAAGACTATTGCCTAGACA	3	+	Horse_Pl:535327-535446
Horse_Pl	TWP_JKYYVMIBLB_000825	ACAAAATCTTCTAGAATGAGAGAAGTCCAATATACATCTATCTGGCTACAAGATTTCCATCGACTTCGTGGTATCGCCTCTTTTGGTTGGATGCTTACTTCAAGTACAGCAGGTGATATC	4	+	Horse_Pl:634207-634326
Horse_Pl	TWP_JKYYVMIBLB_000826	TACGAAAACACATATTTCTTTGGATAATCTCCCTAACAGGGTAGCTGTGCAGCTTAATGATACCCATCCTGCATTAGGAATAGCTGAAATGATGCATATCTTGGTTGATAGGGAAGAACT	4	+	Horse_Pl:535207-535326
Horse_Pl	TWP_JKYYVMIBLB_000827	GTGCTATAGAAGACGATATTTTTACCGGACTTTTCCCCACCCTGGAAGTACAAATATTTAATATTATTTGCTGGTATAGTCACATTAAATGCTTTGGAAGGAGCTGTGGTAACCCATCTT	5	+	Horse_Pl:634327-634446
Horse_Pl	TWP_JKYYVMIBLB_000828	AGTAGAGAACATTTCCAGAGTGTTATACCCTAATGATTCTATTTCTGAGGGGCAAGAGCTGCGGTTAAAGCAAGAGTACTTTTTAGTTTCTGCAACAATCCAAGATATTCTTCGTCGATA	5	+	Horse_Pl:535087-535206
Horse_Pl	TWP_JKYYVMIBLB_000829	AAATTTTCCATGCTTCCCATAAAAGTTCCTGACCATAACTTGCCAAAAATTAGAAAGTCCTTCTCCTCCTTGTTTTCTATACCTAAAATATGACTAGGATAACTTTCTTCGTCTTCGGAG	5	+	Horse_Pl:634447-634566
Horse_Pl	TWP_JKYYVMIBLB_000830	AGGATACGGTAGAGATACTGTAAATACCTTGCGTTTGTGGCAAGCACAATCTCCACATGGATTTGAGTTTAATTACTTTAATCATGGGAATTATATTCGCGCCATAGAAGATATCGCATT	5	+	Horse_Pl:534967-535086
Horse_Pl	TWP_JKYYVMIBLB_000831	TTGAGTAGGATAACAGCGTCATCCAAGTTCTTTACGCTTTCTATTCTATCAGAAACTAGCATGCTGCGTCTGTAAATAGATTGCTCCTCTCCTCGGTTTTGCACTAGCATGTCATACCAT	3	+	Horse_Pl:634567-634686
Horse_Pl	TWP_JKYYVMIBLB_000832	TCTCTATCCTGTTCGCTTTTACGGTAGAGTAATTCATTATACAGATGCTCGAGGAAAAGAAGTTGCTGATCTTGTAGATACTCAAGAAGTGCTAGCCATGGCTTATGATGTACCTATCCC	3	+	Horse_Pl:534847-534966
Horse_Pl	TWP_JKYYVMIBLB_000833	TCTCCTAGCTCACTACGGGCGTTATCGGCGATTTCTATCATTGTTTCTCTAGGCACTTCTCCGGACCACTTTAGAATGACAGGGATGTGATATCTGGGAGAAGAAATTTTTATCTCCATG	2	+	Horse_Pl:634687-634806
Horse_Pl	TWP_JKYYVMIBLB_000834	ATATGGTATCCGCTACGATTATGGTATCTTTGATCAGAAAATTGTCAACGGTTATCAAGTAGAAGCCCCTGATGAATGGTTGCGTTATGGTAACCCTTGGGAAATATGTAGAGGGGAATA	4	+	Horse_Pl:534727-534846
Horse_Pl	TWP_JKYYVMIBLB_000835	CAATTATCAGCATCTAAAGGAACTTTGCCTGTTATCGAACTAATAATGAGAGAATATAAATCGATAACTGCCGAAATCGCGCCACTTGCCTTTAATCGAATCGTGATATTTTTCGACATA	5	+	Horse_Pl:634807-634926
Horse_Pl	TWP_JKYYVMIBLB_000836	TTATGATTTCGATACTTTAATACAAATGGAAGCAGATGCAGGATTAGGGAATGGGGGATTAGGACGACTTGCAGCGTGTTATTTAGACTCCATGGCAACCATGGGAATTCCTGCTTATGG	3	+	Horse_Pl:534607-534726
Horse_Pl	TWP_JKYYVMIBLB_000837	ATCCGGGGAGCAGATTTGAGAATATACGTACACCCCTCTGCTCCCTCTACAACTACGTTATATTGGGAGCTCGTGCGAACTGAAACCATTGCATATGGATGGGGACGATAGGTGAATGAT	1	+	Horse_Pl:634927-635046
Horse_Pl	TWP_JKYYVMIBLB_000838	ACAAGATGTTAAGCGTGTTTACTATATTTCTATGGAATTTCTACTTGGTAGAAGTTTAAAAAGTAATCTTCTGAATTTAGGAATGCTGGATCTTGTTCGTAATGCATTAGAAGAATTGAA	6	+	Horse_Pl:534487-534606
Horse_Pl	TWP_JKYYVMIBLB_000839	CTATCTGTGAAACTAAATACTACCAAACCATCCTTACGAACCAAGGTAAATGTATTACCGAATTCCCAAGGTAGTTTTTGCAAAGTTTTAAGAATACTTTCTGGGTACCCCGCTTCTTCT	5	+	Horse_Pl:635047-635166
Horse_Pl	TWP_JKYYVMIBLB_000840	TTTTGGTGTAGTACAATCTCCGGAATCCGCTTCAGCAAGAGATATATTTACAGCAGTTTCAAAGACTGTAATGGAGTGGTTAGCTAAAGGTTGGCTAAAAACTCAGAATAGTTACTACGA	5	+	Horse_Pl:534367-534486
Horse_Pl	TWP_JKYYVMIBLB_000841	GGTTGCTCTGCTTGCCATTTACTATGATCACACCCAGTAATTCCGAAAATAAGGCGACTGTTTTCTTTTTGTACTAATTGTATTTCTACTCCATCCAATAACAATATCTTAACTTTACCT	5	+	Horse_Pl:635167-635286
Horse_Pl	TWP_JKYYVMIBLB_000842	TTTTCTTATGGAAATACAAAAATCACTTCCCGCTTATTCCTCGATTCGGAGACTTATGAATTTTGATAAGAATTTGGTAAACGTAGAAACAATGAAGCAGGCGATTTTAAATCGTCTGTA	6	+	Horse_Pl:534247-534366
Horse_Pl	TWP_JKYYVMIBLB_000843	ACCCAGGATGCGATACTATCATGTGTTGATGCAGTATAAATGTGTAATCCAGCAGTGGGATCGTCTGGCTGATAAGTAGGTATTAAAGCTAAAACTCCTCCCATCATTTTGATCTCATTA	4	+	Horse_Pl:635287-635406
Horse_Pl	TWP_JKYYVMIBLB_000844	TTTTTACCCTCAGAGTATTTTCCTTCTTTTGATTCCGATTTTAATTTTTTATAGAGATTCGTTTCATACTCCCTTTGCTTCAAGATATCTTCCTTCTAAGTTCTTTCTTTTTTTTTAGAT	6	+	Horse_Pl:534127-534246
Horse_Pl	TWP_JKYYVMIBLB_000845	ATTTTCTTATCCAAATTGATAGTATGAGACGTAGATGTAGAATTTAAGAAAATAGAAGTATGTTGAGGGAGATCGGGTATATAGTAACGACAATTCCCTCCTCCAGAATAAATGGCCCCA	5	+	Horse_Pl:635407-635526
Horse_Pl	TWP_JKYYVMIBLB_000846	AGAACGCTCCAAATGCATGTGCTGAGATCATAAGTTACTGAATTATAAAAAATGTAAGAAATGTTTAGCAGATTGTTATTTTCAGATCAATTTGAATACGCATAATTATGGGATCTCAGA	6	+	Horse_Pl:534007-534126
Horse_Pl	TWP_JKYYVMIBLB_000847	CCACCTAATCCTAGATAAAAGTTGGTATTATTTTTCCCTGTCAGGGTATCGTAACCCCGCTCAGAGCCGAAAATAGATCCAAAACCTCTTTGCCTAATTGTTAGAATTTTGTATTCGTCG	4	+	Horse_Pl:635527-635646
Horse_Pl	TWP_JKYYVMIBLB_000848	TATCCATACGAGGGCTAGTTCTGCTTACTGTGTCTTGAGAGATTCTAGGTCTTTGATCCCTAGTAGAATCGGAGCTCTTAAAATCGCTCAGAGTAAAGACATTTCTATTTGCTCGTCCAG	3	+	Horse_Pl:533887-534006
Horse_Pl	TWP_JKYYVMIBLB_000849	TCATTCTCACTGTTTTCATTGATTTTTACTATTGGTACGTCTTGTTCCTCTTTTCCAAGATCAAAAACCACAGAATACGGTGATGGTATAGCACGGAATGAGATAACATTATTTGCTCTT	5	+	Horse_Pl:635647-635766
Horse_Pl	TWP_JKYYVMIBLB_000850	CTAAAATTGTAGGCGTTGCGTAATAGCCACTTGTTAATAACAAGCTCATCGAACAGATAGAGACTACTCCTAAAGTTACCCAAAGAGCTGTATGCTGAATCATACGACATTTAGGCTGCC	3	+	Horse_Pl:533767-533886
Horse_Pl	TWP_JKYYVMIBLB_000851	GGATCCCCCGTTAAATTATAAAATCCAGCACCACCAATTTGAACTACTAATCCTCCTACTCCCCCTTCCACTATAATCTTATAATCCTTGTAGGAATTCGCTTGTTCCATACGTGCTTTC	3	+	Horse_Pl:635767-635886
Horse_Pl	TWP_JKYYVMIBLB_000852	GAGTTTTTCCCTGAAGAAGAAATCCCTTGCTAGCCTAAACTAACTTTTTCCTCAGAGCGTAGTTGATCATCAAACATGCCATAGACACTAGTGTCAAAATAATCTGTAAAATGAGTGCTA	5	+	Horse_Pl:533647-533766
Horse_Pl	TWP_JKYYVMIBLB_000853	TGATCTTCCTTAGAATCTCCATCCAAGAGACGTACCGGTAGAACAGTTAGAGGATGCTTTCCTGCAACGATTTTTGTTTGTTGTGATACAGAAGTTAGGGGAGGTTGGTAATAGGGTGAA	3	+	Horse_Pl:635887-636006
Horse_Pl	TWP_JKYYVMIBLB_000854	CATTCAACAGTAATTTCATCAATACGTGCTATTTCGCAAAAAGTAGAAGAAGGGGGGCACGACATTAGTATTGCTACGCAAGACTTAATGAAGTATTTAACTTCAGCGTATAAAAGTCTT	5	+	Horse_Pl:533527-533646
Horse_Pl	TWP_JKYYVMIBLB_000855	TCAGTCTCCATGACAGCTTCCCGCCACACAATCTGATTAGAAAGGTAGATCACCTCGGTAACGGCTTTATATTGGATACCATATCCTACAATGACTGTAGTATAAATTCCCTTAGGTATC	3	+	Horse_Pl:636007-636126
Horse_Pl	TWP_JKYYVMIBLB_000856	AGTATTTTAGGGCGTTCACAATCTCGAGAATATGTATTGCCTAGACAGGTTGCTATGTACTTATGTCGGCAGAAATTGTCTTTGTCCTATGTAAGGATAGGGGATGTATTTTCTAGAGAT	5	+	Horse_Pl:533407-533526
Horse_Pl	TWP_JKYYVMIBLB_000857	TTGGGAATGTTTCTAGGCCAATAACTATTGGCGTGTCCTTGCGCCAATGCTCTTGTCGGGCTAATGCTATAGGCATAACTCAACATCTCACGAATTTGCCAATCCGTCAGCTCTGGATGA	1	+	Horse_Pl:636127-636246
Horse_Pl	TWP_JKYYVMIBLB_000858	CTCTATGAAGATGATATACAATCTCTCTTAAACGATGTTTTAGAGGCTGCGGAAAGCGTGCGTTTAACTCCTTCAGGAATTGTGCGCGCTGTTGCTAAGTATTATGGAGTGTCTCCAGAG	2	+	Horse_Pl:533287-533406
Horse_Pl	TWP_JKYYVMIBLB_000859	TGACCAATCCATCGGTTAGCATTATATGATTGATCTCCTGTCAAAACCGGAGGATTTTGACTTAGATCTAAAAAGACATTTCCTAAAACATGATTTCCTGATAGGTCTAATATCCCTTGC	5	+	Horse_Pl:636247-636366
Horse_Pl	TWP_JKYYVMIBLB_000860	ATAGAAGACTCAGCTTTGGACTTCTTAATTCATGCATTATCTTCAGATATGAAAGCGTTATTACATGCGTTAAATCTGCTTTCAAAACGTGTTGCTTATAAGAAATTGTCTCAACAACTG	6	+	Horse_Pl:533167-533286
Horse_Pl	TWP_JKYYVMIBLB_000861	TCAGGCAAACTAACGACAATGTCTTTGCTCCCCTGCTCCAAGAAATCTTTGTATTTCAACCAAGCTTCGTGACGTGATTCATGATAAGCTACATTCCGCGCAATTGCCGCTGCTCCCATA	1	+	Horse_Pl:636367-636486
Horse_Pl	TWP_JKYYVMIBLB_000862	GCAATGGAAGAACGCTTAATTAGTCGTTTTGAATGGGGAGTAGCTGTTCCTATTCATCCTTTAACGAAAGAGGGATTAAGAAGTTTTCTGATGCGACAAACAGAGCAACTATCTATTCGC	4	+	Horse_Pl:533047-533166
Horse_Pl	TWP_JKYYVMIBLB_000863	CCAATTGCCGCAATGGGACCTGCTGCTAACATTAAGGCAGGAGCGGCGACAGAAGATAATGTAAGAGCGAGAGAAATAGTATCAAAAGCCACCTGAACTCGAGCTGCCGCATGTTCAAAG	1	+	Horse_Pl:636487-636606
Horse_Pl	TWP_JKYYVMIBLB_000864	ATAGAAGTATTCTCAGGTAAAGGAGCTACTCAGGAAGAGTTTTTCCATACCTTTAATTCATTACAAACAGAAGGTAAGTTGATTGTTATCTCGTCGGCGTATGCTCCTGCGGACTTAAAA	5	+	Horse_Pl:532927-533046
Horse_Pl	TWP_JKYYVMIBLB_000865	GAAGAGGCTTCTTGCGTAAGAATGGTAACACTATTATAGAGATTCCAAACACCCGCCACTGTTTCTAAAATAGGAAGTTCTAAAACCTTAGCTGCACTCGCTAAAGCTCTTCCTGCACTT	3	+	Horse_Pl:636607-636726
Horse_Pl	TWP_JKYYVMIBLB_000866	AAGATTCTTTACGTTGCTTCAGATTTATTTACTGAACATTTAGTTTCAGCAATACGTTCTGGAGAAATGCAGAGGTTTCGTTCTTTTTACCGTAATGTCGATGCTTTATTTATAGAAGAC	6	+	Horse_Pl:532807-532926
Horse_Pl	TWP_JKYYVMIBLB_000867	CCTCCAACCTTTTGAGCAACTGTTTGCAATTTAGATGCCACAGCACTCTCTAATCTAAAAGTGTTTACTCCTGCGTCTGTAATAAACTTCTTGCCCATTACCTGAATGACTGATCCCAGA	3	+	Horse_Pl:636727-636846
Horse_Pl	TWP_JKYYVMIBLB_000868	AAACCTGCAGAAGATGCTACAGGCTTTCCTTTTAACCCGATTTATCTTTTTGGACCAGAGGGGTCTGGGAAAACACATTTAATGCAAGCTGCTGTAAATGTGCTCCGAGAATCTGGAGGT	2	+	Horse_Pl:532687-532806
Horse_Pl	TWP_JKYYVMIBLB_000869	GTCAACTCAGACATAGCTTTAACACCCATGAACAAGTTGAACTTTGCTAACTCATCACTAGAGTGTCCTTGTTCTACCATGCGAGAATATTGGATTAGAGAAACTATGGACATACCCAAG	4	+	Horse_Pl:636847-636966
Horse_Pl	TWP_JKYYVMIBLB_000870	CAGGAAAAAACTGCCTACTTTACTATGCAGTATGGCAATGTAAATCCTGAGATGACTTTTGCTAATTTTCTTGTGACTCCTGAAAATGACTTGCCGTTTCGTATTTTACAGGAGTTTACA	5	+	Horse_Pl:532567-532686
Horse_Pl	TWP_JKYYVMIBLB_000871	TCTAAATCCAAAACCCCAGTGCCCGATAATTCGTTAAGCATCCTTCCAACACGCTTAAAGGAATGTGCTAACCCTTTTCCATCAAACGTGATAGTTTTTGATCGTTTATCAGAAGTTTCT	4	+	Horse_Pl:636967-637086
Horse_Pl	TWP_JKYYVMIBLB_000872	GAGGAGCATATACGCCACAAAGTAAAAACAAGTTTAGTGAATAATAACGGGAAATTAATTCGCGTTCACGTTACTTCCCTTGATAAAACTACTCCTTTCTATAAAGAAAAGCAGATGCAG	5	+	Horse_Pl:532447-532566
Horse_Pl	TWP_JKYYVMIBLB_000873	ATTTCTACTGTTAGATTATCAGCGTCATCAATATCTACTGTTTTGATCTTTGCTTTATCATTATCAGTAATGGATATGGATTTCAGTTTCTTAGCAATAGCCTTGATCATAACTTGCAAA	6	+	Horse_Pl:637087-637206
Horse_Pl	TWP_JKYYVMIBLB_000874	CAAGAAAAAGAAATCGGTACGAGTACTGTAGACAAATGGTTAAGGTCGTTAAAAGTCCTATGTTTTGATGCGTGTAATTTGTATCTTGAAGCTAAAGACTCTTTTCAAGTGACTTGGTTT	5	+	Horse_Pl:532327-532446
Horse_Pl	TWP_JKYYVMIBLB_000875	GATGACTGAATCCTTACCATGCTGTTCTTTGATGTTTGTATAAGAGAGGCAACTTCATTAGGTGTATCTGTAATTGCTCTCCCTTTAATTCTCTTGGTTCCAGGCTCTAAACCATGAGTT	4	+	Horse_Pl:637207-637326
Horse_Pl	TWP_JKYYVMIBLB_000876	GTTAATAAGAAAAAGCAAAGGTAACAACTGAAAAAAAAGCTTTTTTATATTAAAAAAGATATAAGAAAACTATTTAGATGAGATAGTTTTATGCGGGCGTGGGAAGACTTTCTTTTGCTA	6	+	Horse_Pl:532207-532326
Horse_Pl	TWP_JKYYVMIBLB_000877	TTTAAGAGAGTTTGGAGCAAACTAGCGGTATCACTATCTAGTACATGCTTAGAGAGATAGTTATTTAAAACATCTCCATTGATCTTCAAACGACTCAAGTCGGATTCTTTCGTTGTCTCC	5	+	Horse_Pl:637327-637446
Horse_Pl	TWP_JKYYVMIBLB_000878	TTTTACAATTTCCCTTCAGGTTTAAATATTTATTGGTTTTCTTCTATGCTTCTTGGATTGATCCAGCAGTGGGTTACTAATAAGATTTTAGACAGACAGCATCTTAAAAATGAAATCACT	6	+	Horse_Pl:532087-532206
Horse_Pl	TWP_JKYYVMIBLB_000879	GATATTCTTTGATGATCGACAGACCCTCCAATTTGATATAGAGTACGCCATGGAACTAGAATTTGACTGATCATCACACTTCCTCTTGCTGACATCTTCTCCAAAGTCGTGGATTGATGC	3	+	Horse_Pl:637447-637566
Horse_Pl	TWP_JKYYVMIBLB_000880	GGGATTGTCATGTTCGTCCAGCAAAAGCTTTCAGCTTTGAAGAAAAAAGGACCTGTTACAGATCAACAAAGGCAACAGGAAGCCATGGGGACGATGATGGCTCTTTTGTTTACCTTCATG	2	+	Horse_Pl:531967-532086
Horse_Pl	TWP_JKYYVMIBLB_000881	TGAGAAGTTAATCCTAGGTCAGTGCCCAAAAACAATGTGTTTTCAAATAATTTAGAGTTAGGGATATATATTTTTATTTGCTCGTGCACACGTGCATAATCAGAAAATCCATAGCGCTGT	5	+	Horse_Pl:637567-637686
Horse_Pl	TWP_JKYYVMIBLB_000882	CGTGGTGCCTCTTTCATTCCAGGATGGATTGATAATTTAACAGCTCCAGATGTTTTATTCTCTTGGACTACACCAGTTTGGTTTATTGGTAACGAATTTCATCTTCTTCCTATCCTGTTA	5	+	Horse_Pl:531847-531966
Horse_Pl	TWP_JKYYVMIBLB_000883	TTTATCGTATAGGATTCGTCTACAATCTCACTTAAGAAATAAAAAGCTTGATCAACGGACGGAAAGTCGACATGTCCAAAATTAGGATCCGTAAACCTATACACACCTTCGCCCAGCTTT	4	+	Horse_Pl:637687-637806
Horse_Pl	TWP_JKYYVMIBLB_000884	GAAGTCATGGCTTTATATAAGACAAATAAGGTGAATCCTATAACAGGCTGTCTGCCTTTATTGATTCAATTGCCTTTTCTTATAGCTATGTTTGATTTATTGAAATCCTCGTTCCTTCTT	6	+	Horse_Pl:531727-531846
Horse_Pl	TWP_JKYYVMIBLB_000885	TGCAAAGTTAGGCTATGAGCTGGCGTAGTGATTAGGACACTTTTTAACGATGTGTCTTTAAACTTTTCTCTTAGCGTAAAAAGACTCCAAGACGCTGAAGAGAATACATCTGGAGAGTTC	4	+	Horse_Pl:637807-637926
Horse_Pl	TWP_JKYYVMIBLB_000886	CTATTGTTATACCCTTTAAATGCTTGGTCTATACGTTCGATGAGACGTATGCAAAAGCTGTCTCCTTATATTCAGGAAATTCAGCAAAAGTATAAGAAAGAGCCTAAGCGAGCCCAAATG	5	+	Horse_Pl:531607-531726
Horse_Pl	TWP_JKYYVMIBLB_000887	AAATACTTGTTCCCTTGCAATTGTAACCAATCCACTAATGCCTGACATCTATCTAACAATTGCCGGTCAGTTGGTGTTAATGGTAAACCTTCTCGATCTTGTTCCTGATATAACGATGAA	5	+	Horse_Pl:637927-638046
Horse_Pl	TWP_JKYYVMIBLB_000888	GGATTATTCGCTTTTATTACCGAGCCTTTTGCAGCTTTACTCTTTATCATTATGAAATTTTTCAAAATGATAACGGGCTCTTGGGGGATTTCTATTATTCTGCTTACAGTATTTTTAAAA	6	+	Horse_Pl:531487-531606
Horse_Pl	TWP_JKYYVMIBLB_000889	ACCGCCGTCAGATTCTCTTGGATAAGATCATAAGACGCTACATCTTTGGCTGACATGTATAACATTGAGAGCCCCATACACCGTCCCTCTGCACTATACAAAAAGGTCTGAGGATGCAGG	1	+	Horse_Pl:638047-638166
Horse_Pl	TWP_JKYYVMIBLB_000890	ACTTATCGCTTTCTTGTTTACGCCGGACCTTTAGCAGAACCTACGTTAAAAGCTTTAGATCAGGCATATACAAATCCTAACGGTGAAAACCCTCAGTATCTTGATTGTATAACTTTCCGA	4	+	Horse_Pl:531367-531486
Horse_Pl	TWP_JKYYVMIBLB_000891	TCGATGGATTTGCCCCCTAAACGGTTGGCTAAATCTGACCAACCTTCTGCTTGTGTATTGAAAAATTCTGACCAAGAAGATGAGGTATATTTTGCCCCTTCCACAATAGAGCGTATTGAG	3	+	Horse_Pl:638167-638286
Horse_Pl	TWP_JKYYVMIBLB_000892	TATGTTTCTGGAAATTCTGTTCCTACACGCTTATCCTTACTATATCCTAAAAATCAAGCATATCCTGCTTCTAAATACCCAGGATATGAAACCTTGCTTCCTTTACCCAAAGAAGAAGGA	5	+	Horse_Pl:531247-531366
Horse_Pl	TWP_JKYYVMIBLB_000893	GGAATATCACGAGGAGCTGATAACAAATCCTTGCTTAATCCTCGCCCAAGATAGTCGTAGGGATTTACCATTGAAGAAGAATCTATAGTCGTTAACAAGGGACGACCGAAATTCTTATCA	3	+	Horse_Pl:638287-638406
Horse_Pl	TWP_JKYYVMIBLB_000894	TCTAAAGATCCTTTATCTTTGCGTAGTGGAATATATCCTCAATGGATACTCAATTCTAATGGATATTTCGGTATTATTTTATCCCCACTTACAGATATACCTGCTGGATACGCTGCTGCT	5	+	Horse_Pl:531127-531246
Horse_Pl	TWP_JKYYVMIBLB_000895	CTATCAACAATGGGGCTGATTCCAGGAAGAGCACTAGAAATTAGATACTTCGATGCCTCTGCCAAGAAAAACTGTCCTGTTAATATCCTGTGAACTTCTGTCAAAGAACAGTAGTACTTA	4	+	Horse_Pl:638407-638526
Horse_Pl	TWP_JKYYVMIBLB_000896	ATATGGATAACTTCGGGCGTTCCTGAAGTTGAAATCATGTCCAATACATTTAGTCCGGCTATTAAATACCGCGTGATTAAAAAGAATAAAGGACAGTTGGATAAGGTGAAACTACCTAAG	5	+	Horse_Pl:531007-531126
Horse_Pl	TWP_JKYYVMIBLB_000897	CTATCTGAATATCTAAGAAGTGCTTCAATACCTTGATCGTTTATAAAACAATCAGCTTTTTTACTTTGAAGAATCGTTTTAGCTTTTTCCTCTGTCAAAGATCCTGAATGGATTTCTCTG	6	+	Horse_Pl:638527-638646
Horse_Pl	TWP_JKYYVMIBLB_000898	AATGGTAATGTATTGGAATTAGAGAGCTACGATGGCTCTATTAAGAAAACTTATACACTTCCTGAGCAACAACCATATGCTTTTGAAGTTGCTGTTGGTTTAAATCGTTCTAGTGACGAT	5	+	Horse_Pl:530887-531006
Horse_Pl	TWP_JKYYVMIBLB_000899	TGTATTTCATAAAGACCTTGTAAATAAAGGTCCATAGTATAGCCGGCAGGGTTAAATATCCCGGGAGCTATACTCAACATAGTTTGTTCGGATTCCCTTCCATAATCAATCCCATAGCGA	4	+	Horse_Pl:638647-638766
Horse_Pl	TWP_JKYYVMIBLB_000900	CGTAGAGGGATTCTTTCTGATTCGAAGAAACGCACGCCTGCTAGTTATCATGCCTTAAATATTGTTTCGGGTAGAGACCTTGTCAACCCAGTAGCTTCTGGATATCGAGTTTCTGTCTTC	2	+	Horse_Pl:530767-530886
Horse_Pl	TWP_JKYYVMIBLB_000901	GCTCCTAAAGCTGTTACACTACTATCCGTAGGTGGAGTAAGCAAATTAGGAGTAGAGAATGATGATAATTTTTCTCCTAATGCTTCGAAGCCCTCCTGTTTCATACGATCCTGAACTTGT	3	+	Horse_Pl:638767-638886
Horse_Pl	TWP_JKYYVMIBLB_000902	GGTTTTGATAGAGATTTGAAATCTCAAGTTCCTAGTGAGGCTTCTTTCCCTGGGCTACCTTCTGTAGGACCAAATAACCAAGTCGTCTCTGATACTGTAGGAGGATATTATCCCTTATTG	3	+	Horse_Pl:530647-530766
Horse_Pl	TWP_JKYYVMIBLB_000903	TTAGCTTCTGCACTGTTTTTATCTACAGACAGCAGTTCATATACCAAAGGCAAAGCTCGCTGCATATCATCATAGTCATTACTAAGCACGGATTTCATCGTATCTACTAATCGCCTAGAA	4	+	Horse_Pl:638887-639006
Horse_Pl	TWP_JKYYVMIBLB_000904	CAATATTTTGTTTTGTCCAATGAATACATGCAACTAGTCATTTCTCAAGAGAGTGGTGCTGTAGAAGGCATTAACCTTCCTTTCTCATCAGAGGATAGTAAGAGTATAGTTAATGAAATT	6	+	Horse_Pl:530527-530646
Horse_Pl	TWP_JKYYVMIBLB_000905	GGCGCTGGGAATACACTTTCAGCAGATAAAATTCCTGAAACCCCAGAGCTCGCTAATATTAACCGTACAACACTTTGAAAATCTTGGAACGCATACCCCTCTTTTTGGATCCTCTCAAAC	2	+	Horse_Pl:639007-639126
Horse_Pl	TWP_JKYYVMIBLB_000906	TACCTACCTTTAGGTATTTATAATTCTAAGGAAGAAAGATTAGAATCTTTAGACCTTCCAATTACTAAAGCTGCTATTTTTAGCAGTTCTCTTGAAACAAATACAGACACGCATTCTGGG	6	+	Horse_Pl:530407-530526
Horse_Pl	TWP_JKYYVMIBLB_000907	AAGGGATGACCTGATAGATATTTATCTGCATTGAGCAAAGCAACACGTTCATTGCCCTCAAACTTCTTCATAAACTCTCGTATTCGTGAAGAAGCTTCAGTAACGCGCTGTGCGTATATT	3	+	Horse_Pl:639127-639246
Horse_Pl	TWP_JKYYVMIBLB_000908	CGTAATAATCAAGAACCTATAGTTTTCTTAGGTCAATACAAGCAGGATGAAGGTAAGGTTTACAATAAAGACAGTCAAGTTTACGGAACTTCTTTAGTGTTCTGGAGGTCAGGTAATGAA	5	+	Horse_Pl:530287-530406
Horse_Pl	TWP_JKYYVMIBLB_000909	TTATCACAAATATCCGCATACCAACTATCCCTGGCTTTCTGATCACTCTTACCCAAGCTGTCATCTGCCACTATCTTCTTTGCAAAAGATAACATCTCACTCTTGAAGTCCTTTTCCGAT	3	+	Horse_Pl:639247-639366
Horse_Pl	TWP_JKYYVMIBLB_000910	TGTGATAATATTCACGTTGCTTTGTATGGTGAAACAGGTGAATCGACAGTACCTTCAACTACAGGAAAGGTATTTCTCCCTGTAACCAGCGAAGCCCTTCCTGTTTTGGTCGTTGAATTT	3	+	Horse_Pl:530167-530286
Horse_Pl	TWP_JKYYVMIBLB_000911	AAACTTAAGAAGGAGGATAACAGTTGTTCATAATGCCTGAACAAATACCCTGAAGACACTTGGTATTCGATCTCGGTAATTTTACTTTGTAATCTTTCGTTTTCTGCAATCTTATTTGTA	6	+	Horse_Pl:639367-639486
Horse_Pl	TWP_JKYYVMIBLB_000912	AATAAGAATCATTATGCAGTGTGTGTTGGAGATAGACTCCTCCTATTGAATCAAGGGAACTCAGCAAGTTCAGTTTATTCTTCTGGATCTCGTTGGGATTTGATAGAAGAGACAACAGCT	4	+	Horse_Pl:530047-530166
Horse_Pl	TWP_JKYYVMIBLB_000913	ACATCTAAAAAATCTTCTAATTCTGGCGCAGATAATAAATCTACACTATCTTTAGCCTTAAGCTCTCCATATCGAGTCAAAAGCTCGATCTCAGAGTAAGAAGGAGAAGCTTGATCTACA	5	+	Horse_Pl:639487-639606
Horse_Pl	TWP_JKYYVMIBLB_000914	TTTCGCTCTTGCAAAGCTCTTACAGAGAAACAAAAAACAATTTCAGAACAAGTGCTTGCAGCAACGAAGTCTATGGGGTTAGGTGTTTCTCCCTGGACAACACACCCAGATGAAGAAGTA	3	+	Horse_Pl:529927-530046
Horse_Pl	TWP_JKYYVMIBLB_000915	GAATCAATAAAGTTAGCTATGGATAATAATCTTTCGGATATGGCAAGCATGTCCTTAAGGAATAAGGCACGATCGATTAAAGGACTTTCCCAGAGAACAACTTTTGTTTGTGAATCGGTA	5	+	Horse_Pl:639607-639726
Horse_Pl	TWP_JKYYVMIBLB_000916	TATTTTAGCTTTTTAGTTTAATTTTTCAGAGTTTAACAGATGAATAAACGTTCATTGTTGTTTGTTTCTTTAGTTGGCATGGCTTTTGTCGGATGCCAAATCTTTTTTGGTTATAATGAT	6	+	Horse_Pl:529807-529926
Horse_Pl	TWP_JKYYVMIBLB_000917	TCTAAATATAACTTGATGGCCTGTCCTAAATCTTTCTCAAAATTACTATGCCCATTAGGGAAGAAATTCACCTGATTGGATATCGGGAATTTTACAGATCGCACAAATTCAGCTAGTTGT	5	+	Horse_Pl:639727-639846
Horse_Pl	TWP_JKYYVMIBLB_000918	TTTGGGAGTAGTATGCTTCCTTAAAAATAAGAAAGATAAGAGTTCTATTTCATCAGCAAAATAGAAAGAATTTCATACGTATTTTAGGAATCTCTTATGGGAGATAAATAGATACTATGG	6	+	Horse_Pl:529687-529806
Horse_Pl	TWP_JKYYVMIBLB_000919	ATCTGTAGAGAAAATATACTCTCCCTTGCTACTGGGTCTGAAGGTAGATTTTGCATTACAACAGAAAGAGCGTGATCTAGCTCAGCAAGTTCCCCTATGTCTAATGACAGCTGAGAAATC	3	+	Horse_Pl:639847-639966
Horse_Pl	TWP_JKYYVMIBLB_000920	ATCGTTAATTCGTTTTGTTGCTGAGTTTTTTAAAAGCCATCAGGGTAAAGTTATAGGGCCTGATAGTTGGTTAACGATGGGCCAAATATTGTCCTTGCCTTTATTTGTACTCGGTCTATC	5	+	Horse_Pl:529567-529686
Horse_Pl	TWP_JKYYVMIBLB_000921	ACATCATTGAAACGTTGTAATAATTCTTTAGGACATGCAGCCTTTGCATCTTCAGTCCAAAGTTTGGTAAATGCTTCCAAATCAATCGTGGACCGAGATATGCCCTTCACAGGCTTATCA	4	+	Horse_Pl:639967-640086
Horse_Pl	TWP_JKYYVMIBLB_000922	AGTACAGTTGTATGAAGGAGTGAGTTATTTATTGCTTTCTATAATCCTGTTCTTCTTAAGTTATAAACGTTATTTTCGTTTAGGCTCAGGATGGGCCACATCCTTAGGATTAGTGGGTAT	5	+	Horse_Pl:529447-529566
Horse_Pl	TWP_JKYYVMIBLB_000923	CTTAATTTTGAGGGATCAGAAAACAATAAATCACTCGCATCCTGATGTTTGATTCCACACCAGGTACTATCATCCGCGGGCGTTACATCATTCGCTCCAACAGTTATGGGATGTAGCCAA	2	+	Horse_Pl:640087-640206
Horse_Pl	TWP_JKYYVMIBLB_000924	TTTTATGATTCGTATTGGAAATTTTATGAACCAGGAAATTGTAGGAAAACCAACCAATCTTCCTTGGGGGATTATTTTTTCATCTCCTACTCAAGGCGTGTTAGGTGTTCCTACGCATCC	5	+	Horse_Pl:529327-529446
Horse_Pl	TWP_JKYYVMIBLB_000925	TCGAAGCGTACAGGATTATCCGACACTCTTTTGTATGCCCCTAAGAAAGCCTCCTTCCCAAGTCTTTTCCCTTGATTTTCTAGGAAATCTTGCCCTATAGGCCCTTGTTCACGAAAAAAT	2	+	Horse_Pl:640207-640326
Horse_Pl	TWP_JKYYVMIBLB_000926	AGGTATGGTAGGGTTAATTCTATGGGCAATCATATTCTCTTGGATATATAGAAAAAAACTTCCGATATTGACCTTTTTATTTCTTTGTGATCTTTGTGCGTCTGTATTCGGATGTGCGGC	5	+	Horse_Pl:529207-529326
Horse_Pl	TWP_JKYYVMIBLB_000927	TGCTTCATCACCTTCACAATCAAATCAGGGCCTGTAATACCTAGAGTACTGACTGCACCGGGAGTGATCGAATCCTGACGAAAATCATAAAACAAAGACCCCTCAAGGTAATCTTTAACT	3	+	Horse_Pl:640327-640446
Horse_Pl	TWP_JKYYVMIBLB_000928	TCTGTTATTTATCATTCCTGGATCACGTATAGCTTATATTTTATTTTATGGAGGCGATTTTTATCTCAAAAATCCTCAAGAGATTTTCAAAGTGTGGAATGGGGGATTAGCAAGCCACGG	5	+	Horse_Pl:529087-529206
Horse_Pl	TWP_JKYYVMIBLB_000929	AATGCACCTCCTACTTCAGACATAAGATCTAAATTTGAAAGATCTTCTAAACCATTAAACATACCACTCAACACGTTCTCTCTCAGAGTTTTTAATTCTTCATATTTTTCCCTCTGAGCA	6	+	Horse_Pl:640447-640566
Horse_Pl	TWP_JKYYVMIBLB_000930	GATTTTGCTTACCTCTATCTTAGGGATTTGTCTTGCGCTATCTTCTTATACTGAAGAAGATAAAACACGATTCTCTAAGGAACAACTTCGTTTAGCTTTGGAGAACTTCGCTTTATATTC	5	+	Horse_Pl:528967-529086
Horse_Pl	TWP_JKYYVMIBLB_000931	TCAATCACAGCCTCTACTACTGCACTTCCTTTATGAGACATCATTAAGCCATTCAATCCTCGAACGTTCCATTTTTTTTCCCATTTGTGGTACCGCTGTAATATAGGCATAAAATCACGA	4	+	Horse_Pl:640567-640686
Horse_Pl	TWP_JKYYVMIBLB_000932	TTTGGATTGAATAATGCGAATCTTCTTATCAGCGATATACTGGAATCATTCAAAATTTCTATGGAATTCAGAAAACTGGCCTCTCCGAGTGTCTTGGTATGGTCTATGTTTTTCTGTGGG	5	+	Horse_Pl:528847-528966
Horse_Pl	TWP_JKYYVMIBLB_000933	ATCACGTCTGAAGACATTTTTGCAAAAAGATCTTTCTTCTCATGCGACTTTGAGAATTTTTGTAGTTCACCTATTAATTGAGAAAGTTTTCTCTTTTCTTCTGCTGATATTTTGGACATA	6	+	Horse_Pl:640687-640806
Horse_Pl	TWP_JKYYVMIBLB_000934	TCCTCCTAATAACCAGAGTATCCCTGGGAGATAAATAAGTGGGTAATTTTTATTACTAGTCATGAGCTTTTGCTTGTTGCAATTTAACCATTCTATACGGATTTTATATTTTTTTCTATT	6	+	Horse_Pl:528727-528846
Horse_Pl	TWP_JKYYVMIBLB_000935	TCCACCTCCTTAGCAATCTCCTCTATAGAAATTGAGCGAGAGCTAGCAGAGCTGTCAGTAACAAGCTTGAGAACAATATCGGATATAGAGCGTCGTATTTGGAGATTTTCGAAAAATGCG	3	+	Horse_Pl:640807-640926
Horse_Pl	TWP_JKYYVMIBLB_000936	CAATAAAAATCGGTATTTTAAAGATGCAACAAACCATGCTCCCATAGCTAGGAGGACAAGGATTTTGAAAGAAAAATCTGGTTGATAAACAATCATGGAGGCTTTTAAAAGCAATTTAAT	6	+	Horse_Pl:528607-528726
Horse_Pl	TWP_JKYYVMIBLB_000937	TCTCCTCCGACGTCATAAATTATCTTTGTAATTTCTGGAGAGTAGGCTGGCATCATATCCAAGTCTGCATAGATTCCTCCATGCTCGAGCAGCATGTACATTCTGACTTGATCTGTGGCA	2	+	Horse_Pl:640927-641046
Horse_Pl	TWP_JKYYVMIBLB_000938	CATTGCAGCCAAGATTAAAAAGCGTTTAGAAAAAAACGACTTTATTATGTAAACTTTTTTTGAAATCTTTCCCAAGAGTAATTGGTTAGACAGGTCATTTTGAGCGGATACAGATTTTAA	6	+	Horse_Pl:528487-528606
Horse_Pl	TWP_JKYYVMIBLB_000939	GCAGCGTAATTCCATCTTAAGAACATCTCCGTATCATAGTTATGGAGATTAGTTTTATCTCTCATGGATTCTAACTCTGAGATGTCCCTAATAATAACTTTTTTGCTTCCTACATCCTTA	5	+	Horse_Pl:641047-641166
Horse_Pl	TWP_JKYYVMIBLB_000940	TTGGGATTTAGCGAAGTAGGTTAGAGCTGTTTTTATAAGAGCGTATCCTATAGTCGAACGGATGAAGAACAGAATGGCCGGATTATCAATACATCTACGTAGTAGCAGAGATATCACAAT	4	+	Horse_Pl:528367-528486
Horse_Pl	TWP_JKYYVMIBLB_000941	TTAACTTTATCAACGATCTCTTGGATTGTTTTCTTATTGTTGTCTATCAGCTTCTTGTAATCTTCTATCTCTTCGTTTGAGAAACCCAGCTCATATTTTAGATACTCTATACGTATCTGA	6	+	Horse_Pl:641167-641286
Horse_Pl	TWP_JKYYVMIBLB_000942	CATCCTTTGATTATGTGTTTTTATCGCTTTCCGGATTCGGGAAATTTCAATAATATCAGTTCCTATATGTGCAATTTGCATAATGGAAATCTATAGTTAAAGGCTTTCTAATTGGTTTTT	6	+	Horse_Pl:528247-528366
Horse_Pl	TWP_JKYYVMIBLB_000943	TCAGATATAGAGTCGATACCTTTCATATTGCAAAAATTAAAGAAACTATCTTGTAGCATGACAGTTTCTTTCAAAAGGAGAGCATTGAAAGCGTCTTTAACGCTCTTATTCAATGCAACA	6	+	Horse_Pl:641287-641406
Horse_Pl	TWP_JKYYVMIBLB_000944	TCCAGTTCCTAAGGCTTTAGCTACAGCTTCTTTTCCTGCAAACCTAGCTGCCAAAGAAGGACAAGGATCTATGAGTCTTAAACAATATACCTGCTCCTTTTTTGTGAAGATTTTATCGAG	4	+	Horse_Pl:528127-528246
Horse_Pl	TWP_JKYYVMIBLB_000945	TAGGAGTCTCTCATAGACCGCATATCTTTAAGGTACTCATTTTGGAGTTTAGGATCTTTTGTCGAGCCATATTTACTCCTTAATTCATCATATCTCCGGATAAACTCTTGAGCACCTTCA	5	+	Horse_Pl:641407-641526
Horse_Pl	TWP_JKYYVMIBLB_000946	GATTGATAATAAGACTTTGGAGATTCCTAATTTTTGATACACTCTTTCTGGTAAAAAGACCTCGGGTTGTTTTGATATTTTAAGGATCTCTATATCTTTCCAACCAACAATCTTTCCTAT	6	+	Horse_Pl:528007-528126
Horse_Pl	TWP_JKYYVMIBLB_000947	GGTATACTTTCCCTCAGATTCTTAATCGCTGCAGTAAAAGCTATTTTTTTCAGTATGGAAGTAAACTTCGCAGCCCCATACGCCTTACTATCTACCCAGAAATAAAATTGAAAATTATCA	5	+	Horse_Pl:641527-641646
Horse_Pl	TWP_JKYYVMIBLB_000948	GATAAACATTATAGACAAGCAATCACGGCTGCGGGAAGTGGGTGTATGGCTGCTTTAGAAGCCGAACGCTTCTTAAATTAAAGCTATTGCCATAGCTGTGGCGTACTCACGACTATGGCT	1	+	Horse_Pl:527887-528006
Horse_Pl	TWP_JKYYVMIBLB_000949	TATGCGCTCAAGAACGTCTTGATATACGCATCCGTACCATCCGGCGGTGCTCCAGCAACCCAAATCCCATGGATAAACTTCTCTACTTCCACTCGATGAGACTTGTACTCACTTTTAATC	1	+	Horse_Pl:641647-641766
Horse_Pl	TWP_JKYYVMIBLB_000950	AAGCCGAATACGGACTTCTTAGGTGGCCAGCTGGCTTTAGATGAACATGGATACATTATTACTGAACCGGGTACTTGCAGAACCTCTATTCCAGGAGTATTTGCTGCAGGGGATGTTCAG	1	+	Horse_Pl:527767-527886
Horse_Pl	TWP_JKYYVMIBLB_000951	ATTCCCATGACTTCAGAAGAAGCTTTATGATCTTTAGACAAATGAAGTTTCTTTTGAATGTCTTCCATAAACCGGGATTGATCAACTAGTAAACGTTGACCTACTCTAGAGTTCTTATTA	6	+	Horse_Pl:641767-641886
Horse_Pl	TWP_JKYYVMIBLB_000952	AATAGTTCAATAGTAAAAATTTCTGGAGATACCTTTGTTCGTTCTGTGGATATTTTAAACAATGTTTCTAAAGAAATTTCTTCTCATGAGGCGGGAGGCGTATTTTTTGCCATAGGACAT	6	+	Horse_Pl:527647-527766
Horse_Pl	TWP_JKYYVMIBLB_000953	CGCAAACCTCCATAACGACTTATTGCTTTTTTTAAATTATTCACAGACTTCTGACAGGACTTTACCTGCTCTTCAGTTAACTGAAGACGACTAACGATATTCTTATCAGTAAGATCATAC	5	+	Horse_Pl:641887-642006
Horse_Pl	TWP_JKYYVMIBLB_000954	GCAATTTTTCTGACTCGGTATGGAAAACGTGTTTTTGTGGTACATAGAAGGGATACGTTAAGAGCTTCTAAAGCGATGATAAAAAAGGCGGAGTCTAACGAAAAGATCTCTTTCATCTGG	4	+	Horse_Pl:527527-527646
Horse_Pl	TWP_JKYYVMIBLB_000955	TTCTGTACAACACTTGCCTCTGGATCTACTGCTGCTGCGCGTTTCTTCCTAGACACACGATGATCAGAAGTTTTGTGGACCTTATGAAGATGAGATTTTGCCTTTTTAGTAATAGGGACG	2	+	Horse_Pl:642007-642126
Horse_Pl	TWP_JKYYVMIBLB_000956	TCTGACAACGAATTCTGGCAAAAAGGTGTTACAGCGTGTGCTGTGTGTGACGGAGCCTCTCCTATTTTTAAAAATAAAGACTTGTATGTCATTGGTGGGGGAGATTCTGCTTTAGAAGAA	3	+	Horse_Pl:527407-527526
Horse_Pl	TWP_JKYYVMIBLB_000957	GACGACGTAGGAAAAGATACTGTACTTGTTTGCGATGGGCTCGACTTTTTAATTGAAGATAGGGAATTTCCCCTCTGCAGGTTTTCTGACCGAGGTGACACTGGAGTAGGGGTAATTCTC	1	+	Horse_Pl:642127-642246
Horse_Pl	TWP_JKYYVMIBLB_000958	ACTTCAGTGGATTTCACTATACGTCCTTTTGTAGTAATGTCCAATGAAGAAAAATATACCTGTGACGCGTGTATTATAGCAACGGGAGCTTCTGCAAAGCGTTTAGAAATTCCCGGAGCA	3	+	Horse_Pl:527287-527406
Horse_Pl	TWP_JKYYVMIBLB_000959	GCTGACTGTATTGTTGTAGAAAACAAATGTGCTAGAAGTCGCGATGTATTGTATAAAAGCGAAGTTTTCCAATTCCCTGTATGATGTGCAGGAGAGAAGTTACCCCCCCCCCCCCAACTT	2	+	Horse_Pl:642247-642366
Horse_Pl	TWP_JKYYVMIBLB_000960	ACCACTACTGAAGTAGAAAATTTCCCTGGATTCCCTGAAGGCATACTAGGTCCAAAATTAATGGATAATATGAAATCCCAGTCTAGTCGTTTTGGAACTCAAATTCTTCCAAAAGATGTT	5	+	Horse_Pl:527167-527286
Horse_Pl	TWP_JKYYVMIBLB_000961	TTTTTTTAAGATCGTTGCGAATGCTTTCCTGAATCATCGCACCAATTTTCACAACATCTTCAGCAGTATTATTTCTTTTGATTAGAGAATTATAAAGAGTTATATCGCTACTGCCATTAG	6	+	Horse_Pl:642367-642486
Horse_Pl	TWP_JKYYVMIBLB_000962	GTAATTATTATCGGCTCCGGCCCTGCAGGTTATACTGCAGCGATTTATGCTTCAAGAGCACTTTTAAGTCCTATTTTATTCGAGGGTTTTTTTTCCGGTGTTTCCGGTGGTCAATTAATG	3	+	Horse_Pl:527047-527166
Horse_Pl	TWP_JKYYVMIBLB_000963	AAGAGGGCCATGTGTTCTGATGACTTGTTTCACTATGATAGGCAAAGCTGTCACTTTGATTGCGAGAAGAATGCGACGAACTAATTTTGTCGGGGAGAGTCATCGAATATTTATTTTACT	4	+	Horse_Pl:642487-642606
Horse_Pl	TWP_JKYYVMIBLB_000964	AGGCAAGATCTCCCTTGCAGCAGTTTTTTTATTCTAATTTGTTGCTTTAAAATTTTTTATTTGTTTTAGATTTATTTCTAAAATTATTCGGTAGGGTAAAAATAAATGACTTACGCTAAA	7	+	Horse_Pl:526927-527046
Horse_Pl	TWP_JKYYVMIBLB_000965	TTAGAAACCCTGCAATTATATGTTTTTCATAAAAATCTCCAAGAAACTTCTTCTGATCTTCTTTACTCCGACTAGTTTACGTATCTTTACAATTCAGTAGCTGGGGTAGAATTGTTTATA	6	+	Horse_Pl:642607-642726
Horse_Pl	TWP_JKYYVMIBLB_000966	ATCTATAGTATCAAGAATTTTTTTGGATCCCCAAGTGTATTCGGATTGTTTTGGCATTTAATGTTATTCTCCTAAAAACTACAAAGTCAAAAAAGATAGTGTAAATATAAACCTTAAAAA	6	+	Horse_Pl:526807-526926
Horse_Pl	TWP_JKYYVMIBLB_000967	TCTCTCTCTATATACAAATTTATCAGTGTAATTGTTTAAAAAACTTAACAACCTCTTTTAAAACAAAGAAAATTAATTAATTTGTTAACAAAATTGATTATTAAACTATATAATATACGA	8	+	Horse_Pl:642727-642846
Horse_Pl	TWP_JKYYVMIBLB_000968	TACAGTACCTTTTAGGATGGCGCCAGGTTGTATCTCACTGGTAGGTTCCTCATCGCTTGAAGTAATTCCGTGTGTTGAGCAGAGAAGATCTTTGAATTCAACAACGTCTTCCGAGAGGCA	1	+	Horse_Pl:526687-526806
Horse_Pl	TWP_JKYYVMIBLB_000969	CAACTTTTTATAGAGGTTATTAGATGATTAACACAGCTATCGGCATAATTGGTATAGCAGCATTAGCCAGCGCTTTAGACGAATACGAGTCCTCCCTAAATCAGAATGACACACCACAAA	4	+	Horse_Pl:642847-642966
Horse_Pl	TWP_JKYYVMIBLB_000970	TACCTCTACTTCAGCACCAAGAACCAAGCCTTCAGAGGATTCTATGAATTCTGACATTGGAATGACCCCTTCGGATTTCAGCCCAACGTCAACGACTACGAAGTCCTTATTGATATCAAC	2	+	Horse_Pl:526567-526686
Horse_Pl	TWP_JKYYVMIBLB_000971	GACCTGGCGAGTACACGGTTTCATCATCAAATGACGCAGTGTTTTTGCTCAGAGATATAGAAAAGTTAACAGAAGTTATTCATACACTTCACTTCACACTTCCTAGCTGGCTGATCAATG	3	+	Horse_Pl:642967-643086
Horse_Pl	TWP_JKYYVMIBLB_000972	TCCCTTGACAATGGAACCTTCTTCACAGTGAGCTAAAATGTGTTCCCATTGTCTTTGGCGAGTAGCTTTTTCTCTGGATAAAACAACCTTTCCTTCTTCATCTTCAGTTTGGTCTAAGTA	4	+	Horse_Pl:526447-526566
Horse_Pl	TWP_JKYYVMIBLB_000973	ATATCAAAGATATCGAAAATGGCGCAAAACGTGTGCTAGAAGTTTCACAAATGCATGGTAACGATAATAGAACCGGATTAGGAGTCTTACAAGGGTTATTCGACAACTACTATCAAGTGC	5	+	Horse_Pl:643087-643206
Horse_Pl	TWP_JKYYVMIBLB_000974	GACTTTACCTACATAATCATCTAAGTTCTTAATTTTCTTATTGTCAATTTGAGAACCGGGTAAGAAAGCTTCCATCCCAATATCAACAATGAGACCACCTTTGACTTTGCGTATAATTTG	6	+	Horse_Pl:526327-526446
Horse_Pl	TWP_JKYYVMIBLB_000975	GTGATTACCTGAATAGTGTTTGCTATATTGGTGATGGAACAAACTGCGGAACAAGTCTAGGCAATATAAAATACTATGGATCGGCCACACATGTTCCCCACACTATTAAACAGCACCCAT	3	+	Horse_Pl:643207-643326
Horse_Pl	TWP_JKYYVMIBLB_000976	AATAGTGATTTGTTCAATAAGTTCTGCTTTTTTAGAAATTCGTTCAGCTTCTAGGAGTTCTCTTCTTGAAACAACAACATTTCTTCTATCAATGTTGATTTTCAAGATTTTGAATTCGCA	6	+	Horse_Pl:526207-526326
Horse_Pl	TWP_JKYYVMIBLB_000977	TCAAAGCAACATACCCCTCTCCTATACAAGGAAAAGCTAGATTAATGACTATTTCTGCCATAGCCATATTGTCAATACTCGCTTTAGCAGCTGTGGTAGCTTTAGGAACCTTGGGAGGGC	2	+	Horse_Pl:643327-643446
Horse_Pl	TWP_JKYYVMIBLB_000978	TGGATGCCGAATGCGTTTCCATGTCATGTCTGTAATATGGAGGAGACCATCGATACCATCTAGATCTAAGAATACACCAAAATCTGTAATGTTTTTAACGATACCTTTACGGCGTTCGCC	3	+	Horse_Pl:526087-526206
Horse_Pl	TWP_JKYYVMIBLB_000979	TGTCTATAATTGCTTTGCCTATTAGCATAGGAGTTTCCGTAGCTACTGCTCTAGGATTTGTCCTAACCACCGCCATCCTTATAAAGAAGTTAAAATCTAGAGTAGTTACCGAATACCGAC	4	+	Horse_Pl:643447-643566
Horse_Pl	TWP_JKYYVMIBLB_000980	CTCAATATCTTCCCATGGATTGTGTTCTTTTTGTTTCAGACCAAGAGCAACCCGACCTTTTTCTTTATCAACGCTAAGAATTACAACTTCGAGTTCTTGATTGAGTTCTACCATTTCAGA	5	+	Horse_Pl:525967-526086
Horse_Pl	TWP_JKYYVMIBLB_000981	AGGAAATTATTCCCGTGAGCCAATATCCCCGTCCTATCTACTGGGGTTGCAGCAATTTTAATTAAAAAATTGTTGTAACCTTCAGCAATTTCGCTGTTCCTTACACTGAATACAAAGCTT	5	+	Horse_Pl:643567-643686
Horse_Pl	TWP_JKYYVMIBLB_000982	CCAAGACATTTCAGAGACGTGAATTAAACCTTCGATACCTTCTTCAATTTCGATGAAGGCTCCGTAGGGGAGAAGTTTAACAATTTTACCAGTAATACGTTTTCCTGGAGGATATTTCTT	5	+	Horse_Pl:525847-525966
Horse_Pl	TWP_JKYYVMIBLB_000983	GGTGTCCCAGTTGTTCAATTGCGTGAACAACTTTTGATGAACTATGTATCAAAACAGAAAGAGAACAATGCCTGACAAACACATCAGAGATAGGAAATATGTCTCTGATGTATTTTTGCT	5	+	Horse_Pl:643687-643806
Horse_Pl	TWP_JKYYVMIBLB_000984	GTGTTCTGTTTGTTTCAGACCTAAAGAAATTTTACCTTCGTCTTTTTGGATAGATAAAACGATAGCTTCAACTTCATCACCTTTGTTGACGACTTCACTAGGATCGACAACATTTTTAAC	5	+	Horse_Pl:525727-525846
Horse_Pl	TWP_JKYYVMIBLB_000985	CATCCTATGAGTCTATCACATACAGGGAGACGCATGCTGATAGCCTTCATCTTTGGATGAACATTTGTAATGAGATTCTATAAAATACGACTATTTTTATCTTTTATTAATAAAAGAAAT	6	+	Horse_Pl:643807-643926
Horse_Pl	TWP_JKYYVMIBLB_000986	AATTAAACCTTCAATACCTGGCTCAAGCTCAACAAAGGCGCCGTAATTTGTAAGATTTTTAATTTCTGCACGTACGTGTAAGCCAATAGGATATTTCTCTTCGATGTTATCCCATGGGTT	5	+	Horse_Pl:525607-525726
Horse_Pl	TWP_JKYYVMIBLB_000987	AAGATTTAAGTGTTTCAAACTTATTAGTTTAGTATTTAATGAACAAAAATAACCATTGAATATATAACTGACAACCTTGAAAATCTCTTTCCATTTGCGCAGGTTGAAAATCCGTATATG	6	+	Horse_Pl:643927-644046
Horse_Pl	TWP_JKYYVMIBLB_000988	TAGAGTGATTTTTTTACTTTCTTTATCTACTGAGAGGATAACAGCTTCAACGATACTGCCTTTTTTGAAGAGTTCTGAAGGGTGAGATACTTTTTTAATCCAACTCATGTCAGAGATATG	6	+	Horse_Pl:525487-525606
Horse_Pl	TWP_JKYYVMIBLB_000989	CCAGATCATGCTATACACAATCACAGCACGCCAAATGCTTTAAACTACGTCTCAATACCTTATAACACTTTCGATTTGAGATTAGACTCACAGACACTCTTAAACAAGTCCTCATCTATT	5	+	Horse_Pl:644047-644166
Horse_Pl	TWP_JKYYVMIBLB_000990	TTGCAGTTCTACAAATGCTCCGAATGCTGTAATTTTAGTTACAACTCCAGAAATAACGCTTCCTGTGGGGAACATTTCTTCAATTTCATTCCAAGGATTTGAACTTAACTGTTTGACTCC	5	+	Horse_Pl:525367-525486
Horse_Pl	TWP_JKYYVMIBLB_000991	GTGTCCTCACCATTCCCAATAGATGACAAACATGTCTTGGAAATTTTTATCAACAATTTACAAGCCCACGATTTCTCAAATACAGATTTTGATATACATAACTTTTCATGCGGATATGCA	6	+	Horse_Pl:644167-644286
Horse_Pl	TWP_JKYYVMIBLB_000992	ATCAGGATCCAGTTTGATAACCTTTGCAGATACTGAATCACCTATTGAGATAATATCTTCAATTTTTGAGAAAGGCTTTTCAGAGAGCTCTGAAACGTGAATCAGACCTTCTATACCGTT	5	+	Horse_Pl:525247-525366
Horse_Pl	TWP_JKYYVMIBLB_000993	TTACATTGCAGAGGCAATCATGAACAAGGGATAATCTACGATATCATAGAGCCCAAAATCCTTGGTCGTGTCGCTTCATGCATAGTAGACCGCAATCTCTTAGAATACCCTTATACAGAG	3	+	Horse_Pl:644287-644406
Horse_Pl	TWP_JKYYVMIBLB_000994	TTTTTTCTTTTTATCTGAACCAACTAAATCTTCTAAGTCCAAATCATCTATATCTGTATCTGTTTGATCATGCTGTTTATCAGCTAAGTATTCTTTCACAGAAAGAGATACCTTTTTATG	6	+	Horse_Pl:525127-525246
Horse_Pl	TWP_JKYYVMIBLB_000995	GCTCTCTTAGAAATAATCAAATCCTCTCTACTGCTTAGCAGCCAAAATGGCATACAGTTCCTAGTTACAGAAGCAAACGCCTTCCCACAAAATACCCTTGCCACCCAACCAGATTCTTAT	3	+	Horse_Pl:644407-644526
Horse_Pl	TWP_JKYYVMIBLB_000996	AGCTACAAGATCTTTATTCATTATACTCCTCTTATAAGTAAGGAAACAGACAGAGTGCTAAACCAAGGCAAGCTTATGTTATACAACATAAGCTCAACCTTTTAAGTAATATTATTTCCC	6	+	Horse_Pl:525007-525126
Horse_Pl	TWP_JKYYVMIBLB_000997	GATTTAGTACGCAACGTGTCTTTCCTAGGAAGAGCTCTCGATATTGTGACTCTAGATCCTGTGAACATTCTGAATAGCTTACGCGATGTAAACATCCTAGATTACTCTTTCACAGAAGAA	4	+	Horse_Pl:644527-644646
Horse_Pl	TWP_JKYYVMIBLB_000998	TACAGAAACGTTAGCATCATCTCTTAGTGTTTTTTTTGCTGCAATTTTTAAGGCCGATTCAATAGCTCCTATGATGACAGGGCGTTGAATTCCTTTTTCCTTCTCCATGTAGTCAAAAAT	5	+	Horse_Pl:524887-525006
Horse_Pl	TWP_JKYYVMIBLB_000999	ACAGCCATCCCCAGTTCTGACGGGCGTTTAGGAATCCCTCCCGGGACTAAACTATTCCCTAAACCCTCCCTAGACGTATCCGTGAATACATCGATATTCGAAGAAACCTCATCATTTTCA	1	+	Horse_Pl:644647-644766
Horse_Pl	TWP_JKYYVMIBLB_001000	GCATTCAGGATCGTATTCTCTAGCTTTGTCTAAAGGAATCTCTTTACTGGGGTTTTCACATACTTCTACGATTTCTTTCTCACAGAAAACTTCTATGTCGCCAGTTTTAGGATTAATATT	5	+	Horse_Pl:524767-524886
Horse_Pl	TWP_JKYYVMIBLB_001001	CAAGAATTTTCTACCACAGTAACTATTAACGTTCCTTATTCTTTACCGCGTGTATCTTGTAATTTAGAAAATTCTCATTTGTTCGATAAGAGTTTTGGATCCGCACAAACAGAAATTTTA	6	+	Horse_Pl:644767-644886
Horse_Pl	TWP_JKYYVMIBLB_001002	GTAGATAACATCTCTTTCTGCATGGCGTAACTTCTGACCGATAATTTGTCGGGCAGCGTGAGCAGCAATCCTGCCAAAATGCTCAGAAACAAAGGGAACGTCCATGTACTGCCCAATTTC	1	+	Horse_Pl:524647-524766
Horse_Pl	TWP_JKYYVMIBLB_001003	GTAATTAAAAAACAGTTGTTTCCGAGTTATTCTCCTAAACTTTTAGACATCATCAAGAAATATAAACAAGATGCTAAAATACTTATTAATAAAATCACTTTTAAAAATTTATGGAGAAAC	7	+	Horse_Pl:644887-645006
Horse_Pl	TWP_JKYYVMIBLB_001004	ATAACAACGAGCTGGTAGGAGACCTTCAACCTTCCCTAAATCTATGATTAAGTTTGATCCTTTTGCAAATCGCTTAACGACTCCAGAAAGAATTTCATTGACCCTATGGCGGTACTCTTC	3	+	Horse_Pl:524527-524646
Horse_Pl	TWP_JKYYVMIBLB_001005	CAAGCGAAAAGTCAAATTCTGACACAAGGAGATGTCCGTCTAGATCTCCAGGGGATGGATAGCGCAAACTTCAATTATCAAATTCAAGTGGGTGGTCATACCATAGCCGCCGTCTTAATT	2	+	Horse_Pl:645007-645126
Horse_Pl	TWP_JKYYVMIBLB_001006	CTTAACGAATTCAGGATGGCTACGGCTGAGGATAACTTCAGCACCTCCATTTTCTGATTCTTGCACCTCGTATAACAGAGCATAAATCTTATCGCCAACTTTATGCTTTTCTGTTTTAGG	3	+	Horse_Pl:524407-524526
Horse_Pl	TWP_JKYYVMIBLB_001007	AGTAAACAAGTATCGGAAATTCGTATTACGTCAGAACAAACTTATGCTCTTAGAAAAATCAAATCAGGATTTCAAAAAAGCTTAGATGACTGTCATATTTACCAAATTAGTCTGAAAAGT	6	+	Horse_Pl:645127-645246
Horse_Pl	TWP_JKYYVMIBLB_001008	ATCTGTTTTTGGATCGGATGAACTTACAGCTATTTTAGTTCTGTAGCCTGCTTCACGAGCAATTTTAACAATTTCTACAGAGCCTTCTTCTAGTTCTGGAACTTCTTGCAAGAAAAGTTG	5	+	Horse_Pl:524287-524406
Horse_Pl	TWP_JKYYVMIBLB_001009	CTTTCGAATCTACCTGATGACTTAGGCAGCACTAGCACTGACGACGACGACTTAGCACAAGATGTGGCTTTTTCAGCTAGCTTTACTTATGATTTTGTAAAGAAAAACACTCAGCATTCC	3	+	Horse_Pl:645247-645366
Horse_Pl	TWP_JKYYVMIBLB_001010	ATTTTGCAACAATTCTGTGGTTACAGGAGAATAGTTTACAATATCTATTTTTTCGTCGTTCAATTCTCGAATGATATTTTTTACTCGAGAACCTCTCATTCCAACAAAAGCGCCCACAGG	5	+	Horse_Pl:524167-524286
Horse_Pl	TWP_JKYYVMIBLB_001011	AAAAACACGGTAACATGTACAACAGCTTCACATTCTCTATATACTCTGCAGCAAGATCGTGCTTCAGACCCCGAAAAACTGAAAATAGATGAAGAATTCCAGCAAATTATCACAACTCTT	5	+	Horse_Pl:645367-645486
Horse_Pl	TWP_JKYYVMIBLB_001012	ACGAGCATTAATTCCTCGCTTACCAATTACGGTTGCGTAATCAGCATCCTGAACGACTATAGCAATAACTTTGTCATCTTCTAGAATTGCAATCTTTTGAATTTCTATGGGGCAAAGCAA	5	+	Horse_Pl:524047-524166
Horse_Pl	TWP_JKYYVMIBLB_001013	AATATACAAGATCCCAAACACTTAGAAGCTTTTATTTCAAACGTAGGCACTCATTATACGACTTCTGTGACATACGGAGGAGTAGGATTTCAAGTGCTCAAAATTAGTTTCGAACAAGTT	5	+	Horse_Pl:645487-645606
Horse_Pl	TWP_JKYYVMIBLB_001014	CGGCTCATCTAATAGAGGACTATCAAATTCCGCTAACTGTAGGCGTTGAATTTCTAATAGTTTATTGTACTCGCTCATACGTTGAACTTCGAGTTCATAGTCTAAGATTTGACTAATCAA	5	+	Horse_Pl:523927-524046
Horse_Pl	TWP_JKYYVMIBLB_001015	GAAAAACTCGAACAAGAGAAAATATCACTATCGACAGCAGCAGCAAACTCGCTTTTAAAAGGTTCTGCTACAAATACAACAGAATCAGGATACTCTTCTCTTAATTCAACGAGCTCAGCG	4	+	Horse_Pl:645607-645726
Horse_Pl	TWP_JKYYVMIBLB_001016	ACTGATTCCAGGAACAGAAGCAAGATCATTAGCACTGGCTAATAATACCTTTCTGATCGTGTCGTATCCTGCGTGTACAAGATTCTGGACAACCAACTTACTAATGCCTTCCATCTCTAG	3	+	Horse_Pl:523807-523926
Horse_Pl	TWP_JKYYVMIBLB_001017	CAAACGGTATTTTTAGGTGGAACTGTCTTACCAACAATAGAAGAAGATCATTTAGATTTTAAGGATTGGTCAGAAAGCGTACCTCTAGACCCTATTCCCATACAAATTGCCGTTTCTCCT	5	+	Horse_Pl:645727-645846
Horse_Pl	TWP_JKYYVMIBLB_001018	TTATCTAATCCAGCAGCTTTCGTTAATTGAGCGTTTTTAATCTTCAATTTTAGGTTTTTCGTCAACTTTGCCTTCTCCATATTTGCTGACTTGCTCAAGGATCTTATAAGCAAGTTCTAA	6	+	Horse_Pl:523687-523806
Horse_Pl	TWP_JKYYVMIBLB_001019	ATAACGGATATCCTTATCCCTCAATATTTCCCAACAATGGATACGGCTACTCTCGGAGAAAAAAAACAAGCGTTGCAACAAGCAATTGATGTATATCTTAAAAAACACAAACCAAAAATG	5	+	Horse_Pl:645847-645966
Horse_Pl	TWP_JKYYVMIBLB_001020	ACAACACTCTTTTTCTTCACGACTTTTTCTTTAGCAACTTTTTCAGTAACCTTAGTCGTAGGCTTTTCTGAAGAGCTTTTTGTGTCTGAAGATCCTGCCTGAGCTAATTTTTGCTTTAAC	5	+	Horse_Pl:523567-523686
Horse_Pl	TWP_JKYYVMIBLB_001021	GAAGAAATCCATGAAGGATTTACTTCAGGAATTGAGTTACGTTCTTCTCGATTTATTTTGCGATCAGGAAATTCTTCTTCTATAGTCAGTGAGCCCTACCTAGGTTACTGGTCTACTCTC	4	+	Horse_Pl:645967-646086
Horse_Pl	TWP_JKYYVMIBLB_001022	GAAACAGGAGAAGGAATGGTTGAATCTTCAGACGCAAAAGATGAACGATTTTTAGCTCGAATTCTGCGTGGAGAAGTTTCAGTAGACACATGCTCAGCCATCGTAGGTACACTAGAGTCT	2	+	Horse_Pl:523447-523566
Horse_Pl	TWP_JKYYVMIBLB_001023	CCCTATCTTTTCCCACAAATAGAAGAAGAATCTGTTGCTGTGCCTTTCGTGTTGTATTTCCAAGTCGAAAATGATCGAATACAGCAAAAGATCGTTCATAATACTTTTTGTAATATAGGA	5	+	Horse_Pl:646087-646206
Horse_Pl	TWP_JKYYVMIBLB_001024	GTTTCAGGTTCTTCTACTACAGAAGGGGGAGTTGGCTCTACAACCTCCGGCTCAGACTCAAGAGGAGAAGCCACTTCTTCTATAACAGGAGGAGAGAACGCAGTAGAGTCGGCGTCTACT	1	+	Horse_Pl:523327-523446
Horse_Pl	TWP_JKYYVMIBLB_001025	GCTGTTGACGTTAGAAAAGGTTTGTACAGATCAGGGTTTGTCGATTATGCGTTTATTGCTTTTTACAGCAGCTATCCAGAAGCTTACTTGGATACCTCATACTATACAGATCGGTGTGGG	3	+	Horse_Pl:646207-646326
Horse_Pl	TWP_JKYYVMIBLB_001026	TGATTAATGTGTTTCCCGGTAGGCCCGAAATTCGACTTGATAGAAACAACGCTTTTAGGAGGTTCTTTTTTAACTACTACTTCAGGCTCTTTCGGTGGAGGAGGAGGTTCCTTAATAACT	3	+	Horse_Pl:523207-523326
Horse_Pl	TWP_JKYYVMIBLB_001027	TTTGAAATAGAGAAAGTCAATGTGACTAAAGACAACATCATCCGAGATGGAGACGAAGTACGACTCAAACACACGGCAAGTAACAAGTATTTATCGAATATTAGCATGCGGGATGGTCAT	4	+	Horse_Pl:646327-646446
Horse_Pl	TWP_JKYYVMIBLB_001028	TGTTGTTTATCATTAGAAGCTTCAGAAGATTGCTGAGGCTTTGCCTGAACTGTTCCTGTGCGTTCTTTAGGCGCAGGCTTATCTTCTTTTTTAGGAGCTTTAAAAGTCTTCGCTAACAAA	4	+	Horse_Pl:523087-523206
Horse_Pl	TWP_JKYYVMIBLB_001029	AACACTTTAACTAGAACAGATAGTCCAAACGATGCGGTCTTTATCCTAGAAAAATCTAAACGTTAATTCGTTTTTTTCGGCATGTCATAATGCAGTTTATGACATGTCACCTCTCCATAC	5	+	Horse_Pl:646447-646566
Horse_Pl	TWP_JKYYVMIBLB_001030	TCTCTACCTGTAAATGCCTTAGGAGTCTCTTCTTTTTTCGCACGGTCTCTAAAATCAGATCCAGGTCTCTTTGACGTATCCCTACGATAAAAAGGCTGAGATTGGCGATTGTTTGGAGAA	3	+	Horse_Pl:522967-523086
Horse_Pl	TWP_JKYYVMIBLB_001031	TAAGATCTACTATTCATAAAATCAGTTGATCTCTAGTGCATTTAAGATGGGATTCTAGCATGCACTGGTAAGAGGTGTCATTAAAATATCTGTGTTGTCCGTCCAATTTTCCCAACCACG	5	+	Horse_Pl:646567-646686
Horse_Pl	TWP_JKYYVMIBLB_001032	AGAGGCACTTTAATATGGGTAGGGCGCTGTACCGTGTGTTCGTCATAGTGTTTTTTAGTTTTTTGAACACGTTTTTTTCTCCACTTATCGTCATCGCTACTGTCGTTTAATCCATAACGA	4	+	Horse_Pl:522847-522966
Horse_Pl	TWP_JKYYVMIBLB_001033	ATACTTGAAATACAACGCAATCCGCGTGATGAGTTTAATAACCAAAGCTATAAGTGCCGGAATAACACATAAATATAGAAATAAAGTTTTTAATCTCTCTTGAAAGAATAACGGAATGTG	6	+	Horse_Pl:646687-646806
Horse_Pl	TWP_JKYYVMIBLB_001034	GTTGTTTCATTGTCTAATACGTCATTTACAACGTAAGTCATACCATGAATAAACATTTTCTGGATCAGCTCAGAAGCCTTAAGCTTCATTTCTGCGGCAAGATCTTTGATCGTGATAGGC	5	+	Horse_Pl:522727-522846
Horse_Pl	TWP_JKYYVMIBLB_001035	TATGGGCACATAGACAAGTTGTCCTCGAGTATTCATCTTGTCAATATAGAGTACGAGAGTTGTGTCTCGAAATTGAAGTAATCGGTCTACTCTCTCAGCTACTGATTCTAAATACCCATT	4	+	Horse_Pl:646807-646926
Horse_Pl	TWP_JKYYVMIBLB_001036	TGACTTGGATCTGTTTCTTGTATTTCTTCTTTAACAGTATTACTCTCGATACAGAGCTTATCTTGTTCTGATGAATCGATATCAATAGTACAGCCAAATTCTAATCCAATAAATTGTACT	6	+	Horse_Pl:522607-522726
Horse_Pl	TWP_JKYYVMIBLB_001037	TCCCTTATGGAAGCTATCAAGTTCGTCGAGGAAGTCATGTAAAAAAATCAAAGATGAACATAAGTGAGAAAACATGAATACAGCCAGAAATAGGGGCTTAAAAAATTGAATATTCAGAAA	6	+	Horse_Pl:646927-647046
Horse_Pl	TWP_JKYYVMIBLB_001038	TGTGTAATAGCCCCAGCTTCTACTGCTGCCACATTACTTTTTCTTAGCGAGTCAATTAAAGTAGTTTTTCCGTGATCCACGTGGCCCATAAAAGCGACGATAGGAGGACGAATGATTAAT	3	+	Horse_Pl:522487-522606
Horse_Pl	TWP_JKYYVMIBLB_001039	AAAACCGCTTATGAATACATCGCAGAATAACAAGAAATTTGTAGCAAATGATGATATTTTTGTATTTATCAGAAACAGATCGGATAGCCCATGCAGCTATCTACAAAAGCTTTACCTAAG	6	+	Horse_Pl:647047-647166
Horse_Pl	TWP_JKYYVMIBLB_001040	ACAACGATATCGCAGACTTCCGCACCTCGAGCTCTCATAGCAGAAAAGGCTTCGTGGCCAGGAGTATCCAAGATAGTAATATTTCCAACAGGTGTAGAACAACAGAAGGCTCCCATATGT	1	+	Horse_Pl:522367-522486
Horse_Pl	TWP_JKYYVMIBLB_001041	CAATTTTTAGGAAATAGCTTTCACAAACTCTCGTGAATGCTACTTAACTTTTCTCCTACCTAAACGATAGAACTCTAACAAGTATCCCAAGACCCGATTTAGAAGGAGTACTTTTGTACT	5	+	Horse_Pl:647167-647286
Horse_Pl	TWP_JKYYVMIBLB_001042	TTGAAATTCGGTTTATCACACTTATTGATTGCTACAACAATAGTGATGTTTGCCGCACGAGCGTGTTTGACGGCTTCCAAAGTTTGTTCTTTGATTCCTTCATCTCCGGCAACTACAAGC	3	+	Horse_Pl:522247-522366
Horse_Pl	TWP_JKYYVMIBLB_001043	CGCATCTGCAAATGAAGAAACTATCGCCTCGACATTCAGTTGTATGACTTCTTTAAGTGTGAGTGGTGAAGATTTCACATGACTTAACTCAGAATCTTCATCTGAAGGGAATCCAGATAA	4	+	Horse_Pl:647287-647406
Horse_Pl	TWP_JKYYVMIBLB_001044	TCTAAAAGCTCAGATAAACCTTCACCTGTTTTTGCAGAGGTATTAATTGTTACAGTTGTACCTCCCCATGCCTCTGGCAATAGGTTGATTTCAGAAAGTTGTCTGTAAACGGTATCTGCA	4	+	Horse_Pl:522127-522246
Horse_Pl	TWP_JKYYVMIBLB_001045	AAGTAGCATCGTATTTTGCAAAGAAGTCCCTCCCATTTGAGGATTGTCGGAACTCAATGTTACACTAAGCTTATGATGCCTAAATAAAGAAAAAAAAGGATGACCATCCAGGCTATTAAT	5	+	Horse_Pl:647407-647526
Horse_Pl	TWP_JKYYVMIBLB_001046	ACTAAAATAGTTGCTACTGCACCTAAACCTTTGTGTAGCTCGGATTCGATAACAATTCCACGAGCACGAGCAGATGGATTTGCTTTGAGTTCTAAAACTTCCGCTTGTAGAGCAAGCATT	3	+	Horse_Pl:522007-522126
Horse_Pl	TWP_JKYYVMIBLB_001047	CATCGTTTTACCTATCTTTTTCAATCCTGAATACTGGTGCAATGAAGCTCCCAGTATAAGATTAATAGCGGGGGCCATGACAAGCGTGATATTCTTCTCTTGGATTTCATGAATAGTCGG	3	+	Horse_Pl:647527-647646
Horse_Pl	TWP_JKYYVMIBLB_001048	GCTGGGACAGAGGGGCTGGCCGATTTCATTAGCTGGTTATGTTCGTTATGCATGGTTTTAACTTTGCCATAACAATCATTGAAAACTAATGCCTCACCAAGATGTAGGGTACCGTTTTGC	2	+	Horse_Pl:521887-522006
Horse_Pl	TWP_JKYYVMIBLB_001049	TAAGTGTTCAATTGCCTGAAACCCGTGTGCTATTCTCTGTATAGGTAAAGCCTTCAAAGTTTGGCTTAAATATAAAAAGCCTGTCCCCTCTCCTGCATGAGCTTCACACCCGAATCCCCT	2	+	Horse_Pl:647647-647766
Horse_Pl	TWP_JKYYVMIBLB_001050	AGAGCAAATTTCTGTTGTCCAGCAATTCTAGCACTAACAATTTCCTTAGCTGTTTTTTCGTTTTTAACGACAACAAAAGGATCGCCTGCCTTGGGCATGCTAGATAGCCCTGTGATTAAA	4	+	Horse_Pl:521767-521886
Horse_Pl	TWP_JKYYVMIBLB_001051	GTCATATGCGTAACGATATCCTGGTGTTAATTTCATAGGTGCTGCCTGAGGGCAAGTTTCTGCTCCAGCAGATTGCAATCCAACAAAAAGATTAGGAAAATACGCTTCAGCCTCATCAAG	2	+	Horse_Pl:647767-647886
Horse_Pl	TWP_JKYYVMIBLB_001052	ACAATTTTCAAGACAGAACTGGCCAAAGCTTCAATAGATCCTTGAACATCAGCTTTGATAATAAGCTTAAGGATCTTTTTATTTTGCAGCATAGCGTCAAAATTAGGACGTTTCTTCTGC	5	+	Horse_Pl:521647-521766
Horse_Pl	TWP_JKYYVMIBLB_001053	CCATTGTGCAGCCTCTTCGGAGCGTTGTTGTGTAGATTGTTGTAGGTTGGAAGAATCTGTTTTATTAAAACAATTCAAAAAACGCAGGACAATCCCTTGACACTGGAAAAGATGTGCAGC	3	+	Horse_Pl:647887-648006
Horse_Pl	TWP_JKYYVMIBLB_001054	CTTTCTATACCCGTATGGAAGCCAATAATAACAGCTTTAGATGCTGCAGCCAAACGAATATCTGATTCAGAAATTTCTCCAACGCTACTAGAAAGAATTTCGGCACTTACTTTATCAGAA	5	+	Horse_Pl:521527-521646
Horse_Pl	TWP_JKYYVMIBLB_001055	CCTAGAAAAAAGATCATACAAGCGGAAACGAGCTTCTTGAGGCGCAAGTGAAGGATAAATAGCGTACGCTATGCGTATATTTTGTTGGACTTCAGTATAGATGATGTTATCTTTTATACA	5	+	Horse_Pl:648007-648126
Horse_Pl	TWP_JKYYVMIBLB_001056	TCTTCAGCAATAGGATCGAGTAATGCTGTCATCATTTCTTTAACAGCATCTACAGCATGGTAGATAATGTTAAATAAATGCACCTTAACGCCTAAGTTTTTGATCAGAGATTCGGCGTGG	5	+	Horse_Pl:521407-521526
Horse_Pl	TWP_JKYYVMIBLB_001057	TTGCTTTAAATAGTTTTGCAAAACTAGCCAAAGATCATTTTCATTCTGAATTCCTCCTGGAGGGTACCTGTGTCCCTGTACAGTAGCCATAATCCGATCAAAGCTCGAAAAATCTCGAGA	4	+	Horse_Pl:648127-648246
Horse_Pl	TWP_JKYYVMIBLB_001058	CGTACAACACGTACTTTTTGATTTCTAGTCATTACACCTTCAGAAACCAAGCAACCGTAAATTGTACCTAATTGTGATGACTTAAAGGTTTCTTTGATTTCAGCAGCACCAAGATTTCTC	5	+	Horse_Pl:521287-521406
Horse_Pl	TWP_JKYYVMIBLB_001059	AATCACAGCATATTTTAACACAGAAACATCAGGATCCTTCTCATAGCGGATACTCTCAAAATTCTTAAATATTTCAGAATAGTTCTTATGAGGGTTCTTACTAGATAAAGGAGAGAATGT	6	+	Horse_Pl:648247-648366
Horse_Pl	TWP_JKYYVMIBLB_001060	TGAGCATTCTGATATCCTTCTAATAAAATACCACATTCAAGCCCTTTTTTAACTTCTTTAACGTCTTCTTTAATACGTTTTAGAGAAGATAAGTTACCTTTCCAAAGAACTTCGTTATTA	6	+	Horse_Pl:521167-521286
Horse_Pl	TWP_JKYYVMIBLB_001061	CCATTCACCGTTCTTCCATTTTATAAGCCCATTTCTTACTCCTAACTCCCAAGCTGTTCGCGGTGAAATCGTCCCCGGAAGATGCACATGAATATCTGCTTTAGGTAGGTTCTTAATGAA	2	+	Horse_Pl:648367-648486
Horse_Pl	TWP_JKYYVMIBLB_001062	TTCGCAATTGCTTCGCGCAGTAATGAATTAACCTTTTGTATGCGTCTATTTTCAGTCATAATATTCTAAAGTTTTTGTGGATGATATATCACTTCGTAACATTGTAGAATATCACCTACC	6	+	Horse_Pl:521047-521166
Horse_Pl	TWP_JKYYVMIBLB_001063	TTGACTTGTGCACAGAGTATCATCGAGCTCAGAGGATAGTTGAGACAACTGTTCGATAATAAAAAAAAGCTTATTATCAACCATATTCTTTGCTTTCTTAGATTTGAGTTTTATTCCCAT	6	+	Horse_Pl:648487-648606
Horse_Pl	TWP_JKYYVMIBLB_001064	TCATGTGGCATAATTGAAACATAGACACGAGCAGAATGTAAATCTTTAGATAAACATACCCTAGTAACCGTAATCCAACGATTGGAAATTTTAGGATGTTTCACATCTTTTAAAATTACA	6	+	Horse_Pl:520927-521046
Horse_Pl	TWP_JKYYVMIBLB_001065	TCAATAGTTGCTGGAGGTTTATCAGAAATATCATAAACAACTCTGCTAACTTCAGGGATTTCATTAATGATGCGAGACGAACACTGGTTAAGAAATTCTCTGGATAACTGAGACCAGCAC	5	+	Horse_Pl:648607-648726
Horse_Pl	TWP_JKYYVMIBLB_001066	ATATCTTCGAGATAAAAATTTATCTCGGGAAAATACTTAAGTACGACGCCTTTAGAAGCCTTATAAGCAATGTACCTTGCTGATGCTTTTAACGCTTCTAAAGTTTCTGTTGATGTATTT	6	+	Horse_Pl:520807-520926
Horse_Pl	TWP_JKYYVMIBLB_001067	GCTGTCATAAAATCATTAGACTCTACAGCACGTAAAACTATCGTGTAGCCGTAATGTCTACAGTCACCTTTGATAGCGACAGACTTCACAGGTAAAAAGACAGCAAATGCTTGGCTGACA	3	+	Horse_Pl:648727-648846
Horse_Pl	TWP_JKYYVMIBLB_001068	CTGTAGCAAGTTCCATAATGATGTCGTCAATGTTTAGATCTTTCTAGCGGATGGTACTAACTTTTATCTTGTTCTCGTATTTTCCAGAGCAAGTTTTCTATATGATCCTGGGGAGAAAAA	5	+	Horse_Pl:520687-520806
Horse_Pl	TWP_JKYYVMIBLB_001069	TCCTGGTATAAATCAGCTTTTTTTAGTTCTTCAATAAATATGCTATCCGCATTTCTTACGATTTCTACATACTCTTGACGAACTTCTCCAAGAACTCTGATTCCTAAACCTGGTCCTGGA	5	+	Horse_Pl:648847-648966
Horse_Pl	TWP_JKYYVMIBLB_001070	GATCCAAAGTCCCTGCATGACCGATTTTTTTTACACCGATCAATTTTGTTAGAGTACGAATAAGACTAAACGAGGTCCTTCCTTGAGGCTTATCTATTAGAAGAATACCTTCTTTAAGTT	5	+	Horse_Pl:520567-520686
Horse_Pl	TWP_JKYYVMIBLB_001071	AAAGGATGTCGGTTGATAAATACTTCCGGCAAACCTAAGGTCTTACCTAAAGCTCGAATTTCATCTTTAAAAAGAAAACGTAGAGGTTCTAAGAGCTTTAGATTTAACTTTTCTGGAAGC	5	+	Horse_Pl:648967-649086
Horse_Pl	TWP_JKYYVMIBLB_001072	AATCTGTAGTTGTCCCTAGGTGAGCAACTGCAGCGTATTCTTTATCTTCAAATAATAAAACATCTGAAAGGCGAGTGAATCTACGGCCGATCAACATGACCATCACACCTGTAGCAAAGG	3	+	Horse_Pl:520447-520566
Horse_Pl	TWP_JKYYVMIBLB_001073	CCGCCGACATTATGATGAGACTTAATCACTTGCGTTGCGTCACAAGACTTCGCCGACTCAATTACATCAGAATAAATAGTCCCCTGAGCTAACCACTGAACATTAAGGTCTCTAGATATG	2	+	Horse_Pl:649087-649206
Horse_Pl	TWP_JKYYVMIBLB_001074	CAGAAAACATGGGGGGGATTTGTTGAATTTCCCCTTGGAAATACTGCGAAGCTTCTAGAATTTCTTCATAGGTAGGGACCTTTTTTGACCTACCAACAATTTTTCCATCGCAATCATAAG	4	+	Horse_Pl:520327-520446
Horse_Pl	TWP_JKYYVMIBLB_001075	TTATCAAAAACATCGACAAAAGCAGCTCCTATAACCTTACGTTTTAATTCAGGATCATATACTCCAGATAAATCTCGGAAAAATTTTTCAGAAGCATCTTCCACGATCACTTCTAGCCCT	5	+	Horse_Pl:649207-649326
Horse_Pl	TWP_JKYYVMIBLB_001076	GTAGCAGGGGATATTCATATTTTGTAATTTGTAGGCTCACTTGAACCGTAGATTGGCGACGTTCTATTGATAATCCCTTTCGGGCATATTCATAGAGCTTTTTCCCGTTAACTTTTTTTG	5	+	Horse_Pl:520207-520326
Horse_Pl	TWP_JKYYVMIBLB_001077	AAAGAAGCAAACAACTGTTTCACCTCTTGAGCTTCACCTTTTCTTAACAATCCTGTATCTACAAAGACACAAGACAAACGATCACCTAAAGCACGATGCAGTAAAACAGCTAAAACAGAA	5	+	Horse_Pl:649327-649446
Horse_Pl	TWP_JKYYVMIBLB_001078	AAAAACTACCACTACGTAAACGTCTGAGTTCTTCCAAATAAGCTCCACAGCCTAACATGTTTCCTAGTTCGTGAGCAATACTACGAATGTAAGTTCCTTTGCTACATTGTACAGAAAAAT	5	+	Horse_Pl:520087-520206
Horse_Pl	TWP_JKYYVMIBLB_001079	GAATCTACGCCTCCAGAAAGAGCTAGTAATACGCGTTCCGTTTCTCCGACTTTTTCTTGTATCTCTTTAATAAGTTGTTTCCCGATTTTTTGAGTTTCCCAGGTTTCTGGAGCTCGACAA	3	+	Horse_Pl:649447-649566
Horse_Pl	TWP_JKYYVMIBLB_001080	ATCCACAGAGCGGGGAATCGATGTCAAACTATAGAATATTTCCATTAAAATCTCTTAGGTAAGGAGATATATCAAAGTCAGGACAGTCTAAAAGACAGCCATCAATACATTGATCTATAG	5	+	Horse_Pl:519967-520086
Horse_Pl	TWP_JKYYVMIBLB_001081	ATATGCCTCACAAAATTGGCTAAAATTTTATCACCTATCGAATGAGAATCTGAAACCTCAGGATGGAATTGGAGACCGAAAATCTTTTTTTGAGGGCATTCTATAGCAGCAACAGGACAG	5	+	Horse_Pl:649567-649686
Horse_Pl	TWP_JKYYVMIBLB_001082	AACCGCATGAGGATGTAAGTCAAAAGTAATCACTCCTGACAATCCTGGATAGGAAGATAAAACAGTCAGTAATTTCTTGTGACCTAGATGACAACCATCAAAAAAACCTATAGTTATAGA	5	+	Horse_Pl:519847-519966
Horse_Pl	TWP_JKYYVMIBLB_001083	CGTTGAGAACTTGCTGTAATGGAGAAATCTTTAGGAGGCACAGTAACAGAATCACAATGACTCATACGAATTTCGGTCTGAAAGGAGTCCTTATCCACAAGACCTTGGAAAAGTTCACTA	3	+	Horse_Pl:649687-649806
Horse_Pl	TWP_JKYYVMIBLB_001084	AGATTGATTAGCAAACTCTTGTGTAAAGGAAAGAATACACAAGTAGTCTATAGGAAAATCTTGCAAAAGGAGAAGGCGTTCTTTTGTACTTGTAATTAACTTGGGAGTGGGTGACTGTAA	5	+	Horse_Pl:519727-519846
Horse_Pl	TWP_JKYYVMIBLB_001085	GGATAAAAAGTTATAGGGATATAACCAAATTCGTTGGCTCCTCTTTGCACCTCACTTCCAAAATCTCTTGCGATAAGTTGCATACCATAACACACACCAAGTATAGGAATATTCGCATTA	5	+	Horse_Pl:649807-649926
Horse_Pl	TWP_JKYYVMIBLB_001086	GGCCAGAGGTTGTAGTGTTTTAGCGTTTCCTTCCCTTCCCTTACCCAATCTAGAGTCATATCCCAAGATTAAACGTCTACATCTTAATGTTTGATGCAGGGAACGTATGAAGCTTTCAGC	2	+	Horse_Pl:519607-519726
Horse_Pl	TWP_JKYYVMIBLB_001087	TAGATTTCTTGATCAACTTTTGGGCTATTTTCCTGGTAAACAGAGTGAGGCCCTCCAGAAAAAATCAAACCCGCAGGCTGCTTGTGAAGAATATCTTCCAAAGATGTATTCCAAGGAAGC	3	+	Horse_Pl:649927-650046
Horse_Pl	TWP_JKYYVMIBLB_001088	ATGGCGATTAACGTTATCTAAATCACCTTCCATCAAAAACTGACGAATCCTTTTGCTAGAGACAATCTCTTGATCTATCTTGTGAGGAGCGACTTCTATAATTTCTATTCCTAGAGAATT	5	+	Horse_Pl:519487-519606
Horse_Pl	TWP_JKYYVMIBLB_001089	ACCTCACAAAACACCGAAAACGCACGTATCTTTTTTGCCAGAACATTGGTGTATTGCGAGCCAAAATCAAGAATGAGAATCTTACTCAAGATAGCAAAACCTCCTATTTAGAGATCTGGT	4	+	Horse_Pl:650047-650166
Horse_Pl	TWP_JKYYVMIBLB_001090	ATATACTCCGAGAGGAAGCAGACATTGATCCTGAGGAAGATTAATTGTAGCACCCCCTAACTGGGTTCCTAAACCATAACCCGCCTCGATTTTCCCAACATATTTATATGAGTGCCCTAA	2	+	Horse_Pl:519367-519486
Horse_Pl	TWP_JKYYVMIBLB_001091	AGTTCAGGGTGCCTTGAACGTATTGTAAATTATGAATATGACTTTCTGTTTTTCCTGAATGAGTGATACGAACAAATACCGCGTTTTTTTGTAATTCTTCTAAGTTACGCGCACCTAAAT	5	+	Horse_Pl:650167-650286
Horse_Pl	TWP_JKYYVMIBLB_001092	GTTCCCAGAGAAACCAAAAAGATGCGCTTCTAAACATAACGAATTTCTTCCCACTGTAGGAGCCTTCCCAAGATTCATAATCCCTTGATATATCGTAGTGTGATATTCTATTTCGCATGC	4	+	Horse_Pl:519247-519366
Horse_Pl	TWP_JKYYVMIBLB_001093	ATCCCATACCTGACCGCAGACCACCTAAGATCTGATAAAGCACATCATCAAGCGAACCTTTGTACGGCACAAGTCCTTCAACCCCTTCGGGAACAAATTTTTTAGCATTACATTCTTGAA	2	+	Horse_Pl:650287-650406
Horse_Pl	TWP_JKYYVMIBLB_001094	GAATGCTTTTGCACTCTCTATATCCTTTTGAATGGCTTGAGATAACATTTCTCGAGAAGAGAATTTTCTTTCTTTGCGGATAAATTTCTTAGGGATTACAGAAACAGTCTCGCCATACAA	5	+	Horse_Pl:519127-519246
Horse_Pl	TWP_JKYYVMIBLB_001095	AATAACGCTCAGCACTTCCTTTTTCCATAGCACCCTGAGAACCCATTCCCCTATACATTTTGTACGCTTGACCATGAACATGAACTATATCTCCTGGGGTCTCGTTGGTACCTGCTAACA	1	+	Horse_Pl:650407-650526
Horse_Pl	TWP_JKYYVMIBLB_001096	ATATGATCACCTATGGAAGCCGTACAGGAGTCCGCGAAGCTGGCAAATTACGAGCAGAGGGTAGAGACTACATTGTGCAGGACGGCGATATTATGCTTTTCTTGCATAATTAGTAGAGAA	1	+	Horse_Pl:519007-519126
Horse_Pl	TWP_JKYYVMIBLB_001097	TACTGCCAAGCATAACGCAATGCGCCCCAGCAGCAAGGGCTTTAACAATATCGCCAGAGTAACGCATGCCTCCATCAGCAATAATACGAACAGAAGAACCGCGCAAAGCCTCTACAACAT	1	+	Horse_Pl:650527-650646
Horse_Pl	TWP_JKYYVMIBLB_001098	GACCACAAGAAACCAGGGCTTGGACTATTCCTATAGGATCTACAGCTGCGGAAGCTGCAGGCCAGATTCACACCGATATTCAAAAAGGGTTTATCCGAGCCGAAGTTGTGACTCTTGAAG	1	+	Horse_Pl:518887-519006
Horse_Pl	TWP_JKYYVMIBLB_001099	CCATAATCGCTGTCAATTGAGGCACTCCCACACCCGAAACAATCCGTGTTGTGCATATAGATCCAGGTCCTATACCCACCTTAACAGCGTCTACACCAATTTCAGCTAAACACAGAGCTG	1	+	Horse_Pl:650647-650766
Horse_Pl	TWP_JKYYVMIBLB_001100	CGCTTCCTGTAGAGGAACGGAAAGACTTTTTAAATAGTTTAGGGCTAAAAGAATCGGGATTAAATCGCTTAGTTCGTGCTGCTTATCATACACTGGGATTGATTTCTTATTTTACAACTG	5	+	Horse_Pl:518767-518886
Horse_Pl	TWP_JKYYVMIBLB_001101	CTTCCCTTGAGACAATGTTTCCTACTATGAGCGTCACTTCAGGATAGTTCTTTTTAAGATACTCGGCGGTATCCAGTACCAATCTAGAGTGTCCATGAGCAGTATCGACTACTAAAGCAT	3	+	Horse_Pl:650767-650886
Horse_Pl	TWP_JKYYVMIBLB_001102	TAGGTGAGGATTCAATAGCAACGATGCACAATGATTATGTTGCTGTTGTTGAAGAAATTGCCAGAAAGGAAAATGCTCCTGTTGTTCCTATTTGTGTACAATTAGAAGAAGAAATCATTT	5	+	Horse_Pl:518647-518766
Horse_Pl	TWP_JKYYVMIBLB_001103	CTACACCAGCTTCAACTAACATATCCGCTCTTTCCCAGCCTTGTTGACCGACACCTACAGCACAGCCAACTGCAAAAGAAGCATCTTGGGATTTTATTTGTTTCACAACACTCACTTGCT	1	+	Horse_Pl:650887-651006
Horse_Pl	TWP_JKYYVMIBLB_001104	TGATTAAACATTTAGAAAGTGGTCAACCTGTTCGCACGTTAAATTTATCTTCAGAAGAGCAGATACAACTCAAACCTTATCCCTTTTTAACAGCAAAGCCTATGTTGTATATAGCGAACA	5	+	Horse_Pl:518527-518646
Horse_Pl	TWP_JKYYVMIBLB_001105	CATTCACAGTGAGATTTTTATGAACAACACCCAAACCTCCAGCTACTGCTATACCTCTAGCCATGGAGAATTCTGTAATAGAATCCATGGCAGCGGACAAAATAGGAATAGATAAAGGCA	3	+	Horse_Pl:651007-651126
Horse_Pl	TWP_JKYYVMIBLB_001106	TGATAAATTTAGAATTGATCTTTTCTGATTTTTCTTCTGCAACAAGTATTTATAGCAAATTAGAGAAGCAAGCTAAGGGGAAGAACGACCTAGGGATTGTTTTACCTTTACTTGATAGAG	6	+	Horse_Pl:518407-518526
Horse_Pl	TWP_JKYYVMIBLB_001107	AAGACTTTGAAACAGAAGAAGACAAACACGTTTCTTGTGGAAGTACTTCAGAGTACTGAGGTTTTAACAAAACATCGTCAAAAGTCAGAGCTTCACGCATATAGTTCTCAAAGTGAAGAT	5	+	Horse_Pl:651127-651246
Horse_Pl	TWP_JKYYVMIBLB_001108	GAAATAGGTTTCTTTCTCATATTCGCGAGACGCATGCTGTGGCTCATGTTGTTCGTTGTTTTGACAATGACGATATTACTCATGTATCGGGAAAGATAGATCCCAGTGATGACATTTCCG	3	+	Horse_Pl:518287-518406
Horse_Pl	TWP_JKYYVMIBLB_001109	AATCAAGTTCGGTACGCAATTAAAGAACCCATGCTTCTCACTAAAAAAAAGGACAAACTGCCTAAAAACAAGAGTGAAAGCATTGTAGTTGGGGAGGATACTAGCACTTATCTACAATAA	5	+	Horse_Pl:651247-651366
Horse_Pl	TWP_JKYYVMIBLB_001110	TTGATGACCGCTTAGATATTTTAGCTAAGATGAGTCAGAGTCAAAAGGTTATCTATGCCGATATGAAGTTTGTGGATATTGCTGGTTTGGTGAAGGGAGCTGCAGATGGAGCAGGATTAG	3	+	Horse_Pl:518167-518286
Horse_Pl	TWP_JKYYVMIBLB_001111	TCTCAATGGATTATTGAAAAATTGAGTAAAAATTCACTCATAAGAAACGATGGATCCCAAACTGTGCGAAAATGCCAAAAAGATCAAATCAACTCAGACAATTTCGCTGAGCTCTAGTGT	5	+	Horse_Pl:651367-651486
Horse_Pl	TWP_JKYYVMIBLB_001112	TCGTAGGACTTCCCAATGTAGGTAAGTCTGGGTTATTTAATGCTCTTACTGGAGCGCAAGTAGCTTCTTGTAACTATCCCTTTTGCACAATTGATCCGAATATTGGTATTGTTCCGGTTA	3	+	Horse_Pl:518047-518166
Horse_Pl	TWP_JKYYVMIBLB_001113	AGAAAACTCAGAAAATCACACAGAATAACTGAGAGCTTTTAAAAAGCTCTCAGAATACATTGAGATGACTGAACTTACAGTGCAACAGACAACACTAATAACGAATAGGAGCGTCTTTAT	5	+	Horse_Pl:651487-651606
Horse_Pl	TWP_JKYYVMIBLB_001114	ACCGAGTGCAAGCTCCCACAAGCATCGAATCAACGATTCTCATGTTTGTGGGAATTCTTCCCTAGTAAAGGTAATAAAATAGCTACAAAAGATAACATATGGGGCATACAGAATGTGGCA	3	+	Horse_Pl:517927-518046
Horse_Pl	TWP_JKYYVMIBLB_001115	ATTCATCGTGAATTGTTTTTACCGATCGACCGTCAGCTAAAAAAGTTGTCTCCAAATAATCCTCAGCAAAGTGTTCTCCAAAACTCTCCCTCACATTATCGGATGTTATTCCCTCCCAGA	3	+	Horse_Pl:651607-651726
Horse_Pl	TWP_JKYYVMIBLB_001116	TTAGGTAAGATCTAGAAAGATCTCAGAGTAAGTTGCTAAGAAAATATTAGTCAGGAAACTTTGATTCCTATATTGTCTTTAGTGATCACACTAAAGGTGCTAGGTTCAAAATGCTAACGA	6	+	Horse_Pl:517807-517926
Horse_Pl	TWP_JKYYVMIBLB_001117	CCATGGAATAGTATCCCTTCACAGGAAGCACATGATGGGTACAAACTTGATCCCCAGCCATCCACGCATAAGCTATACTGTGCCTACAGCGCTCTGAAGAGACATAATCAGAAACAACAA	1	+	Horse_Pl:651727-651846
Horse_Pl	TWP_JKYYVMIBLB_001118	AAATAGCATTAAATAGGAATAATCTGCAAATTACCCTATAAGCGTGTTTTTCACAAGAGAGAAGCCTAGGAGATGAATCTTAATTATTCTATTTTGCTACAGTCGAGAAACAAGAGGTTT	6	+	Horse_Pl:517687-517806
Horse_Pl	TWP_JKYYVMIBLB_001119	CGGGAACGCAATTATAAACTCCTTCACGACGACGACAGGCAACGAAATCATCTTCTCCAAGAGCTAGAATAATTCCATTGCAACGCTTCCCTGGAGCATACTTCAAATTCAGGGCACCAT	1	+	Horse_Pl:651847-651966
Horse_Pl	TWP_JKYYVMIBLB_001120	AAGGTAACCGCGGAAGGAAAATCTTGGGATTTTGCTACCTGGCCTTTTTTCCGTGCATCTCTAAGACGCTTCGGGGTTGCCTTTTCTGTTTTTTCACCCATCGCTTGGCCACAGTTAGAT	1	+	Horse_Pl:517567-517686
Horse_Pl	TWP_JKYYVMIBLB_001121	GATTCTCTTCACCATCCGCATCTGTTACTCTAGAGGACTTTCCAAAGAGACGAATATCCAAATTATATACTCTAACATAATTATGAAGCCAAACAGCATGTGGGTAGTATTCTTGAAGCG	5	+	Horse_Pl:651967-652086
Horse_Pl	TWP_JKYYVMIBLB_001122	TATAACGTAACTCTGGGATCGTGATTTATAGGTGCTTCTTTGAAAATAGAAACAAGAAAACTACCGAGATGTTTGGCAAAAAACGACGATAGATAGAAGGTCGTGAACATTGAAACGATA	5	+	Horse_Pl:517447-517566
Horse_Pl	TWP_JKYYVMIBLB_001123	TATTTTTCGCTGAAATAGGGTTCATTAAACTTCCATACACCACGATAGGAATATAGGGAGTCGTTAATTGCATTTTTGTATGTATCTCCTTCCACATCCTTCGTGATTCATTATCTACTC	5	+	Horse_Pl:652087-652206
Horse_Pl	TWP_JKYYVMIBLB_001124	ACCTCTGTAGAAAAGGTCGGTCCTACAACAAGAAATCCTACAAGAATGCCAACAAACCCTACGGCTCCAAGTAAAGGTAAAGAAGTGGTTAAGATCAAAGTTAAACAGTTATTTAAATAG	5	+	Horse_Pl:517327-517446
Horse_Pl	TWP_JKYYVMIBLB_001125	TTTCGATAACCTTAGGATCTATGTTTTCTTTAGATAGATATTGAGAAGGTAGATAGGCAGCAGGATAGGATAGAAAATCAGAAATAGGTAATTGAATACAAAATACCTGTTCAAACGTGT	6	+	Horse_Pl:652207-652326
Horse_Pl	TWP_JKYYVMIBLB_001126	AAAATCAAAGCAGCGCCGAAAATTTTCAAAATAGACTTTAATAACTCAATTAACGTCTTTACTTTGAATTTTTGTTTCAGGTTTTCAATAGGATTGAACTTTTTTAAGTCTGGTTTAAAA	6	+	Horse_Pl:517207-517326
Horse_Pl	TWP_JKYYVMIBLB_001127	CTGTGCTATTTTTTGAGGAAATAGATTGGGAACAACCAGTAAGAATGAGTAGAACACATCCCAATAAATATATCATTGATTTACGCATAGAATCCTCTTTGATAACGAGAAGAAGACAAT	6	+	Horse_Pl:652327-652446
Horse_Pl	TWP_JKYYVMIBLB_001128	AAAATACCAATGGATGTGACTGCTTTATAAAGTATCTCTTTAAAGATAACGGCAATGACAATTGGCGAGACTCCGGCAGTCTCAACGATTAGTGGGACGCGGTTTTTCAATGTGACATAC	3	+	Horse_Pl:517087-517206
Horse_Pl	TWP_JKYYVMIBLB_001129	TAATATAACCTGAGTATTCTTAGCTAACTGACTTCTGCAAAGGCTAATTTTTCATTAAGTTTTTCAACGTGAAGAACGTTGTATGTATTCTCACAGCTTGCAATATAGCAATTAAGCACC	6	+	Horse_Pl:652447-652566
Horse_Pl	TWP_JKYYVMIBLB_001130	ATTTCTGGATTACCTTCTGTATCCTTAAATTCCTGTTTAACCTCAAACTTTTCCATTTTTAGTTCTTTAGCAAAGTTCTTCCTTTGATACACTAAGTCCAGAACAGCAACGACTAAGAAA	6	+	Horse_Pl:516967-517086
Horse_Pl	TWP_JKYYVMIBLB_001131	TGTCTCAAAGAAAGAGGATATATTTATAGAAATACAGCCTTAAATTCTAAACACGCATGAATTCGTCAATTGCAGTCATATTGTCGCCTGGAAATGGTACAACCAATAGGGAACCTAGAT	5	+	Horse_Pl:652567-652686
Horse_Pl	TWP_JKYYVMIBLB_001132	ATATAGCCGATAGCTACAGCGATATCCTTAGGGTTTGAAACGACCGCACTTGCATGTTTAATTTGAGAGGAGGTATCTTCATAGGCTATTTCTTGCGCGATTTGACGGCGGCGTCCCTTA	1	+	Horse_Pl:516847-516966
Horse_Pl	TWP_JKYYVMIBLB_001133	TCTCATTTAGATTTTTCTGAAATTTTTTCAAAAAAATCTGAGTAAAGATAATGAGTATCTCCATGAAATTAAATATCTTTTCTTAGCCTCTAGATTCAGCAGTGGTGTTTTCGGTTCTTA	6	+	Horse_Pl:652687-652806
Horse_Pl	TWP_JKYYVMIBLB_001134	TGCGCTAAAGGCACATTCCTCATAATAGGAATGCCGTATTTTTCAGCTTCTGTGATGATTCTTTTTGCACGCAAATTAATTCCCATAGCAATAATCCATGGAGCTTTATATTTTTCCGGC	5	+	Horse_Pl:516727-516846
Horse_Pl	TWP_JKYYVMIBLB_001135	GAAAAGAAGATGACCCGTTGCGATTAAAAAAAATTTTATATATTGTGTTCAACCGAAACTCATGAACCAATTAGGGATTCAGCATGTCAAATCCAGTACCTACAAACAACAAAATACTTT	6	+	Horse_Pl:652807-652926
Horse_Pl	TWP_JKYYVMIBLB_001136	ATGTTTTTATTATTAGGGTTTTGTGCATTAAGGGAAGTGATATAGAGAAGGATTTCTCCAATAGCTTCATACGTTGATTCTGGAATAAACTTCAACTCTTTTCCTTCATCCCAAAGCTGA	6	+	Horse_Pl:516607-516726
Horse_Pl	TWP_JKYYVMIBLB_001137	CCTCATTCCCTTCAACTATAAGCCTTAGTGAGGCAAACAGGAACCCATCACAACGTTGCTCATCTCTTAGATTGTTTCTAGACACTATGTTAATAGTTTTAGGTTCTTCTACTATAATTG	5	+	Horse_Pl:652927-653046
Horse_Pl	TWP_JKYYVMIBLB_001138	CATCCATAAGGCAAGGATGAGGTCACTCGATTTGTTGATCATATTTAGGGCTGCATCCCCCCCAAAGGTTCTACTGACAAAATTGAGTAGCTTATTCATTATAGATTATCGGGTTGGTTA	3	+	Horse_Pl:516487-516606
Horse_Pl	TWP_JKYYVMIBLB_001139	CCATCTTCGCTGCAATTTTTTTTCTTAATGGTCTGAACTTGCTCAACACAACAACAATTGTCTTATCTTCAGTTCTGATACTTATAGGCATCATATTTATCAGCGTAGGCGTTCTTTTCT	5	+	Horse_Pl:653047-653166
Horse_Pl	TWP_JKYYVMIBLB_001140	AGCGCTAGGAATGTACAAAGCCACCATCAATAGGAAGACAGAAACAGCTAAATTGATAGTGATCATCAAGTCGACAATAGTCGGAGGTAGGGGCAAGATGATCATCAAAACGACACCGAT	2	+	Horse_Pl:516367-516486
Horse_Pl	TWP_JKYYVMIBLB_001141	TTGTAAATAATATCGAGGATGGACTCTCAGGCATCTTAAGAAAACGTTTAAAAGAAAGAGAATCTGAAATCACAGAACTACGAAACCAAATCCAGACGTATCAACTTAACCTAGGGTTTT	5	+	Horse_Pl:653167-653286
Horse_Pl	TWP_JKYYVMIBLB_001142	AGCTTGAATGACGTGACCGGCATAAGCTTTAAGAAGAATCTGTCTAGAAGAAGAAATGTTAATACCTAATCGAAACATTGTTGTGATTAGGAGTAGCGAGGGGAACACCGATAATTGTAA	5	+	Horse_Pl:516247-516366
Horse_Pl	TWP_JKYYVMIBLB_001143	CTGCTTCAGAATCCTCCTCAAATGTTATAGAACATTCCGAACCCATAGAAACGAGTTCTGAAGCGATTTGAGGAGTGCATTAAATGCGTTCTAAAATCATGGTGAAGGTGGATAAATGCC	3	+	Horse_Pl:653287-653406
Horse_Pl	TWP_JKYYVMIBLB_001144	TGCAGCTACTTCAGCAACACGCTCAGCACCCTTGGTAACAACGATAAATTGAATAATCGTAATAATTAAGAAGATAATAAATCCAACAACATAGTTCCCTCCAACTACGAAGTCTCCGAA	5	+	Horse_Pl:516127-516246
Horse_Pl	TWP_JKYYVMIBLB_001145	CCAGAAGGGTAAAAAACAAAAAGAAAAAAATCAATGATTTAGAACAAAACTCTTTTTGTTCTCACGATTAAAAATCCCTATGATATCACTATCTGAACGGTATTTTTTATTTTTATATAA	7	+	Horse_Pl:653407-653526
Horse_Pl	TWP_JKYYVMIBLB_001146	TTCACTTTCCTTTTGAATCATGCCTCGTTTATCGCGGGCTTGTTGTGCATCAATCATTCCGGCACGCAAGTCAGCATCAATAGCCATTTGCTTACCAGGCATAGCATCTAATCGGAATCT	1	+	Horse_Pl:516007-516126
Horse_Pl	TWP_JKYYVMIBLB_001147	TATTTTTTTATCGCAAATAAAGTTGTAAGTTGTTAGGGTCTTTTGCTTTTGAACTAAATATAGCGAATGAGGAAAAGATATGAGAACGCAAAACTTCTTCCTATCGAAAATCAGATTACT	6	+	Horse_Pl:653527-653646
Horse_Pl	TWP_JKYYVMIBLB_001148	CATGCCGTGCATAGCCACACCAATAGTCAAACCACCGACAATGTTAATTAACGAGATCACAATACCTGCGATAACGTCCCCTTTAATGAACTTCATGGCACCGTCCATGGCTCCATAGAG	1	+	Horse_Pl:515887-516006
Horse_Pl	TWP_JKYYVMIBLB_001149	GGGTGCTTTGTGTCTAGCTTCCCTTTCTGTTTTACTTACCGGATGTGATGCAAATGACGCATTTACTGCTGATAAATCTATAGTTCAAGAAGCTAAAAGTTCAGCTCCTATCTTCACAAA	4	+	Horse_Pl:653647-653766
Horse_Pl	TWP_JKYYVMIBLB_001150	ACTAGAAACTCGAGTAGTAACGATACCAGCAGTTAAGGAAATCAGTAGTGAAGGAATCTGAGAAACTAAACCATCACCGATAGATAACAGAGTGTATACGTGAGCAGCTTGAGCTAGGTC	3	+	Horse_Pl:515767-515886
Horse_Pl	TWP_JKYYVMIBLB_001151	CACCGAAGATGCAGGCAATATCTGGGATACGATCAAATCAGCCTGGAGCCTATCTGAACAGATGGACTGTGTTCCTATAGTCATTTACGATGATCTCATGAATCCTTCTATCTTCCAAAG	2	+	Horse_Pl:653767-653886
Horse_Pl	TWP_JKYYVMIBLB_001152	CCAAAGTGGGAACCCTTTAAAAAAGCCCACGCCTAAAGTTGCTGCAGAGGCTAAGAGTAAAGCTCTAGGTTCTTTAACTAACTGAGAGGAAATCTCTTTACCTAAGTTCGTGTTTTTATC	3	+	Horse_Pl:515647-515766
Horse_Pl	TWP_JKYYVMIBLB_001153	CCAAGGACTATCCCTTTGGAATACCGCTGTAGATGTTGAGAAAACCCAACGCATTTTCAATTACGATTCACGTAAAGATAAAAAAGATCCGTCGAAAAACTATGCCGATCTTAATGCCAC	4	+	Horse_Pl:653887-654006
Horse_Pl	TWP_JKYYVMIBLB_001154	GTCTGAAGCAGCTCCTACTGTTGTTGATGCTCCAGAGGCACCCTGTTTAGAAGCACTGTTTTTCTTCGCAAGAAGGATAACACCAAGAATACCAAAGATAAGAGAGAGTATGGAGAATGA	2	+	Horse_Pl:515527-515646
Horse_Pl	TWP_JKYYVMIBLB_001155	TGCCCTTGACTTACAAGATTCTAAAAACCAAGAAGACGTTCATGCATCTGCCATTTTATACGGCATAGGAAAAGAAACATTTGTTACTTTATGCAATCACTACCCTCAACACAGCTTAGT	5	+	Horse_Pl:654007-654126
Horse_Pl	TWP_JKYYVMIBLB_001156	GAAACTTTGACCAGACTTCGTTTTTTGTTGAATCAACTTAGATAAGTCTTTTCCTAATTCTAAAATTACTGGCAACGTTAAGGAGTAATCATCCGGGTTATCTCCAGCTGCTGCAGCTCC	4	+	Horse_Pl:515407-515526
Horse_Pl	TWP_JKYYVMIBLB_001157	CCCTGTAATCGTATCCAAACAGCTCAACGACACTACTGTCTACAGCCTTGGATTTATGTTCTCAGTAACTGATCCTGCTTTACTCACTCCTCAAGATGTTCTACCTGAGCCAAAACGTTT	2	+	Horse_Pl:654127-654246
Horse_Pl	TWP_JKYYVMIBLB_001158	AAGAATCATGTAATCATAACCCTCTAGAGAAGGAGAGTCAGTGCGCACATGAATTCCTGGGTAACGAATACCAATATCTTGATACAAAGCTTGACGCATTTTCGGGATCATATCGTCAAC	3	+	Horse_Pl:515287-515406
Horse_Pl	TWP_JKYYVMIBLB_001159	TTCAGAAATTTGGAAAGCTATCAATTCTCAGGAAGTTATTGAACTCTATGGCGAGCAATTCCCAGCTGACTACATTAATACAACAGTATTTGCTAATGGACAGGCGATTAATTCTTTAAT	5	+	Horse_Pl:654247-654366
Horse_Pl	TWP_JKYYVMIBLB_001160	ACCCGCAGCATTTTTATAAGTAAGGAAAGGAAGATTGTATCTCTTAAGATTTTCTTCAACTTCGTTAGTTAACACATGGTTTGCAGGAATTTTTCCTCGAACGTAGGGAACTTCATTAAG	5	+	Horse_Pl:515167-515286
Horse_Pl	TWP_JKYYVMIBLB_001161	TCCACCAGCAAATGAATAAATTACAATGATAGGGATTGCATCCATTTGTTGAAAAACCTCGCTACTCGCGAGGTTTTATTTTATTGCTCCCCCCTTCGCAGCTTCCTTGCGATATCCGAT	3	+	Horse_Pl:654367-654486
Horse_Pl	TWP_JKYYVMIBLB_001162	GGAGCTTCTATGGAAGAAGTAAGACAGATGAAGAATAATCACCTCTAAAGGTGTCCAATACTTAATAGCTGCTTTTTCTAGAATAGCTTTAGCATCTTCACTAACCCAAGCAGAAGGGAG	4	+	Horse_Pl:515047-515166
Horse_Pl	TWP_JKYYVMIBLB_001163	ATCTCAATTATTTCATACGAACTACCAAACTTAGGTCCTCAAACCTCAGACTTTGCACTCAAATCGCTTGAGTTATAGCAATTTATTTGTCAAATAAAAAATTGACATATAATAGAAATC	6	+	Horse_Pl:654487-654606
Horse_Pl	TWP_JKYYVMIBLB_001164	GAAAATTTCAGTAAGCTTTTGCAGAGGGATAAGTCGCGTAACTTCTTTAACAAGATCTGGGAACGAGCGTTCCATAAATTCAATCATAGAGCGTACCTCTTGAATTCCTAAGAATTCTTG	5	+	Horse_Pl:514927-515046
Horse_Pl	TWP_JKYYVMIBLB_001165	CTCTCCTTTTCTTAGGTCCTGTAAAAATAAGGCTGGTTTGATTTCAATGATTTATGATAAAATACTTGCCCGTTAACAAAAAAATTTGGTGAAAGTGTTATGTTAATTAAAAGTTATGAC	6	+	Horse_Pl:654607-654726
Horse_Pl	TWP_JKYYVMIBLB_001166	AGAAGAACGTACGTATTCAGTTAGCAATACAGTATCTTTTTCAGTTTGAGCCCATTCACTTAAGGATTCTAAAATTGTACGTAGGTCTTTGATAGAGATCTGCTCTTGGACTAAACGTTT	5	+	Horse_Pl:514807-514926
Horse_Pl	TWP_JKYYVMIBLB_001167	ACACCTGCAGACTTTATACAACAAACTGCAAAGGCTCCCTACCTAATTAAAAGTGCTTTTGCTCGTAAAGGGTTAGATGGGCAAATTATGTATTCGCACGATATGCAATCTGTTAAAGAA	5	+	Horse_Pl:654727-654846
Horse_Pl	TWP_JKYYVMIBLB_001168	AGATCCTGCAGAGGTTTGTTTAATGGCTCCACGGATCATCTCTTCAATTTCTGGATCGAGTAAATAAACTGAGATTGCAGATTGTCCTTGGGAAAATTTGAAACTAATGTAAAGTTTCAG	5	+	Horse_Pl:514687-514806
Horse_Pl	TWP_JKYYVMIBLB_001169	GTCATGCTATCTTTACTCGTAAGCTCTGTACCTATTTTAGGAACAATCCGAGGCTTGGCACGTATGTACAGTCTCTGGTCAGTTAAAGACAGAAGCCAGGATTCAGTTCGAAGTTTGAGT	2	+	Horse_Pl:654847-654966
Horse_Pl	TWP_JKYYVMIBLB_001170	TCGTCTTACGTCAATTGCTGTCAACAGCACAGGAGGCTGACCTCCTGGAGGAGTTGGCGTAATTGTATTTCTCATAGATTTTAAGATTAGGTTTACAGAATCAGGATCCAAAGCAAGATA	3	+	Horse_Pl:514567-514686
Horse_Pl	TWP_JKYYVMIBLB_001171	CAACATTCTACGATCGCGATCTTTGAGATTTTAGGTCTGGCTCCTCTGTTACTCGCTCTACAGATCTCTTCAATGGTTTCAGCATCCATCTTAATACTTGCTATTCTGCTCCTTGTTGTT	3	+	Horse_Pl:654967-655086
Horse_Pl	TWP_JKYYVMIBLB_001172	ATTGACAGATTAGAAAATCTGAATTCTTCCTAATGGCTGGATGCGAATCTCTGGGAGAATCTCTTGGTAAGAAATCACAGCGATATCAGGGAATTCTGTTTCTATTAATTTCCTTACATA	5	+	Horse_Pl:514447-514566
Horse_Pl	TWP_JKYYVMIBLB_001173	ACTGTTGGTGGGATAGGATTCCTCGCTTATTACTCCATTACAAAACTTATTGGGTGTATCAACAAATCTTGTTGTTCTAGATAAATCTAAATGAATGGGAGAGTGTTGTATTCCCTTGAT	5	+	Horse_Pl:655087-655206
Horse_Pl	TWP_JKYYVMIBLB_001174	CGCTACAACTTCTTGGGCATCAGCTTTTGCTGCTGCAGCTTGTACTTGTGCAACATCAACAGCTTGTGCACCACCTAAGCCTCCGGCTCCTCCAGATGCTGCCATATGTCCTCTTTAAGA	1	+	Horse_Pl:514327-514446
Horse_Pl	TWP_JKYYVMIBLB_001175	GAGATATAGAATACCTCCTATTCTGCGATTTAGTAGAAACTCTACTCCAGAATTTACCCGAAGCATATGTTATACAAGTAACAACATCACCTTGCGAAAAGATTTAAAAGTCGATTCCTT	5	+	Horse_Pl:655207-655326
Horse_Pl	TWP_JKYYVMIBLB_001176	TTTTCTTCTGGATTCTAAGGTTTGAAATTTCTCTTCTTTCTTCCTAGTGCGCGTTGCTGCCTGAGGATTCGTTAAATCCTGAGAATCCCGAATCATGCTGATGTCAGATTGCTCTTGACT	3	+	Horse_Pl:514207-514326
Horse_Pl	TWP_JKYYVMIBLB_001177	CAATCTCTCTATAATTTACCTTCCAAAAACCAGGTCTTCCTCTTCTAGAAATAAAAAAAATATTAATATTTTACTATGTTTTAACAACTTATGCTTTAGTTCTTTAATTCATATTACTTT	7	+	Horse_Pl:655327-655446
Horse_Pl	TWP_JKYYVMIBLB_001178	TCGGATACTGCGTAAATCTTGGCCTGAAATTTCTGCATTGTTTTCGGTATATTTATCAGCAAGATCTGCATCAGATTTATCGCCAGTACTTTCAGATTTTTTTTCTGTTTGCGCAGCACC	4	+	Horse_Pl:514087-514206
Horse_Pl	TWP_JKYYVMIBLB_001179	AGGATAAGAATATGTTTGTAACCTATCCAACACATGCATCTTTTATCGAGGGAACGCGTAATCATCCGCACCTACTTAAAAGTGCCTATGTACGAACACAAACCCCTTCATCTGCTCAGA	3	+	Horse_Pl:655447-655566
Horse_Pl	TWP_JKYYVMIBLB_001180	AGACGCTGGTGTTGTTTGAACTAGGTAATCTAAGGCAATACCTTGAAGGGCAGGATCAGAAAACTTAGATTTTACAAGATCTAAGATGTCTTCTTCAGAAGAATCATCATGTAAAGAATC	5	+	Horse_Pl:513967-514086
Horse_Pl	TWP_JKYYVMIBLB_001181	TCTCAGAACCTACAGGAGTTTCCTCGCATTTAGAATGCTGGGTACTCATCGATAAAGAAAACCTTAAATCCACCATATTAAATTCTATTCCCATTCTAGGCACGATCCGAGGCTTAGCAC	3	+	Horse_Pl:655567-655686
Horse_Pl	TWP_JKYYVMIBLB_001182	TAAAATATTTGCATACTCTTGCGAGGCAAATAGAATATTTTTACCACCAACAACAGCTTGGCGATTCTGTTGCATGTGAGTTTGTTGTGCTTTGATTAAAGAGTCTTTTAAAGCCCCTTT	5	+	Horse_Pl:513847-513966
Horse_Pl	TWP_JKYYVMIBLB_001183	GTCTTTATAGTATCTACTCCGTTAAAGATAGAAGCTGCGATGCAACAGCCAACACCGTTATGCATACAACAACAGGAATTCTAGAAACTCTAGGATTGGGAATTTTTATTCTCTTGGCTA	5	+	Horse_Pl:655687-655806
Horse_Pl	TWP_JKYYVMIBLB_001184	TACAGTCCCCATTTCCTCATAGTTGTAGCGTGTCTGCAACATCTGAAGTAATTGCTCACATGTATGAAAATCTGAGGTCACTTGAAGATAGAGAGCACGCAATCCTGGAGCAGATGTTTG	2	+	Horse_Pl:513727-513846
Horse_Pl	TWP_JKYYVMIBLB_001185	AAATTGTTGCCTTCATTTTGTTGCAAATCGTCTACTTTGTAGGTGTGAAAACAGGATTAATCCGAGATCAAAATACACAACAGTAATCCTACTTAGACTGGTCTACCAGAAGATGGCTTA	5	+	Horse_Pl:655807-655926
Horse_Pl	TWP_JKYYVMIBLB_001186	ACCCGTAATTACAGCTTGAAGATTGCGAGTTTCTGACATCATCACCTGTAACTTTATGGGGGAAACAGAAGATCCTTCTGATTTTAAATCTGCAGACATCCCCTTAAGAATAAAGGAAGA	4	+	Horse_Pl:513607-513726
Horse_Pl	TWP_JKYYVMIBLB_001187	CCTAATATCCAATTCTAATTTTTCTTTGAAACCTTCGACCGCTTTCTCTGAACTTTCAAGCAAAATAGATACAAATTAAGCTCCTTTTTCTATACTTGTAAGTCGTTTTCTGGTCAGATT	6	+	Horse_Pl:655927-656046
Horse_Pl	TWP_JKYYVMIBLB_001188	GTTGATTAACTTAAAGAAGGTATCAGCAACTTTATCAAATTTGAGATCTTCGGGGATAGACACTCCATCAGCTTTTAATGATGCCATAACATTAGGGAATTTATCCTGGAAAAAACTATA	6	+	Horse_Pl:513487-513606
Horse_Pl	TWP_JKYYVMIBLB_001189	TCCTCCTTACTTGTACTTTCTATGAGTCTTTGACCTATAAACTTTACTAAATCCAAGGAGATGCTGTTGTGCATAATGAAATGATCTTCATAGCACAAACCGTTTTCATTGTGCTTGCGG	5	+	Horse_Pl:656047-656166
Horse_Pl	TWP_JKYYVMIBLB_001190	CGCTGAAGTTCCTCTTAAGGCAGTAAAGAAAAGATTAAGTATCCCAGTAATAGCTTCAGTATCATTACCGACAAGATCCCGAACTCCTCGTTCCATTTTTGAAGCTGTAGCGAATTTATC	4	+	Horse_Pl:513367-513486
Horse_Pl	TWP_JKYYVMIBLB_001191	GTATATTTTTTTCTTCTAAAAGTACTGGCTGGTTAACAGGCTGGTTGGCTACCCTATCAGTGATTATGAACGTTTTTGTATTAAAACAAATCGTTCTATGTGGCCTAGAAATTACCTCAG	5	+	Horse_Pl:656167-656286
Horse_Pl	TWP_JKYYVMIBLB_001192	ATAAGGTTTGGGGAAGTCTGTAGATTTTGGGTAATCTTCGTTATGGGTATTCACAGAATCTAAGGCATTCGCCATCATAGTACCTAATTCTTGACGTTTTTCTGCTGAAGAAAATAATCG	5	+	Horse_Pl:513247-513366
Horse_Pl	TWP_JKYYVMIBLB_001193	CAGATGTTTACATGATTGGCATCTTGTCTTGTTTAAATTTCTCCAGAGAAGTTTACGGACAAAGTAAAGTAAATGAAGCTATGACCGGCTCATGGGTAATCACTATCGCCTTTCTGCTTT	5	+	Horse_Pl:656287-656406
Horse_Pl	TWP_JKYYVMIBLB_001194	GCGAATTAAACACGCATGGTTTTTATCAGGAACTAAGGATGTGTTTAATTTTGTACCTAGAGATTCCAAAAGTTGTTCAAACTGATTTTGCATGGTAATCCGTAAAAATTAAGACCAAGG	6	+	Horse_Pl:513127-513246
Horse_Pl	TWP_JKYYVMIBLB_001195	TAACCCAGTTACACCTCGCTCTTAAGCCCTCTCCTAACGATACGACCCAAAACCATTTTATAGCACTTTTCTCACCCACGCTACGATTAACCCTAGCTTCTTTAGTGACTGTAATCCTCG	1	+	Horse_Pl:656407-656526
Horse_Pl	TWP_JKYYVMIBLB_001196	AGCTTTGAAAATACGCTCGCGGAATACATTTTCTGGTAGAGTCCCAAGGATTGTGCCTACAGCAATGTTTCCCGAAGTACTATCTTCTTCGAGTTGTACAGGAACTTGAGTAGCACTAAA	3	+	Horse_Pl:513007-513126
Horse_Pl	TWP_JKYYVMIBLB_001197	TACAAATTATAGATCTTAAACTCTTCTCCTACCTAAAAACCTTGTTCAAAGATAAAGCATTCGGAACCAGATCAGCCATATCTTTAGTTTCTTCTCAAATCATTGACACCTTGCTATTTT	6	+	Horse_Pl:656527-656646
Horse_Pl	TWP_JKYYVMIBLB_001198	CTTCTCTCCATTTAGATAATTCATATTTAAAACGTCGGATAAATAAAGCTGTTGTGAAATCTCTCCATAACCAAGTATGCCTTTAATATTCGATTGTGGGGAAGCATTTACAGAAAGAGC	6	+	Horse_Pl:512887-513006
Horse_Pl	TWP_JKYYVMIBLB_001199	CTTTTCTAGGCCTCTACGGAATCGTAGCGAATCTCACTCATGTAATTCTATTTTCTTTAATTACCAAAATCTGTGTCATCGCAATGTCTGTCCCCGTTGTTGTCTTGGGCAAACATCTCA	3	+	Horse_Pl:656647-656766
Horse_Pl	TWP_JKYYVMIBLB_001200	ACCCATGTACCGTTATAAATGATACATGCCTAGGACATGTAGATCAGGAAGATTGCCTGTTTCTAAAGCTGCTATCCAAATTTTTGCATGCATTGAAAAAAGGTTTAAGTAGTGGAAGAG	5	+	Horse_Pl:512767-512886
Horse_Pl	TWP_JKYYVMIBLB_001201	AAAAGCGCAACGCCACCTAAAATGGTAATATAAAAATTCTTCTGTACAGGAGAAGTTTGGCCATTTCAAAAGGCTTCCTACCCACTGGATAAATTCTATTTACAGGAAAATATCCTCCCT	5	+	Horse_Pl:656767-656886
Horse_Pl	TWP_JKYYVMIBLB_001202	CAAATTCCATGCTTGGGCATGGTGCCTAAAGGTTTCCAGTTGTGCTTAGCTGGAGAGTCTTGAATATAGCGTAAAGCTTTAGAAAATGGCGTCATAAATCATACGAGCGTACATGTGTAG	3	+	Horse_Pl:512647-512766
Horse_Pl	TWP_JKYYVMIBLB_001203	ATAGGCTTATTCTACTGTTTTCGAATGAGATGGAAGCAGAGATCTTTTCTTAGGGCAGTAGTTTCGGGTTCCTATCGTGGCATTAAAATTTCATGTCCTCCATCAATCTAAAAAATCACG	5	+	Horse_Pl:656887-657006
Horse_Pl	TWP_JKYYVMIBLB_001204	ATAGGAAGAATCTGTATGATCTGTAACTTATGTTTTTGGCACCAAGAAATCAGAGGAAGGAGATCTAAGAATTCGCCAATGCCACAGCTATTTTTGGTATGTAGAGAAAATAACGGAACA	5	+	Horse_Pl:512527-512646
Horse_Pl	TWP_JKYYVMIBLB_001205	AGCACGTGTAGGCAGAATAGAAACTGCTCATGGAACTATAGATACCCCAGCTTTTGTTCCTGTAGCGACAAATGGCGCCCTGAAAGGTGTTGTAGACCACAGCAATATCCAGTTAATGTT	1	+	Horse_Pl:657007-657126
Horse_Pl	TWP_JKYYVMIBLB_001206	TTAGACTGAGCATGGGGAATAGACTGAACGTGGGGAAGGCTTGCTAAGGAAAGATAAAGAGGATTGAGAGCGACTGAAGATATGCTGTTGTAAGGGCTACTATCTTCACCGCTATCGTTA	1	+	Horse_Pl:512407-512526
Horse_Pl	TWP_JKYYVMIBLB_001207	TTGCAATACCTACCACCTTCTGGTCCACCCCGGCATAGAAGCTATCGCCGCTATGGGAGGCCTGCATAAATTTATTCATAGAAATGCCCCCATCATCACAGATTCCGGAGGATTTCAAAT	1	+	Horse_Pl:657127-657246
Horse_Pl	TWP_JKYYVMIBLB_001208	TTTAAAGCACCGATTTTTACTACGTATTGATAGTAGTCTTGAAGAAATTCCCATTTTGCAACTTTGACTTGTGGGTAGTGCACATAAGGAAGTTGAGATAGTGCTTGCATTGTCTTTAAC	5	+	Horse_Pl:512287-512406
Horse_Pl	TWP_JKYYVMIBLB_001209	CTTTAGCCTTGCTTATGGCTCCGTTGCCGAAGAAATCAAAAGCTGCGGGAAAAAAAAGGGCTCGTCATCCATCTTAGAAGTCACTGATGAGGGAGTTTGGTTTAAGTCCTACCGAGATGG	1	+	Horse_Pl:657247-657366
Horse_Pl	TWP_JKYYVMIBLB_001210	TAGGCTTTTGCCCAGTTATTTATTGGAGCTCCTTTGAGATAGGATTTTATAGAACGGAATACTGTATAGGGACGTAGCCAATATTTTTCTTTTTCACAAAAGATCAGAAATTCTTCATCT	6	+	Horse_Pl:512167-512286
Horse_Pl	TWP_JKYYVMIBLB_001211	CAGCAAGCTCTTCTTATCCCCAGAGGTTTCTGTACAAGCACAAAAAGACCTGGGTGCCGACATTATCATTCCTCTAGATGAGCTTTTACCCTTTCACTCCGATACAACATATTTCCTATC	2	+	Horse_Pl:657367-657486
Horse_Pl	TWP_JKYYVMIBLB_001212	TCATCAGCATAGGATTTTACTTGAGACATTTGCTGAAAGCACAGGAATTGGAGATAGGAGAAAAACTCGCATTCTTTTTGGAATTGTTTCTCAAATTTTGAGAAGTTTGTCCTATCCGTA	5	+	Horse_Pl:512047-512166
Horse_Pl	TWP_JKYYVMIBLB_001213	ATCATGTGCACGCACCTACGTATGGGAAAAACGCTCCTTAGATTACCATAAAAAAGACCCTAGACATCAATCTATGTATGGTGTGATTCACGGAGGTATAGATCCCCAACAAAGAAAAAT	4	+	Horse_Pl:657487-657606
Horse_Pl	TWP_JKYYVMIBLB_001214	TAAATATCGGGAGGAGCGCCTGCCGATCCTGATGAGGAAAAGAATTGTCTATAGTACCAAACGTCACAACTATCCTTACTAATGAGAATAGGAAGATCGCCTTTAAGTAGAATCTGATGA	3	+	Horse_Pl:511927-512046
Horse_Pl	TWP_JKYYVMIBLB_001215	TGGCTGTAAATTTGTTGAAGATCATCCTTTTGACGGATTTGCCATTGGAGGAAGCTTAGGAAGAAACCTCAACGAAATGGTCCCTACTGTTGATATAACAACTTCTTACTTATCTAAAGA	5	+	Horse_Pl:657607-657726
Horse_Pl	TWP_JKYYVMIBLB_001216	CTGTATAGAGAGTAGAAATTCTCAGCGTAGCGGAGACGTGCTTTCCACCAGGTGTAATTATCTTGGGCTAAATTGTGCATATGATAAACGGGAAGGTGCCAATTCTGCCCTTCAATATTG	2	+	Horse_Pl:511807-511926
Horse_Pl	TWP_JKYYVMIBLB_001217	CCGTCCCGTACATCTCTTAGGTATAGGAGACCTTCCCTCTATACAGGCAACTATTGGTTTTGGTATAGATTCTTTCGATAGTTCCTATCCAACTAAAGCCGCACGACACGGATTAATCCT	2	+	Horse_Pl:657727-657846
Horse_Pl	TWP_JKYYVMIBLB_001218	ATGTGCTTCAGTATGTCTGTGCCTTGGCGAAGATATTCACTCGCATCTTCTGGTTGAAACTTTCCATTTCCTGAAGAGTCCCACACCCATAGACGAAAGAATCCTACGATATGATCAAGC	2	+	Horse_Pl:511687-511806
Horse_Pl	TWP_JKYYVMIBLB_001219	ATCTTCTCAAGGCCCGATCAAAATCGCCAACCAGGCTTATACTAACGATCTCTCCCCCATAGATCCAGAGTGCACATGCCTAACATGTACCTCCAAGATCTCTAGAGCCTATCTACGACA	1	+	Horse_Pl:657847-657966
Horse_Pl	TWP_JKYYVMIBLB_001220	TTGCGTTCCCACCGAGGAATGCGTGTGCCGCATATGCCTAGTTTTAACAAGGTGTGTTTTATATCAGAAGGCACGCTTCCTAAATCTTCTCCTATAGGGAGCATGCGGGATGCGCGTAGT	1	+	Horse_Pl:511567-511686
Horse_Pl	TWP_JKYYVMIBLB_001221	CCTTTTCAAAGTTCATGAGCCTAATGCAGGAATTTGGGCATCCATCCACAATCTTCACTACATGCAAGAATTTATGAAAAATATCCGCAAACAAATTTTAAATGACGAGATTTAGTTTTT	6	+	Horse_Pl:657967-658086
Horse_Pl	TWP_JKYYVMIBLB_001222	GCTTCTTTCGGGGCATGTCGCCACCAAAGAGCAAGTGTATCCGAATCATGTGTGGATAATGAAGTCACTGATAGAGGGGAGTATTGATCTAAGGGAATGAAACTCCCATCACCTTCCCAA	1	+	Horse_Pl:511447-511566
Horse_Pl	TWP_JKYYVMIBLB_001223	CTTTTCAGATTATTTTACTTAACTCGAAGTATTTAAGATTATTTAAATGAAAATAAATAAGAGAAATTTGCTTTTTATTTAAAATCGTCTTAAATTGCTTTACTTAGTTTTATCAACATG	7	+	Horse_Pl:658087-658206
Horse_Pl	TWP_JKYYVMIBLB_001224	TTAATTAAGTTAATATGAAAAATAGATGATGTTTTGTGAGAAACTTTTAGGATATGTTTTTGATCTTCCTCAGAGAGGACAGGAGTAAAAGGTATTCCTAAAAATTTTGCAAATTTTCGA	6	+	Horse_Pl:511327-511446
Horse_Pl	TWP_JKYYVMIBLB_001225	AAATCACCCAAAAACTCCATAAGAATCCTTTTCCTCAATTAACACCAGAAACAAAGTAAACGATTCTATTCTTAACAATGGCTGTGATCTTCTCATACATATGGAGTGTTTTTTCTATAA	6	+	Horse_Pl:658207-658326
Horse_Pl	TWP_JKYYVMIBLB_001226	TCTTCCATGGAAGGCTTGATTCTATATACCCAATTATTTTTTGATACTGTTCCCGGTATATTTATGCGTTCGTATTTTAGATTGTCAGATACTAAATCAGGGCAAAGTGCGAGGTAGTCG	5	+	Horse_Pl:511207-511326
Horse_Pl	TWP_JKYYVMIBLB_001227	ATATAACAACAATGCGGATTTCTTTTATGATAACCAGAATGCTCACTGGTTACTTAAAGATGGCTTTATCAGATCAGAAACCCAGTTGTATCCCTATACTATGGATTGGGAAATTGACAT	5	+	Horse_Pl:658327-658446
Horse_Pl	TWP_JKYYVMIBLB_001228	TTTTAATTATAGCGATTTAATAAGAAAATCTTGATTTCACTTAGAATAGTAAAATTCGTTGTTTAAAGATCAGCAAATATTTCGGAGAGATGCGCATTGAACGCATCATGAGTGACTATT	6	+	Horse_Pl:511087-511206
Horse_Pl	TWP_JKYYVMIBLB_001229	CACTAACGCTGATGAAATTAAAGAACTCCTCATTAGGTGCGCCCCTATCATAGGGAATATCCTAGGCTTTGGGAAACTGTATAGCCTCTGGTCTACCAAAGACCCCGAAGATCGATGCAA	1	+	Horse_Pl:658447-658566
Horse_Pl	TWP_JKYYVMIBLB_001230	TTCTTGACATGATTTCCCTACATTAACTTCGTCGTTATCGCAAGAATAAGACATATATAATTGAAAAGAATCTATGTTAGACATTTTCTGATATATCCGAAAGATTTTTTCTTCAAAAAA	6	+	Horse_Pl:510967-511086
Horse_Pl	TWP_JKYYVMIBLB_001231	AGACATCCTATTTCACACTCTCTCAGGAGTATTAGAAACGTTAGGACTCGGTGTAATAGCTCTAATATTAAAAATAGCTTTGACGATGGCTTTCTACTTCTTAGAATTTCTCGGATTCCT	5	+	Horse_Pl:658567-658686
Horse_Pl	TWP_JKYYVMIBLB_001232	GGAAGAAACGACGTGGAGTTTTCCCCGTAACTTTTAGACCGATTCCTTTTTTCTTTTTTGCAATACCTCGGATGGTGTAGCTATTGCCACGGCGAGGTCTTTTCCCAGTAAGTGGACACT	1	+	Horse_Pl:510847-510966
Horse_Pl	TWP_JKYYVMIBLB_001233	ACTCCATAGACTAGCTTCTTTCGTTCTTCCTCATAGCCAATCCCCAGACAGATTTTCCTTCTTTTAAACGTCTAACTCATCATATTTACCCTAAACCGATAACTATGCACTAGTTACATA	5	+	Horse_Pl:658687-658806
Horse_Pl	TWP_JKYYVMIBLB_001234	CTCTTGCTATTACTTTTTCTAAGCCAAGCTTGTCGATGAGGCGCAAGGCAGAAGCTGAAATCTTAAGTTTAAGAAATTTATTTTCTTCGGTAGACCAAAGTCTCTTGGTAACCATATTAG	5	+	Horse_Pl:510727-510846
Horse_Pl	TWP_JKYYVMIBLB_001235	AAGATAGGCAAATACACAACAAACACAGTACATTTATCAAGATTATTTCATGTTTATTATTGAAATAATTTATAAATAGAAATAAGCTGCTTCCCTCTCAATATCCAATAGTAAAAATCT	7	+	Horse_Pl:658807-658926
Horse_Pl	TWP_JKYYVMIBLB_001236	ATCTACTGGAGCAAAGATGTCTATAAGATCATGATGTGAACGTAAAAGGGAAACAAAGTGTCTTAACGAAGACATGGCTATTCCCCTTTATTTGTAAAGATCACAGACCTTTGCTTTTAG	5	+	Horse_Pl:510607-510726
Horse_Pl	TWP_JKYYVMIBLB_001237	AGCAATGTTTGCTAACAAAACTGCCCGGATATTCTTTGTTTTGGCATTCTAAACCTTCGTATATTTCAGGTTTTTCTTGCAGCCGCAATCAAGCCTGTCGTCTATTTCCTTATAAAAAAT	5	+	Horse_Pl:658927-659046
Horse_Pl	TWP_JKYYVMIBLB_001238	CTGGGTCCCAAATAGATTTGTAAGAACGGGAAAAGAGGACCCTTGGACATTATGGAATAAAAGAGCCGGACCTTGGTTTTGAATAACCCTACGATGAATTTCAGGGAGCTCTAAATAAGG	3	+	Horse_Pl:510487-510606
Horse_Pl	TWP_JKYYVMIBLB_001239	ACAAGACATAAGAGAGCATGCTGGAATCACAATCCTCATCTTCATTCCTCAAGACCAGCCTTTTTCTATATACTGATAAATACAAATACTAAGGAAATTGTAACTCATGTTCATAAATAG	6	+	Horse_Pl:659047-659166
Horse_Pl	TWP_JKYYVMIBLB_001240	ACGCAACAACAGCCGACGTTTTTCCCATAATTGAGATAACTTAGGCGGGGAAGAGAGCAAATGAATAACTTGAGATATTATATCGTTAGGAACTCTGGAAAAGATCAGGTCGACACGTTT	3	+	Horse_Pl:510367-510486
Horse_Pl	TWP_JKYYVMIBLB_001241	ATATCACGATAATACAGAATTTAATCAAGCCACGCAAAACTACCCCAAACTGTTTAGACTTGGATTTGTCCGTGATCAATTTGGTTTAAAATATTGGGCTATTGAATGGATATTTTCTGA	6	+	Horse_Pl:659167-659286
Horse_Pl	TWP_JKYYVMIBLB_001242	AAAAGCCCCGCCATCTTCAGGCCAGCTTGTAAGCATAGGCAATTGATGTAAATCAACAGAAGACATCTTATGATGAGGTAGCTTAGAGAAACATGGCTTACGCAAGCCTACAGATAAACC	2	+	Horse_Pl:510247-510366
Horse_Pl	TWP_JKYYVMIBLB_001243	TGAAATAGACGATTTAGATGCAGATGGCTTGATTATTCAAGTGCTACGAGCTTTACCCATTGTAGGCGCAATTATGGGAATCGGGAAAATCTACAGTGTGTGGTCTACAGATACTTTTGA	4	+	Horse_Pl:659287-659406
Horse_Pl	TWP_JKYYVMIBLB_001244	GCCTTTTTGGATTTGGAAATGCAAACCCAAAGTATTTTTATCGAATCTTTGCATTCGATACATTCCTAAATTCGGTACTTTAGAACTAGGAGACTCGGTATAGACTAGAGGAAGAGTGAG	5	+	Horse_Pl:510127-510246
Horse_Pl	TWP_JKYYVMIBLB_001245	AGATAACCGCAGAGATAAGATTATCTTCACACTCACGGCAATAATCGAAATTTGCGGTTTAGGAATCCTTACTCTAATTCTGAAGATCATTTACAACGCTATAGCGAATCTCCTCATCAT	5	+	Horse_Pl:659407-659526
Horse_Pl	TWP_JKYYVMIBLB_001246	GGAGACATTCTCTGGCAAGGGTGCTATGGCAGAAAGTATTAAAAAGGGGTTGCCTGATAGAAATACGGTAACTGGAAGATTTTCCTTTTTCATCTCTGCTTCATGAAAATGCATCCCTCC	3	+	Horse_Pl:510007-510126
Horse_Pl	TWP_JKYYVMIBLB_001247	CTGCCTACCCCCTCTGATTCATAGAAGAGATGGAAATGCTGCGGAAAACTTCAGAGAATATCTTTTTAGCAAACTGAACTGCGGACAATAAAACACTAAAAAACAAAAACTTAAAATAAT	5	+	Horse_Pl:659527-659646
Horse_Pl	TWP_JKYYVMIBLB_001248	ACCACAAATACCCTCACCGGTTAAGATGAACTCAGAGTCGTAAAGTAGGGGGTGGCGAGTTTCAGGATCTTTTTTATAGAGTAATTTTGATCCTTGTAAAAATGTACAAAAGAGTAATTC	5	+	Horse_Pl:509887-510006
Horse_Pl	TWP_JKYYVMIBLB_001249	GGAAAAACACTAAACCGTTATTAATTAAATACTTGCGGTTAATAATTGTATTTAAAATTGAAACAATCTCAATCTAATAGTAGGATATTCCACATTCATTATTTAAAAGTGAAAATATAG	7	+	Horse_Pl:659647-659766
Horse_Pl	TWP_JKYYVMIBLB_001250	TGTCGCGGGATAAATAGCATTTTTTCTGTGGTAGATGTTTTTACATTTAAAAATTGGGAAATCGTGTTGGAGGCTATAATAGCCGAAATGATCTCCGAAGGGACCCTCGGGCCTGCGTTC	2	+	Horse_Pl:509767-509886
Horse_Pl	TWP_JKYYVMIBLB_001251	TTATGTTTATTAATAAATATCCTAATAATCAAGATTTCTTAAATGCAACAAGAGAACATTGCTCGCTATTCCGTTCCGGATTTGTCCGCAATTTTATTGGCATCAAACCTATAGTACAAG	6	+	Horse_Pl:659767-659886
Horse_Pl	TWP_JKYYVMIBLB_001252	AGCTTCACCATAGCTTTTTAACTGGCGAACTCCTGGCATGACTATTGGAAATAGTGGGGATAGGTATTCCTGAAGCTTATTTCCTAGATAGAAATCTTCTTGATAGGGTTTACCAACAAT	4	+	Horse_Pl:509647-509766
Horse_Pl	TWP_JKYYVMIBLB_001253	AATGGCGTCTTTCAATACACGCGGGCGTTCTTTCCACAAGCAATGTCCTAGAAATTAAAAAAGCTCTACCCATTCTCGGAACAATTATGGGACTAGGAAGGCTGTATAGCGTATGGTCAA	2	+	Horse_Pl:659887-660006
Horse_Pl	TWP_JKYYVMIBLB_001254	TGTAACCATAAGGAATTTCGTTAAGGACAACTGTCCTTCTCCAAGGATCCTTAAAGCAGTGGTCAGAGATTCTTTCCAATACCGCTCCTTAACGACAGCAGCTGTTATTGCGTGAAATCC	2	+	Horse_Pl:509527-509646
Horse_Pl	TWP_JKYYVMIBLB_001255	CGAAAGATCATATAGTCGATAAAAAGGAACTCCTGTTGCATACCCTAACAGGGATGATAGAAATCTTAGGGTTAGGGATTGTTCTTCTCATTGCGAAGATACTATGTGCTATAATCAATA	5	+	Horse_Pl:660007-660126
Horse_Pl	TWP_JKYYVMIBLB_001256	TGTATAGTCTAGAGTATCGTTCGCTGTTTCTGAAAAGATAATCAAATCCCGTGCAGGAACCATGCGAGATAACAGGACTTCAAGGAATTTCGGGAAGTTCTCAAGGTCTACATGGTGATC	3	+	Horse_Pl:509407-509526
Horse_Pl	TWP_JKYYVMIBLB_001257	TATTATGGAAGAAACTGAGTCTCTGCTGCTGCAAAAATCACTATCAGGAGATAAGCAGTCCACTAATTCCAACAATTTCTGGGGATTTGGATGATCACCAACCTGAAAGCACATTAGATT	4	+	Horse_Pl:660127-660246
Horse_Pl	TWP_JKYYVMIBLB_001258	GAAAGTTCCTATATCTGTAATATGAGGAATAGAGGTTCCACGATACCTATGCGGGAGATCACGAATTTCTTCTCCTATTCCCATGAAAATTGCTTTAGAACCTTTGTTCAGTGCAGGTCC	3	+	Horse_Pl:509287-509406
Horse_Pl	TWP_JKYYVMIBLB_001259	TATCCACCATACATCCAGAACAATTTAAGAACGCATTTTCTACTGACGTACAAGGCGATCCTTCTAAAGGAGAAGCAGTAACTGTATCGCTCACTGTAGATCCACAAACAATAGATAACA	4	+	Horse_Pl:660247-660366
Horse_Pl	TWP_JKYYVMIBLB_001260	TGTTTCTTGTAGATTCTCTGTAAGCACAACAAAGGGCCAGGATTGTAAGTTTTGGTTATGCAGCAGTTCATCTATAGAGAATGGTTCTGGGGAAGTTTCTAGAACGAGACATCCAGCACA	3	+	Horse_Pl:509167-509286
Horse_Pl	TWP_JKYYVMIBLB_001261	TGATACAAGTCACAACCCAATTATTATCAAATATTGGGAATCTACACGAGGATGACGAAGAAGGTATGCAAAGAAGTATCTCTCAGTTCAGGAATATAGTAGGTCAAGGCATGCTACAGA	5	+	Horse_Pl:660367-660486
Horse_Pl	TWP_JKYYVMIBLB_001262	AAGGATAGGGAAAGTGTAGTTTGGTCTGTGATTAGTGATCTTATTGAAACGTACATGCAGGTCTGTAGCAGGAGCTGCGCGTGTAAATGTCTTCCATAAAAAGCTTTTAGGGCTGGCTAG	2	+	Horse_Pl:509047-509166
Horse_Pl	TWP_JKYYVMIBLB_001263	GCCAAATGAGTAGAGTACAAACTACTTTACAAGAACTACCTTCTTGCGAAGAGGACGTAGTGAATGCAGAAATACAATAAGTAAATGCAATGTAATCAACTTCGAGTAACGCAATACATT	5	+	Horse_Pl:660487-660606
Horse_Pl	TWP_JKYYVMIBLB_001264	AAAAGTAAATTAGATAGGCATTTCGGGAAAATATTCCCTCCAACGATAGGAAACTTTTTTCATCGTTTTCTCATCAGCTTCAACTTCTTTAGGATAGTGGGACTTCATCATTGAGTTCAG	5	+	Horse_Pl:508927-509046
Horse_Pl	TWP_JKYYVMIBLB_001265	AGTCTAAGTTTTATACTCTTCTCTGTATTATCCTGATGAAATACAAAATATAAGAGAAGAGACTCTTCTGATACTCCCGTCTCGTTCACTATCTCTTTTTACTTCCTGATAAAATCAATA	6	+	Horse_Pl:660607-660726
Horse_Pl	TWP_JKYYVMIBLB_001266	ATTTCGATTTTGTTTTCTTTTTCATAGATGTAATTAGATTTAGTTTGTTTTTTTAATTTTTTAATAAAAGTTGTATCAAAAAAAATCACTCTTTTTAAAGAAAACTTAATAAAAATTAGA	8	+	Horse_Pl:508807-508926
Horse_Pl	TWP_JKYYVMIBLB_001267	AGCAAGAAATAGCACAAAACGCTAATGCCGATGCCATAGGAATAGTAATAAATCCAAAAATAAATAGCTTAGTTGAGCAAGATACCCGACCGCAAATATCTATGGTCATTCCGGCAATTT	5	+	Horse_Pl:660727-660846
Horse_Pl	TWP_JKYYVMIBLB_001268	ACTGTTTTGAATAAATTACAGGTTCACGCAAAGCAAGGAATGTTTGGAAAGTATCAGGAGGTTGAGACTTTGCAAGGACTCCAAACAATAAAATAGTGCCTAAAGTTAAAGCGATTTTTA	5	+	Horse_Pl:508687-508806
Horse_Pl	TWP_JKYYVMIBLB_001269	CTTGTAGGCAAATCTGATAAACAGCGATGATCATACCGACAATAGACAAAGGTAAAGCATACATCTTTACTAAACTATCTTCACGATACGTTGCTATTCCCAAGATAACCGATAAAGGAA	5	+	Horse_Pl:660847-660966
Horse_Pl	TWP_JKYYVMIBLB_001270	TAGCTTGATTCGCAAGACTTTTCATAATTTCAGGAGAAGTAAGACGATAAATACGAAGAAATAAACTTTCTTTTGTGGAATCGATAGCATCGCATAGCACTTGAAGAGAGTTATCCCCAC	5	+	Horse_Pl:508567-508686
Horse_Pl	TWP_JKYYVMIBLB_001271	ATAGGCAAATCCTTTGATAATAGCATAAAACACACGGCTCTATATTTAATAAGTAACTGTAGTAAATACTCATTAACGTTCCCGTGCAACAAATTAACCACGCAAAATATAAAGCATAAT	6	+	Horse_Pl:660967-661086
Horse_Pl	TWP_JKYYVMIBLB_001272	TTTTATGCATCAGTTTTCTTTCTACGCTCGGGTGATTAACTAAGGAGACATGTGCGTTTTGGGGGAATTCTTCAACATTTTTCATTTTTTCATAGTGAATCACAACCTTGCGTTGAGATT	5	+	Horse_Pl:508447-508566
Horse_Pl	TWP_JKYYVMIBLB_001273	TACGAAGGAATCTAATCATTGTTTTCCTCCGCAGCTTGTAAATAGCGGATTTGTCGAATCACACGCTCTAGTTCCTCAAATGTAGGATCCTCGATAAGATAATCTCCAACAACAGCTGTC	3	+	Horse_Pl:661087-661206
Horse_Pl	TWP_JKYYVMIBLB_001274	TATGCTGACAAAGTTCTTTACTCTTTAATCCAATGATAAGGTTACTATCTTCAAGAAATGATACACGGGTATAGTTTGCTGAACCTAACCAGGCATATTTGTCATCTATAGCCAGAGATT	5	+	Horse_Pl:508327-508446
Horse_Pl	TWP_JKYYVMIBLB_001275	GGTGTGGCTAACTGCCCTCCAAGAACCTGAGAGCCATAAATGTTATTTTTTTTAATTTGCTCTTCATAACGTTGAGAATCGATACATTGCATCAACCCCTTGGGGTTAATGCTACGGCCA	3	+	Horse_Pl:661207-661326
Horse_Pl	TWP_JKYYVMIBLB_001276	TTTTCGCAGTTCTTAGCGTTTGTAATACCGCTGATAAAGCTTTCCCGTGATCTCCGGGTAAGGAAAAGTATTGTATTTTCTGTCCTTGAATAACACACTCTCCTGAAGATTCGTTTTTGA	4	+	Horse_Pl:508207-508326
Horse_Pl	TWP_JKYYVMIBLB_001277	GAATGCGTTTTCAAATTCTCAGTCAGCTTAGTTAATACTTGAGGAGTTGCCCAATTCTTACCCTCCTCTTTAGGGTAAACAAGCAGTCGGTGAAAATACTCCACATAAGCTTCTATATCT	4	+	Horse_Pl:661327-661446
Horse_Pl	TWP_JKYYVMIBLB_001278	ATAGTTTCGCAAAATCTTTATCAACTAAGATTTTCACATCAACACCACGTTTTTGTGCTTCATTGAGCTCTTCAAAAATCGGGGGATAGGTTAAGGCAAACATGGCTACACGTATTGTTT	5	+	Horse_Pl:508087-508206
Horse_Pl	TWP_JKYYVMIBLB_001279	GGCTCACGGGGATCATGATGATACACACAAAGTAAGGCTTGAGCCGCAGGCATCGAACCTCGAATAAAACATACAGGGATTAAGGTAAACGATACCTCACCTGTATCAATATACTTCTTT	2	+	Horse_Pl:661447-661566
Horse_Pl	TWP_JKYYVMIBLB_001280	CAGACCCTGTGATTAGAATGTTTTGATCTATAATAGCAAACTTATGGTGTAGGCGATGACGTGTTGTTTTTGTATATAGTTTTAATTTAGAGTCTATTAATGCCTGTAGTTGCGTTATCG	6	+	Horse_Pl:507967-508086
Horse_Pl	TWP_JKYYVMIBLB_001281	TTTAATAAGGGGAAAACTTCAGTGCTAAATTCTGCACACGCCAAACATGAAGGCTCTTCAAATACTGTGATATTAATTGGTGCGTAACGATTGCCAAGAGTTGGGAAATGTTTGGCATTT	5	+	Horse_Pl:661567-661686
Horse_Pl	TWP_JKYYVMIBLB_001282	CGCTTTGTTTTTCTAAGTCTTCCCAGATTCTATTAAGTTTATTCAATTGTTTCTTTGTAAGATTATCAAGAATCAGCATATCTTCTGTATTGCTGCAAAACCCAGACATCGACCAGTTTA	6	+	Horse_Pl:507847-507966
Horse_Pl	TWP_JKYYVMIBLB_001283	GTAGGGATATGAGCTTTCGGAGGTAATATCGTCTGCTTTTTATAAATCATTAATCCAAAGCATAGTACGAAAAAAGCGCTGGTAACTATGACTAATATCTTTTTATTCAATGACTGTTCT	6	+	Horse_Pl:661687-661806
Horse_Pl	TWP_JKYYVMIBLB_001284	TGTTGGATATGGCTTCTCTATTGTTCTGGAGTAAAGATGAAAGTAGTTAAGCTGCACGCTGTTCTTTAGGTAGTTTAATTATCTCTACTTCTTTATCACGAATCGGTGGATAGGATAAGG	5	+	Horse_Pl:507727-507846
Horse_Pl	TWP_JKYYVMIBLB_001285	CTTATCTTATATGGCCCACACAGAACTCAGAAATAAAATAAAAAAATAAAAATTGAAAACTATTTTTTATGCAAAGAAGTCTAGCTCTCTCTTTGATTCTCTTATTTCTATATTGAGATA	7	+	Horse_Pl:661807-661926
Horse_Pl	TWP_JKYYVMIBLB_001286	AAGTTAGTGCAAAGTCTTTTGACATATCTGGTAGTAAAAAACCGATAAAAATAGGGGCATCAGCAGCTCAAGCGATTGCTAATGCCGCAGAAGCCTGGGTTATTGCTCGCAATAGAGGTG	2	+	Horse_Pl:507607-507726
Horse_Pl	TWP_JKYYVMIBLB_001287	TGTCCACATCGATAAAAAACCTTTTAGTTTTATCATTCTCATTCTATTTAGAAAGAAAAATCACAATATTTTTCCTTGTATGGATAAAGAAACCCTAGAAAACATTTATAAGCACTTCCG	6	+	Horse_Pl:661927-662046
Horse_Pl	TWP_JKYYVMIBLB_001288	GAAAACATCGTTTTAAAATACTCAATCGTAAACAAGCAAAAGTTCTGTTATCTCAATTATGCAATGTAGATTTAGACTTTAAGAGCTTGAAAAATGCAGGTTCCGAAGAAAAGGACGAAG	6	+	Horse_Pl:507487-507606
Horse_Pl	TWP_JKYYVMIBLB_001289	TTATCGTTTTTTTAAATTAAGTATTCTCCCCGCATTTTTAGGATTATTGCTTATATGCACTCCTAATACACTGAACTATCAAGCTCCTAGTGTTATCCTTTCCGATAGGATCTGTGGCAG	5	+	Horse_Pl:662047-662166
Horse_Pl	TWP_JKYYVMIBLB_001290	AGAAAGATCCGCACAGCAATATACCATTGAATCAGAAGATTTCTGATGAAATCGCTAAGAATGAAGCTATGCGTTTGGCTTTGTTAGCTATTGCTGATAAAGAAAAAGAGGAAAAAAAGA	5	+	Horse_Pl:507367-507486
Horse_Pl	TWP_JKYYVMIBLB_001291	CCTGCTCATTCTCTTAGCATGCATTTCTTTCTATAAACGCTCTGTGCTTTGGTTTGGCGTATTTGTAGGCATTTGGGTCTCTCTTTTTCCCTGTTTTCCAGAACGCTCTTCTATCGTATT	3	+	Horse_Pl:662167-662286
Horse_Pl	TWP_JKYYVMIBLB_001292	AGATAATCGGCGTTTTTCCAATAAAGATGAAAAACGTAAACCTACGGATATAGATTCGGGAGATTAAAATGCGCATAATACCCTTTGATCCTTATGGTGCATTTCCTCCTCAGGGAGCAC	4	+	Horse_Pl:507247-507366
Horse_Pl	TWP_JKYYVMIBLB_001293	TGCAAACGATACTCTGATAGGCTTTGCTATCTTTGCTGTTGTCTGCATTCCTCCTACACGTCCGGAAGCTTTGGAAGTCGGGCCAACTCTACCTGAAGGGATTTCCTATAACCCATCTTC	1	+	Horse_Pl:662287-662406
Horse_Pl	TWP_JKYYVMIBLB_001294	TTTTCGTGCTCCGCAACCTTTTGCTTCTTCATCCCGTCTTGGGGTGCAAGGAAAACCCGAAGCTGCTTCTGTTCATGATGATGGAGGAGGATCGGGGGGAGGCTTTTCAGGGCAAAATCA	1	+	Horse_Pl:507127-507246
Horse_Pl	TWP_JKYYVMIBLB_001295	TGGAGGACGTCGCGCTGCTGTTTTGATATTAAGTTTATTAGCCTGGCTACAGTCGCGGTATTTAACAGCATCTGCCTTAGGAATATCCTCAAGTAGTTTTGAGCACGACTTCTTTGTCTA	2	+	Horse_Pl:662407-662526
Horse_Pl	TWP_JKYYVMIBLB_001296	ACCTTTGCCACGTTCTTTATCTGAATATAAACACCAAATAGAAAAGCGCAAAGGTCCTGGAGCACCTCCAGATCCTTTAATTTATCAATACCGTAACGTAGCTATAGATCCGCCGCTAAT	3	+	Horse_Pl:507007-507126
Horse_Pl	TWP_JKYYVMIBLB_001297	TGCCATGATGATGACCGCATATTCTTTACTTGTTGTACTCTCTCTATCCGGAGGAGAGCGTCGTTGGCATACGCGCCCTAAAGTCGTCATAGCAACAGCCATTACCCTCCTATCCACCAT	1	+	Horse_Pl:662527-662646
Horse_Pl	TWP_JKYYVMIBLB_001298	TTTACCTATTCCAGAGGAAAATTCCTTTCCAAGATATGAAGCGTCGGCAGAATTAACGGGATATGACACGATAAGTTCCGCGTATTTATTCCCTGCGCATCAGGGAATGTCTTTATTAGC	3	+	Horse_Pl:506887-507006
Horse_Pl	TWP_JKYYVMIBLB_001299	CATTCTCACTTTCATTCCTATTGTAACTCAACAACTCACTCTAGATTGCTGGTTATCCTTATTTCTAACCTTACAACCAGCTTTGGCGTTTGTTTTTGCTTACGATGAATTCAGAGCAAC	5	+	Horse_Pl:662647-662766
Horse_Pl	TWP_JKYYVMIBLB_001300	AGATCATAGTGAAAGTCATTACCGTTTCCCTAGGAATCCTTTTCCCGAGGATTATATTCCCAACTTGAGTAAGGATGGAACTGCGAATTTTTCTGCTTTATCCAATACTGAGGCAGTATT	4	+	Horse_Pl:506767-506886
Horse_Pl	TWP_JKYYVMIBLB_001301	ATTTAACTATCTCGCACGATTCCTCGATAAAAAACGCGAGCTCATTCGTATATCTCTCTTTGGATCAGAATACTACAGGGATTCCCTATTTTGGGAAGAACGCACCGTATTGCCCTTTAT	3	+	Horse_Pl:662767-662886
Horse_Pl	TWP_JKYYVMIBLB_001302	ACAGAGTTATAACAATAAATCCGAGCATGTTCCTATGGGCATCTCTAAAAATCAAGGGCATATGGATTTTTCTTCCATAGAGCGATCTAGAAATATTGTAGAAACTTCTTCATTATCAAT	6	+	Horse_Pl:506647-506766
Horse_Pl	TWP_JKYYVMIBLB_001303	AAAAGCATGCAAGCAAGCTTTTCAGGGAATTTCCTTTCCTATCCATCTTCTGATTACTATTTGCGTAACCATAGGATTTATCAAAATGAGCGATGAGCTCGCCATCACAGACACATTGAA	4	+	Horse_Pl:662887-663006
Horse_Pl	TWP_JKYYVMIBLB_001304	AAAAATGATGGAAAGCCTACTTTCTTCAGGTGTTCCCTCTTCTGTTTATGTGCCTTTTGTTACCTCTTGGTCTGATGGAAGCACAAGTTTTCCCCCTCCAAAATTTTCTGGAACAGTTGC	3	+	Horse_Pl:506527-506646
Horse_Pl	TWP_JKYYVMIBLB_001305	AAACTACACCAATATCTGCTGCTGGTTCATTATTGTGCTCTCCACTCTATCTTTTGCTGATAGTCTTCGGTACTTGCGCTGGCTCTGTGTGATTTTCTCAGCAGCGATCTTACTCTCTCC	1	+	Horse_Pl:663007-663126
Horse_Pl	TWP_JKYYVMIBLB_001306	TGATGCAGGAAGAGTTGAAGATCTCGATTTAGAGGGATCGGGGATTTTAGAGACTTCAGCTAAAGAAGCTGAGAAGAAAGAAAGTCGTGAGGATCTTTTGAAGGATCAGCTTGCTTTAGC	3	+	Horse_Pl:506407-506526
Horse_Pl	TWP_JKYYVMIBLB_001307	TGTTTTCTTTCATATTCCCCTACATGCCCCTATCTTGATTCCTACCATAATCACAGGAATCGCTTTGATCTTTTTATCAGTAGGGAAAATAATACAGAAAAAGTAAGACGAGAGTCTTTG	5	+	Horse_Pl:663127-663246
Horse_Pl	TWP_JKYYVMIBLB_001308	TAGAGCATCTTCGGTTGGTAATGAAGGGATTATTGATTTATCAGATTTAGAGAATCGTAGTTTGAGTACAGATACGAGGGCCGAAGGTTCAAAAAATACCAAAATTATTGATTCAGGTCG	5	+	Horse_Pl:506287-506406
Horse_Pl	TWP_JKYYVMIBLB_001309	ATTATATGAGTAAAGAAGGCACTCCTGAAGATGCTTTTTCTTGTCTTTGCTCTGCAGCTCGCGCTTCTTCTTCGGCCTCTAAGCGATCGCGTTTTTCTTTGTCATGCTCGCTTGCATAAA	2	+	Horse_Pl:663247-663366
Horse_Pl	TWP_JKYYVMIBLB_001310	TCATACAGCGAGAACATCAGTAACGGAATCTACGGTGAACGCTTGGACAATAAATCGTTTGGGCGGAGAGATGATCAGCACCTTATTAGATCCAAATATAGAGACTTCGTCTTTGTTACG	3	+	Horse_Pl:506167-506286
Horse_Pl	TWP_JKYYVMIBLB_001311	TATCCTCTTGAGCTCGGTCTATCCCCTCAGAAATAAGGGAATCATGTAAAGAAGATTGCAAAGAATCTCGCTCAGGAATCACCTTCGTAGTCTGAAATAACGTTACAAAAGAAAACCTCG	3	+	Horse_Pl:663367-663486
Horse_Pl	TWP_JKYYVMIBLB_001312	ATCAGACATTTCTATGCTTTCACTAGAATCGTTACGCTCTACATCATTATCTTCACTGTCGGCTCCAAGAGATGATATTAGTGCTTCAGAAACCTCTGCTGTAGTTTCTTTCGGGGCATT	3	+	Horse_Pl:506047-506166
Horse_Pl	TWP_JKYYVMIBLB_001313	GTGTATATTCCGACAACAAAACTTGAGATTCTATGAACTCAGCTACATCTTTTTTGGTGATCTTCCCTGTCTGACTATTACAGTAATTTAAAATCTGTAAGTAATTACTCTCCGCCAATT	6	+	Horse_Pl:663487-663606
Horse_Pl	TWP_JKYYVMIBLB_001314	AGATGGAGAGGGGAGGTCTATGCTTCCCAGTGATATGGAGATGGTCAGTAAGAAAGGGAACCGCATTTCACCGGAGATGCAAGGGTTTTACCTTGATGCATCGGGAATAAGTGACTCTTC	1	+	Horse_Pl:505927-506046
Horse_Pl	TWP_JKYYVMIBLB_001315	GTTTATGCTTACTTAAAGCTTCCTTATGATGCTGAAAAGCATACAGAATTAAAGGAACAGAAATAAGCACGAATAAAAGAACCCCAGGAAGAAGAAAGGGCAAAAAGATATCAGAAACAA	6	+	Horse_Pl:663607-663726
Horse_Pl	TWP_JKYYVMIBLB_001316	TTCATCTTCCCCTAAGTCAAAATTAAGAGGGGCTTTTTCTAAAGTTCGTGCGAGTGTTCAAGGTTTTCTTTCTGGTTTTGGTACGAGAGCTTCTAGAATTTCTGCGCGTAGAGCAGAAGC	3	+	Horse_Pl:505807-505926
Horse_Pl	TWP_JKYYVMIBLB_001317	AAACCAATCCTAGAAGAGGATACCCCAACAAACAAGATCCTATCAATAAAAGCACCAGAGAAACAACAAGGGCAATTGCAGAGATAAATACAAGAGGAGTTCCCTTGCACCGATGTGTGT	3	+	Horse_Pl:663727-663846
Horse_Pl	TWP_JKYYVMIBLB_001318	CGAAACCAAGGAAGCCTCTGTTAAGAAGCAGGAGGCTATGATCCAATCTGGGGCTAGTGCAAATTATGAGACAGAATTGCAGATCAATGAGGGAAAGTATCGAAAAGCTCTAGAACAGGC	1	+	Horse_Pl:505687-505806
Horse_Pl	TWP_JKYYVMIBLB_001319	GAATATCGCCGTAAAGAGAAAGCTTTTGTTCTGAAGAGAGTAGAGTATAACCTAACTCAGGTGCAGGTAAATTCGATAACGGTAATGTCACGTTGAAAGACACTCCCGGATATCCTCTAT	3	+	Horse_Pl:663847-663966
Horse_Pl	TWP_JKYYVMIBLB_001320	ACAAATTATGGCAATTTCTGGAAACAGCAGTATTTCTCCTCCAGGCCCTGATAAATGGGATCCTGCCATTATGGGGAAGCAGCCTGAGTCGTTATCAGGACCCAAGGAATCTATCTTTTC	1	+	Horse_Pl:505567-505686
Horse_Pl	TWP_JKYYVMIBLB_001321	AAGCAGATGGACATTACTGGTAGAACGCGTTAAATCGTTAAAGAACACAGGAACAAGACCATGATTTTTAAGCACATAAAATGCATCACCAAGGAAAGCCACATCACGAAAATCATGCGT	4	+	Horse_Pl:663967-664086
Horse_Pl	TWP_JKYYVMIBLB_001322	GTGGGTAACACCTTGCGTTTTTTTTTCTTTTAATTTCTCCCTAAGTTCTTTTTTTTGAATTAATTATTTTTTATTTTAAAATTAAAGCATAACTAATGGGTGTTTTTTTTAATTCTGAGA	7	+	Horse_Pl:505447-505566
Horse_Pl	TWP_JKYYVMIBLB_001323	AACAAGAATCACAGTTTTATAGTCTTTTCTTGCCAACCTTAAAATATATTTATACAACTGTTCTTTCGTCGTAATGTCCAAAGAAGAAAATGGTTCATCTAAAAGTAATATTGGCTTTGG	6	+	Horse_Pl:664087-664206
Horse_Pl	TWP_JKYYVMIBLB_001324	CACAATTTTAATATTGCTAGACAGTTTGGTAAGTACTACCTACCTGGAACGATAGCGATGCACTTTCTTGCATCTACCCGCTCTTTCCCCTTTTCTTTATTCGTTAGGTTTTTTCGCAAG	4	+	Horse_Pl:505327-505446
Horse_Pl	TWP_JKYYVMIBLB_001325	AGATAAGCATTGACAAGCTAAAGAGACTCTCTGTTTTTGACCCTCAGAAAGTTCATCAGGATAACAATCTAATAAATCACCTAAATTGAAGCTTTCGACTACCTCAAGCAACTTTTCAGA	5	+	Horse_Pl:664207-664326
Horse_Pl	TWP_JKYYVMIBLB_001326	CTATAAGACTGAATATCAAAAGCTAATAAAAACTTGCAGAACGGGACAAACCCGTGATAAAGGATAGGGTGGCCTGGGCTAATTTATGCGCTCCAGAAGCTGTAGCAATATTAAGATCTC	3	+	Horse_Pl:505207-505326
Horse_Pl	TWP_JKYYVMIBLB_001327	GGATATACGGAAACGCTTATGTTTCCCTCCTAATTCCGAGTTTAGGTGTATATTTTTCAATACAGTCCGCCACGGAAGCAACGTATGTTTTTGCTGCATATAAGCAACATCTGTTTGTTG	4	+	Horse_Pl:664327-664446
Horse_Pl	TWP_JKYYVMIBLB_001328	ACTTTAGTACGTTCCCTATTAGATAGGCAATCTCATGATGCTAATCATGTTTTAATTTTTAACTATCAGGATGGTTTCGTTTTTACTGATATGAATAATTTTGGAAGGTATTCTATAAAG	6	+	Horse_Pl:505087-505206
Horse_Pl	TWP_JKYYVMIBLB_001329	CACAGGTTCCCCTAACCAGAGAATTTCCCCTTCGGCTGGGGATAAGAAATTCGCTATTAAACGAAATAAGGTAGTTTTCCCAGTCCCAGACACCCCTAAAATAATGGTAATCTTTCCTGG	2	+	Horse_Pl:664447-664566
Horse_Pl	TWP_JKYYVMIBLB_001330	GTGATTCAGAAAAAGACAGAGAAGCTTCTGAATAGACCTAAAAAATTGAAAGAAAAGAAATCCAAGTTCCTTATTTCCAAAGACCAAGAGCAGCTTCGTCATCGTGCAGAAGAGTATGAT	5	+	Horse_Pl:504967-505086
Horse_Pl	TWP_JKYYVMIBLB_001331	ATGAGATACAAAAGAAGTGTTTCGAAATATTAACTTGTCAGAATAAGAATAGCTAAGACTTTTGACTTCTAACATATAGAAACCACAGAGTTTAAAGTGAAGTCAGCTTGCGGTTACCAA	6	+	Horse_Pl:664567-664686
Horse_Pl	TWP_JKYYVMIBLB_001332	ATTTAATTAATTTGTTTAATAAAATTTTTCTAACTAAAATTAATTTATAGGTAAGATTAGAAAATTATTATTTCTATGAGTGGGACAAAGAAGAAAAGAAACCGACGAGATTTGTCTCGA	7	+	Horse_Pl:504847-504966
Horse_Pl	TWP_JKYYVMIBLB_001333	GACTTGAACTTGGGACCTCGACATTATCAGTGTCGCGCTCTAACCAACTGAGCTATAACCGCGAGTTTGGAGACTAGGAGAGTCGAACTCCTGACCTTCTGAATGCAAATCAGACGCTCT	1	+	Horse_Pl:664687-664806
Horse_Pl	TWP_JKYYVMIBLB_001334	TGGGTTACTAACATTCATAACAAGATTCGAAATTATTGGCTTTTACTTTCTTAATATTTTCTTTATTATTCTTATTTGTTTTTCGAACATCTTACTAATTAATGCCCTTAGTTAATTTTA	7	+	Horse_Pl:504727-504846
Horse_Pl	TWP_JKYYVMIBLB_001335	ACCAACTAAGCTAAGTCCCCGTCTATTCTTCTCTTATTGTGATCAAAAAAGAAAAAGTTATCTTAATAACTAAGAGATTTAACCTCAACCAAAGAATTAAGAAAAAAACGAATTAATGGG	6	+	Horse_Pl:664807-664926
Horse_Pl	TWP_JKYYVMIBLB_001336	GATAGGGACCAAAGAAAATGGGGCATAAGTGTGGGGTGTATTGAGGACATAGAAAAAAACTCAATATAGAGAGGAATAAACACTGAAGAGATATTAACCGGTCCATAAGTCGCTATAGAG	4	+	Horse_Pl:504607-504726
Horse_Pl	TWP_JKYYVMIBLB_001337	TTAAACAGATTTCTTGGAGCACACTTTTCAATAGAGAATCCGTGTAAAACTTACTAGTTTCACTTTGTAATTTTAGCCAGGCTTCATTACTTGACGACTCTAAAGGATGAGGTATAAGAA	6	+	Horse_Pl:664927-665046
Horse_Pl	TWP_JKYYVMIBLB_001338	TCACATATAGAAATGCATGAATTCCAAATAGATAAGAGGAACCTATGTCGCAAAATAGACCGATAATCAGTGCGTGGATTAAGACCTTTTCTTTCGATAGTCTATAGAAATTCGCTACAA	5	+	Horse_Pl:504487-504606
Horse_Pl	TWP_JKYYVMIBLB_001339	TATTTACTCCTAAACAAGGAATGCCAAATTCATAACATACCTGAGCAACGGCTCCTCCTGCACTATCAAAACCTTGAATTTCGGAATGAATTTGTTGAAGCGATAGAAAATAATTCTTAG	5	+	Horse_Pl:665047-665166
Horse_Pl	TWP_JKYYVMIBLB_001340	CGAGTGTCGGATAGGAAAAGCAGGAGAATACCAAAGCGAACATAGAATGAATAATTGGTATCGATAACCACCTATCTTTCAGGAAGATGGTATGCATTTTGTGAAGAAGAGAGGAGGTAA	4	+	Horse_Pl:504367-504486
Horse_Pl	TWP_JKYYVMIBLB_001341	ACATGGAGAAAGCCTCTCCAGTAGCTATAATGCCTTCGGTAAGACCATGTTCTGTAGATGTTGTAGGTTTTAGATAGCCATAGGTTTTTAGTAAACGCTCGATAGAATCTTTATGCATAG	4	+	Horse_Pl:665167-665286
Horse_Pl	TWP_JKYYVMIBLB_001342	GAGTTATTGTACACGGTAGTAGGTAAATTATTCCGCTATAGAGGAAATCTATCGTGAAGGCATGTTTCACATCTACTAGAAGAGAGGAGAAGTTCCAGAGAATTTTATAGTTAAAGAAGG	5	+	Horse_Pl:504247-504366
Horse_Pl	TWP_JKYYVMIBLB_001343	CAATAAACTGTCTTCCCCCAATCTTGGCAGCCTCCCTATACGCTTCGCTAGTCGCAAAAATACTCTGATGGATGTTTGGAATTTCAAATCTCTTGAAAAAGGGGCGTACATCAGAATCAT	3	+	Horse_Pl:665287-665406
Horse_Pl	TWP_JKYYVMIBLB_001344	GGTGGCGTTGAGCTATTGGCGATTTCTTGTTTGATTTTTTCTAAGACCCGCTCGGCAACGGGTGTACCTTTTAATAACATGAGCGACTCCTTAAGAAGCCCCTCATCTTAAAGATTCCTT	2	+	Horse_Pl:504127-504246
Horse_Pl	TWP_JKYYVMIBLB_001345	AGTTAACATAACCATGAGAAATCAGAACATTCCCAAAACGCCCCGTTTCTGAGCGTGAGTAACATGTCCCTATAATCAAGATAAGATCGACTCTATGCTTGAGAATCATATTACAGCTAA	5	+	Horse_Pl:665407-665526
Horse_Pl	TWP_JKYYVMIBLB_001346	GCATCAGAAGGCAATCTATGTGCTTTAGACACCATGCCTAAATCCGCAGCCTTTTTCACTTTCATTCCGACGTAAACCTCGGACGCTGGATCATTACCGATCAGTACTACAGCGAGGCCT	1	+	Horse_Pl:504007-504126
Horse_Pl	TWP_JKYYVMIBLB_001347	TAACAGCAGCAGAAACTTTATTTGGCCAAAAAGAAGACATTACTAAATACTTCCCGAAATAATCTCCAGAATAGTACGTTCTCCTCCCCTCTACTGTCTTCTTGCTATTCGCAAACCAAG	4	+	Horse_Pl:665527-665646
Horse_Pl	TWP_JKYYVMIBLB_001348	ATTGCTTGGATAATGGCATTACTATCTAAATGTTTAGGTAAAGGTATTTGTACTAAGATACCATGAATCGTAGGATCGTGGTTTAATCTTTCAATGAGTTTAAGAATATCGGTTAAGGTG	6	+	Horse_Pl:503887-504006
Horse_Pl	TWP_JKYYVMIBLB_001349	GAATAGGACACGCGGAATCTGAAGATTCTGAAACTTCGGGAAGAGCAAAGATAATGCCTATACGAGATAAAGGAGCGTGTTTCTCACTAAAAATATCTATAGGAGCTGATTCTAAAGAGA	4	+	Horse_Pl:665647-665766
Horse_Pl	TWP_JKYYVMIBLB_001350	TAGTAGTGGAGTAGCTCAATAATTCCTGCAGGGGTACAAGGAGCGAATCCTCCAAGCTGTCCGAGTAGAAGCTTTCCCATATTTATTGGATGAAGGCCATCTACATCTTTCTCAGGAGAA	1	+	Horse_Pl:503767-503886
Horse_Pl	TWP_JKYYVMIBLB_001351	TAAAGGAGCAACAAAAAACGGCAGCTAGAACAACGCGAAGAACCATAAAAATTCCACTTATAGAATTCTGGCTCCTTATAGAAAAACATGATGTTTAAGAGAATGAAAAAGCTAAAGTGA	6	+	Horse_Pl:665767-665886
Horse_Pl	TWP_JKYYVMIBLB_001352	AGTAAAGTTACCGTAGCATTCGTTGAAGGATGTTTCTGCATTAACATAGCAGCAAGCGGCTTACCTACAATATTGCTTCTCCCAACAACGGCAACATGACGCCCAAGAAGAGGAATTTCA	2	+	Horse_Pl:503647-503766
Horse_Pl	TWP_JKYYVMIBLB_001353	AGATAGCTCTTTCGACTCTAGAGGTAGCGAAAAACTAGACTCGAAAGAGCTGATCTTCTATGAATCTTTATTCATCACAGAGAACATCACGCGTTTTTCACAGTCTAACTTTCTTTTTTA	5	+	Horse_Pl:665887-666006
Horse_Pl	TWP_JKYYVMIBLB_001354	TCGATAATAACAGTATTGGAAGAGACCATACTTTCTTTAATAAATAGGGGAACGCCGACAGCAGCAATAATGATATCTGCTGTTTTTAAAATTTCTGTAAGGTTTTGTGATTGGCTATGA	6	+	Horse_Pl:503527-503646
Horse_Pl	TWP_JKYYVMIBLB_001355	AATCTAAATTTCTTGCCTCACGCACTTTCGTAATCTTAAACGATTTTGTGAACGTTTCGTATTCTTTGTCTAAAGCTTTAGAATTCTTATTTTTATAAACCATGAAGACCTGATATAGAG	6	+	Horse_Pl:666007-666126
Horse_Pl	TWP_JKYYVMIBLB_001356	CCCACGCCTCCAGGGACAGGAGAGATTGCCTTGCATTTGGTAACAACATTATTGAAATCGACATCTCCCACTAGTGTATAACCTTTAGCATTATTTGCTGTGACTCGTGATGTACCGACA	1	+	Horse_Pl:503407-503526
Horse_Pl	TWP_JKYYVMIBLB_001357	TGTGATTTACAGAAATCAACATGCCTCTGAAATAAATGTCTTCACAAGATATCCAAAATTCTAACGCTTTATGCCCCTGTATCTCTTTTGCCTGCATAAATAGGACTTGTGATTCTGGAA	5	+	Horse_Pl:666127-666246
Horse_Pl	TWP_JKYYVMIBLB_001358	CCCTTCAAAAGAGGTGAGAGGTGGCGAACATCCTTGAAAGATGTACGATAAAAGAACTATGAGGAGAATTTTTGGTAACTTTCCCATGTGTTTTTCATTAGCATAGCAACAGTCATTGGT	4	+	Horse_Pl:503287-503406
Horse_Pl	TWP_JKYYVMIBLB_001359	GAGCCTGAAGCATTCCAGCAAACCCTTCTTGAAGATTTAATTCCGGACGGCTCACATCCACCTTCTCAGGGTACTCCCATACAGACACAACATAAACCGTGTTATCCGATTGTGTTTCTG	1	+	Horse_Pl:666247-666366
Horse_Pl	TWP_JKYYVMIBLB_001360	GTTATTATACACAGTATCAATTACCTTAAAGACTGCATCGATTTCATTTTTTAATTCAGCAGTCTCCTGGCGTGTTAGGTGTTGTCCTACAATAATACGGTAGGGCATGGTCATTCTCTC	5	+	Horse_Pl:503167-503286
Horse_Pl	TWP_JKYYVMIBLB_001361	TAACGTATGTATCATAGCGTATAGTCAGTTCTGATTGGGGAATCTCTATGACCTGTCCTGAATGTTCTGGATCTCCAGGAAACTCCGCAGAAAAGCCACAACTTTTCGTATAATCATACC	3	+	Horse_Pl:666367-666486
Horse_Pl	TWP_JKYYVMIBLB_001362	TCCGGATATGTGGTAAAATCTATCGATTTCTTTTAAGAATACAAACAACTCGTTAGACAGGGGGATCGCTACCCCGGCAGGAGACCGGTTGATTTTCGAGAGTTCTGACTCGCTATTCCA	1	+	Horse_Pl:503047-503166
Horse_Pl	TWP_JKYYVMIBLB_001363	GTTTCCATGGTAGACTATCTTTGATCTTAGAAACGCGTACGTCACCGTCTTGCATCTCCTTAGCAGAGAACCAACTCTTCATTTTAGAGAGAAAACCCGTCTTAGATTCTCCAGCAACTA	3	+	Horse_Pl:666487-666606
Horse_Pl	TWP_JKYYVMIBLB_001364	GTGTTTCCAACCGACATTTTTATAGTAGGATTTCCAAGTTTGTTCGTTAGGAAGAGAGTGTTGTTTAAGATGAAGTAACCAGAGATTTTTCAGCGGGCCAAGGGTGGGATCAAATCTTCC	3	+	Horse_Pl:502927-503046
Horse_Pl	TWP_JKYYVMIBLB_001365	ATGAAGCTGGATATAGAGCTTGTAGAGATATTAATACGGTTAATAAAAACTTACTGACTTTTGAAAGCATAATAAAAATAAAATACGTTTATTAATTTAATAATATAACTTCCGACACTT	7	+	Horse_Pl:666607-666726
Horse_Pl	TWP_JKYYVMIBLB_001366	AAAACGTAGACAGGTTTCTAGTAGACAATCTACGGCAAAACCTTTTACAGCGCCGCAAAGATCTAGTTGTACATCAGGATGTTTTTTGGTGATGGTTTTGTTGGTTAAGTCTAAGGTAAT	5	+	Horse_Pl:502807-502926
Horse_Pl	TWP_JKYYVMIBLB_001367	TTATTAATAACAAAATACAAAAAATCAAAATCATCAAAAATCTTGTGTTTTATAAAACTCATGATAATAATCCTGACTGTAAAAAATCTTGGATACTAAGGAGTTGCTGCGGATTATGGA	7	+	Horse_Pl:666727-666846
Horse_Pl	TWP_JKYYVMIBLB_001368	TGCATTATGGATTTCTAGGATTTGTGGGGTTGCTGAAGACGCTATACGCCACGGTCGTCCGTTAGGGTGGCCTCCAGAAGTTTTGATTTCCCCTCCCCATTCTACATAGTTATTCTTACA	1	+	Horse_Pl:502687-502806
Horse_Pl	TWP_JKYYVMIBLB_001369	AGAGCAAACGTTTATCAGTAAGAAGGTTGGAGTTTTACCAGCGAGATGGGGCAGTGTCAGATTTCCTGGGAAGCCTTTAGCCATGATCCTAGGAAAATCCTTAATTCAAAGAACTTATGA	3	+	Horse_Pl:666847-666966
Horse_Pl	TWP_JKYYVMIBLB_001370	CGAGATTATGGGGTAGTCATGTAGTTCTAGGGGCTTCCCTGTATGAGGATCTAGAATGTGTGTGTAAATTTTACCGTTTACAGACCATTGCTGGTAGTAGTTTCCGCTTGTAGCGACAGC	1	+	Horse_Pl:502567-502686
Horse_Pl	TWP_JKYYVMIBLB_001371	AAATATCATTCAAAGCGAAACACTAGATAAAGTAGTTGTAGCTACTGATGATCAACGCATTATGGATCACGTGATAGATTTTGGTGGCGAGTGTGTTATGACCAGTCCAGAGTGCGCCAA	3	+	Horse_Pl:666967-667086
Horse_Pl	TWP_JKYYVMIBLB_001372	AATAAAGGCTTGGATATTATTTTCTTCTGCCCAAGCTAAAGCTTCTTTTTTTGTTGCAAATGTCATCAGTACTGTGGCCATGGCATCAGCATACGCACAACTAGGGTGAATAACAGTAGC	4	+	Horse_Pl:502447-502566
Horse_Pl	TWP_JKYYVMIBLB_001373	TGGTACTGAACGGATGGCGGAAACCGTATCGCGTTATTTCCCTGAAGCTGAGATCATGGTGAATATCCAGGGGGATGAGCCCTGTTTACGCCATACCGTTGTAGATGCTCTTGTGAGAAA	1	+	Horse_Pl:667087-667206
Horse_Pl	TWP_JKYYVMIBLB_001374	GTGGTTACGTAAAAGTTCGTTTAGGTTGTTGCCGTGGTAAAAAATCTCATGATAAACGACAAACAATCATAGCAAGAGAGAAAGAAAGAGAAATAGCATCCGCTATGAAGCGTTATCGTT	5	+	Horse_Pl:502327-502446
Horse_Pl	TWP_JKYYVMIBLB_001375	ACTCGAAGAGAATCCAGAAATTCATATGGTGACTCCTGTTGCTCAAACCACAGATCCTCATGAAATCTTAACAAATCAAAAAGTAAAATGTGTTTTCGATAAAAATGGAAAGGCTTTATA	6	+	Horse_Pl:667207-667326
Horse_Pl	TWP_JKYYVMIBLB_001376	ATAATCATGAAGAACGAAGAAAGCGTAAACTTCTTCTTCATAGATACGAGATTCACAAATTAGAAGTTAAAGTTGCTCAAAAAGGGGTAACAATTATTCCTCTTGGGATGTTTCTTTCTC	6	+	Horse_Pl:502207-502326
Horse_Pl	TWP_JKYYVMIBLB_001377	TTTCAGCAGAAGCGCTATTCCACACATTTTAAAAAAAGAGACACCGATTTATCTACATATTGGCGTGTATGCATATAGAAGATCTGCTTTGTTCAGTTACATTGCTTCCGCTCCTTCTCC	4	+	Horse_Pl:667327-667446
Horse_Pl	TWP_JKYYVMIBLB_001378	CGGAAATCAAGTCGTTGCGTGATCACGGTGGAAATCTGGGTGATGCCTATGTGACTATTTCTAAAGGTGAGGCGTGGTTATTGAATGCCAGCATCGCTCCATACCGTTTTGGGAATATCT	1	+	Horse_Pl:502087-502206
Horse_Pl	TWP_JKYYVMIBLB_001379	TCTAAGCCAAGCTGAAGATCTTGAGCAACTACGTGTATTAGAACACGGTGGATCCATCCATGTATGTGTAGTGGAAGCTAAGAGCCCTTCAGTCGATTATCCAGAAGATATAAATAAGGT	3	+	Horse_Pl:667447-667566
Horse_Pl	TWP_JKYYVMIBLB_001380	AACTGTCTAGGTTGGGTAATGGTAAAATTATGGCCAGTAAGGAAATTGTCTCTAACCGTAAAGCCTTACATAATTACGAGGTTTTGGAATCTTTAGAAGCTGGGATTGTCCTGACCGGAA	4	+	Horse_Pl:501967-502086
Horse_Pl	TWP_JKYYVMIBLB_001381	GGAAGAATACTTAACATGCCATTCAAGTGCATCTTTTTAACAGGAGGGGTTGTATCCTCCTTAGGCAAGGGATTAACTGCTGCCTCGCTTGCTCTACTACTAGAGCGACAAGGCCTTAAA	1	+	Horse_Pl:667567-667686
Horse_Pl	TWP_JKYYVMIBLB_001382	AAAGCAGGATATTACTATAAAGTGATTTTATGGTCTTCTAGATATTTGCTCGGATTTTTCTAGGGTAGGGACTTGTTAAGTTCAGGAAAGAAAATTGTTTTTTTTGTTATACTTTCCTCC	6	+	Horse_Pl:501847-501966
Horse_Pl	TWP_JKYYVMIBLB_001383	GTTGCGATGTTAAAACTGGATCCTTATCTTAACGTTGATCCGGGAACCATGAATCCTTATGAACATGGTGAGGTTTACGTTACCAATGATGGAATAGAGACGGATCTAGACCTTGGTCAC	3	+	Horse_Pl:667687-667806
Horse_Pl	TWP_JKYYVMIBLB_001384	TAACTCATTTCGGGATACGACGAACTTCATATTTTCCTACAACTGTAAGTCATTAAATCTAATCTTGCCCCTAGAGGATAGGGGACCCTTCAGGATCTCATTGAGAGATCTTCCTGGGAT	3	+	Horse_Pl:501727-501846
Horse_Pl	TWP_JKYYVMIBLB_001385	TATCATCGCTTTTCTTCAGTAAACCTATCTAGGCATTCTACGGCGACTTCCGGGCAAATCTATGCCCGAGTCATTAAAAAAGAACGCGATGGAGTGTATCTAGGAAGTACTGTTCAAGTC	2	+	Horse_Pl:667807-667926
Horse_Pl	TWP_JKYYVMIBLB_001386	TGTAAGGTCTGTAGCGGTGAAAACAAGCTCGTCATTGCATGTTTCAATAAGTACGTGGGTGAGCACAGGGATAGGAGTGTTTTGAGGAACAACACTTTGGATTTTTTTTATAAGATTTCC	4	+	Horse_Pl:501607-501726
Horse_Pl	TWP_JKYYVMIBLB_001387	ATCCCGCATATCACTAATGAAATCATCGAAGTTATCTTAGAATGTGCTAGGGAAAATCATCCTGATGTATTAATCGTAGAAATCGGTGGTACTGTTGGAGATATAGAATCCCTACCTTTT	5	+	Horse_Pl:667927-668046
Horse_Pl	TWP_JKYYVMIBLB_001388	TGCCGAGATCTCGAGATTCGCCTCTGTTAACTCCTTTACTAATTGGAAAAATCTTTTAGAAGGAATAGAGATAGCCCCAGACTCATAAACTTTTGCTTGAGCTACACAACGAGTACTTAC	4	+	Horse_Pl:501487-501606
Horse_Pl	TWP_JKYYVMIBLB_001389	TTAGAAGCTATCCGACAATTCCGTTATGAGCATGCTGAGGACTGCTTCAGTATTCACATGACCTATGTGCCTTATTTACAAGCTGCAGGAGAGGTAAAAACAAAACCTACTCAGCACTCT	3	+	Horse_Pl:668047-668166
Horse_Pl	TWP_JKYYVMIBLB_001390	AGGGAGAGTAAATCTTACGGAATTTTGGATATCGGGAAGCATAGGAAAGTCCTCTTTCCCCATACTAAGTAAACGGAAACACGAAGAACCCGAGGTGATTTTGGCCATTTCTCCTGTAGT	2	+	Horse_Pl:501367-501486
Horse_Pl	TWP_JKYYVMIBLB_001391	GTTCAGAGTTTGCGAAGCATTGGCATTATCCCCGATGCGATTCTCTGCAGATCCGAGGCTCCCTTAAGCTCGGAAGTAAAAAAGAAAATCAGCCTATTTTGCAATGTTCCTAGCACTGCG	1	+	Horse_Pl:668167-668286
Horse_Pl	TWP_JKYYVMIBLB_001392	ACCAACTACAGTAGCAGTACCGTTAGCAATAGTTAATAAAACCCCTGTAAGAACATAACGGCTTTCTTCTCGAGAAACAGCGAATGATGTGCGTTGTAACATTTCTTTTAGCTGTTCTGC	4	+	Horse_Pl:501247-501366
Horse_Pl	TWP_JKYYVMIBLB_001393	GTGTTTAACGTTGTCGATGTAGAACATTCGATATACGAAATGCCCTTAATGTTATCTCAAGAAAAGATTTCTACGTTTATCACCGAGAAATTAGGCCTATTTACTAAAAAAGAAGATCTA	6	+	Horse_Pl:668287-668406
Horse_Pl	TWP_JKYYVMIBLB_001394	ATCTTCAGAACAGAGCTTAATGATTTCTTCAACAGCTTTAATAGGGATAATATAATCTCCAGTAAAGCTTTTATCTAAAGAGACTTCGATATCAGTTTTTGCTAGGCGTTTCCCGTCAGT	5	+	Horse_Pl:501127-501246
Horse_Pl	TWP_JKYYVMIBLB_001395	AGTGATTGGGAAATGCTAATCGAGCGTTTGCGCAATCCTCTTCCTAATAAGATACGCTTAGGTTTAGTAGGTAAATACGTACAACATAAAGATGCGTATAAATCCGTTTTTGAGTCCATT	5	+	Horse_Pl:668407-668526
Horse_Pl	TWP_JKYYVMIBLB_001396	TTCTGTGGAAATAACAGGAGAGAAGTCAGGAAATTCTCCAGAAAGTAATTTAGTAATTAGCAATGTGTTGCCGCACTCTACAGCAATTTTTGCCTGATCTAAGAAAATAGAAGCTTCGGA	5	+	Horse_Pl:501007-501126
Horse_Pl	TWP_JKYYVMIBLB_001397	ACTCACGCCGCTTTAAGCTTGAATTGCTCAGTAGAGTTATTCCCTTTAGATTCTGATGATCCTCATTTCCTGGAAACCTTAGAACTATGCGATGGTTGCCTGGTCCCTGGAGGTTTTGGG	1	+	Horse_Pl:668527-668646
Horse_Pl	TWP_JKYYVMIBLB_001398	GGTGAGTTCTCCAGGGGTAAAGGTGAATTTTACAGAGTGTGAAGATTCGTTAGTAAATAGAGCGACTTGTTTTAATAAGGTGATAAGCTCTTCTCTGTGAAGATCTAGTAAAACACTACT	5	+	Horse_Pl:500887-501006
Horse_Pl	TWP_JKYYVMIBLB_001399	TCTCGTGGTTGGGAAGGGAAAATTCTTGCAGCCAAGCTCTGTAGAGAAAGAGGGATCCCTTATTTTGGAATCTGTTTGGGGATGCAGGTTCTTGTTGTTGAATATGCCCGTCATGTCCTC	1	+	Horse_Pl:668647-668766
Horse_Pl	TWP_JKYYVMIBLB_001400	ACTATGTTTCAAAATATCCAGGAAGAAGAAAGGATTGAACGCAATTTCTAATAATTCTCCAGAATAGTTTACTGCCATACTCACTTTGCCCTCGCCCACTTTTGTACAGTTTGCTGTTAG	5	+	Horse_Pl:500767-500886
Horse_Pl	TWP_JKYYVMIBLB_001401	AATCTAGAACAAGCAAACTCTACAGAAATGGACAAAGATACACCTGATCCCGTTATCTGTATGTTGGATGGACAAGCTTCATTAATTGCTACAGGTGGCACGATGCGTCTTGGAGCCTAT	3	+	Horse_Pl:668767-668886
Horse_Pl	TWP_JKYYVMIBLB_001402	GAATATTCATTAATCATCATGCAATCTCATAGGCATAATAACGAATAGGCTACGTGTGGAATCTGTAATAATTCCAGGATTGTAAGAGTCAGAAATACCTAGTCGAACTAACTCATCCTT	5	+	Horse_Pl:500647-500766
Horse_Pl	TWP_JKYYVMIBLB_001403	CCTTGCGTATTATCACCAGGAAGTAAAGTATACACGATGTACGGGAAACCTGAAATTATGGAACGCCATCGACATCGCTATGAAGTGAATTTAAACTACGTACAACAATTAAAAGATCAC	5	+	Horse_Pl:668887-669006
Horse_Pl	TWP_JKYYVMIBLB_001404	ACAGAGCTTCAATAAGATTCGTCTTTCCCTGAGCATTTTCTCCAAAAATATAATTTATATTTGGGGAGAAAGAAACCTCAGCTTCTTTATAGTTTCTAAAGTTCTTAAGGCGTAAGGAAA	6	+	Horse_Pl:500527-500646
Horse_Pl	TWP_JKYYVMIBLB_001405	GGATTAGACATTGTGGGTATGTGCCCAGAACAAAAACTTTGCGAAATCGTAGAAATCAAAGATCATCCTTGGATGATAGGAGTACAATTCCACCCAGAATTCCTTTCGAAGTTGGTAACT	4	+	Horse_Pl:669007-669126
Horse_Pl	TWP_JKYYVMIBLB_001406	AAAGCGTGTGGGGAACGCCATCTTTCTCGAAGGTCATTTCTAAAAAGAAATACGAAGAGCCAAAAAAAATGGCTTCTGTAAGATGAGAAGTACGGAACGATCTACCTAGAGATAATACAT	4	+	Horse_Pl:500407-500526
Horse_Pl	TWP_JKYYVMIBLB_001407	CCTCACCCACTCTTTGTAGGATTTATCGAGGCAGCACTTCTTCACTCTAGGAATAAAACCTATGTCTAATCCTCAGGCAGCCAAAGTTTTCCTAGGTGTAGATTACGGAGAGAAGCGGAT	1	+	Horse_Pl:669127-669246
Horse_Pl	TWP_JKYYVMIBLB_001408	TTAAGCAACGATCTTTTGCAGAGAACAGGACTATAGGTATCATGCCTATCAATTGTGATAGGGTTTTTATAGGAGATTGATCGCAAAAGATTTTTTTCCCCTGTTTGTCTACATAGGTAG	5	+	Horse_Pl:500287-500406
Horse_Pl	TWP_JKYYVMIBLB_001409	AGGTCTAGCCTACGCGTCATCTCCCCTGTGCATTAGTTTACCTATAGGGTTCATAGCCACAGGAAAAACGCTAGAAGCCACAGCAAAGCTTCTTGTTGGAATTATTCAAGAACGCAATGT	1	+	Horse_Pl:669247-669366
Horse_Pl	TWP_JKYYVMIBLB_001410	GTAGGGTATTTCTTTGTAATAGAGCTCGGTGATAATAGGACAAAGAGTGTTTATATTGTGGATCACACTGCGATAAAAGTAAGTTAAGAAATAATCTTCGATCTGAAGGAGATCCAGAAA	5	+	Horse_Pl:500167-500286
Horse_Pl	TWP_JKYYVMIBLB_001411	GTCCACTGTAGTTTTAGGGAACCCTATCCCCATGCAAAAAGGACAAAAATCTGCCCTACAAGAAGATATACTCAAGCTGTCCTCTCTACTTCAAGAGTTCTGCCCTGTTGAAGTGATCCT	2	+	Horse_Pl:669367-669486
Horse_Pl	TWP_JKYYVMIBLB_001412	GTTCTTGAATGAGTTGATTGAGTTGTGTGCAGCAAGTGTATCGACTAAGGCATAGATAGGATCCTAAAGTGGCAAGTTGTTCATCCCAAACGGATAATGTAGAGGTTTGCTTAGTTTTCA	4	+	Horse_Pl:500047-500166
Horse_Pl	TWP_JKYYVMIBLB_001413	TTGGGATGAAAGGCTATCCTCAGCAGAAGCAGAACGGATGCTAAAAGGAGACTGCGGACTCAGTAGGAAAAAGAGAAAAGGAAAAACGGATAGTATCGCTGCAAACCTGATTCTTACCAG	1	+	Horse_Pl:669487-669606
Horse_Pl	TWP_JKYYVMIBLB_001414	AAGAAGCTGAGAGTTGTTTATGCAGTTCATTTTTAACAGCTTCTTGAGAAATCTTACATTGTTTAATTAAAGGACTTTTAAACTTTATAAATAAGCGTTCTGATAGAGAATTATTCCATA	6	+	Horse_Pl:499927-500046
Horse_Pl	TWP_JKYYVMIBLB_001415	CTTCTTGGAAAGTTCTCCTCACCTACTCTCTTAAATCTATTTGAAGCGATTGATTCCTCGACAACAACGAAAAAATCTTATCTATTCATTAATTCTCATTTCATCTTTTTTTCTCATATA	6	+	Horse_Pl:669607-669726
Horse_Pl	TWP_JKYYVMIBLB_001416	GTAGGCTCTGTTTTTGTCCTTCACTAGAAAATTGTGCTACAGGAAGATCATTAATCATCAAAGTAAAGTCTTCACGATGAGGACCTACTGAAGTATTTCCTAATTCTAAATCACGATGTA	5	+	Horse_Pl:499807-499926
Horse_Pl	TWP_JKYYVMIBLB_001417	AATTATTTAAATTCAGGGATCAATAAAATTACTTTGAACAAAAAACTAAAAAATCTTAACCTCCTATGTTGAAAGTTCCGCAATCCACTTATCCTTCTGAAAGATTTTTAATAAAATCAA	7	+	Horse_Pl:669727-669846
Horse_Pl	TWP_JKYYVMIBLB_001418	CTAATAATTGTGAGATTCTCTGATTGTCTAATCCTGCATGGATATCATCCATACAGAATAAGGGATATACGTTGTGTATGCTTTTTATGTAGAGAGATTCTGCAAGTTTAAGAACAGCAA	6	+	Horse_Pl:499687-499806
Horse_Pl	TWP_JKYYVMIBLB_001419	TGTAGCACAGTGGAATAAGTCACAGTGTCTTTCTGTTAAAAAAACGACATTGAAGGTATTTGCTTTTTTTATGAAATACACATGGAGGTTGATTGCTGTTGTATTCACGTCTTCAATTTT	6	+	Horse_Pl:669847-669966
Horse_Pl	TWP_JKYYVMIBLB_001420	CATGCGAATGAATAGAGATTTGTGCTTGATTAACTGAAAATATCCTATGAGTTTCGGATAATGTTTGATGAGGGAGGGTTGTTGAGGTTATTAGGGTTTGCCCGAGAGAAGGCGCTAGTC	3	+	Horse_Pl:499567-499686
Horse_Pl	TWP_JKYYVMIBLB_001421	AGGAGGCTGTTTTTCAACGGCCTTAAGATCGTCAAAAACCCTTACGATTGCCATCCATGACGACCCGGAATCTTTATCCCCTGATCAAGCAAAACGCGCTTTAGATCTCTCTGTATCTAA	1	+	Horse_Pl:669967-670086
Horse_Pl	TWP_JKYYVMIBLB_001422	ACACCGATATAATTATTTTAATAAGTTTTTTATTAAAAACCAGCGTGTTTAATTAAGTCATTTTAAAAAATGATCAAGTTATTAATTATTAATTAATAAAAAATCACTCTTTAATAATCG	8	+	Horse_Pl:499447-499566
Horse_Pl	TWP_JKYYVMIBLB_001423	ACTCATTTTCGAAGGACTGACAAGAGAAAATCCCCATAAACATAATCAAGTAGAATTTGCCCTAGCAAGTCATTATACCGTATCAGCGGACGAAAAAACCTATACTTTCTTTATCAAACA	5	+	Horse_Pl:670087-670206
Horse_Pl	TWP_JKYYVMIBLB_001424	TGAGATGTTTCTCTTATTCCACCAATTCCTGAAGGAAGTGTTTGAATTATAGAGGTATCCGCTAAAATAGACGTTCCAGATATTAGAAATAGTAAAATTAATAATAATTTATTCATTTGC	6	+	Horse_Pl:499327-499446
Horse_Pl	TWP_JKYYVMIBLB_001425	TGAGGCTTTATGGAGTAACGGCACTCCAATTACCTCTCAGGATATTACGCGAGCGTGGCAACATGCAAAAACTTGCTCTCCTCACCACAAAGCATTTGAAGGTATTGATTTTAAAGCTTG	2	+	Horse_Pl:670207-670326
Horse_Pl	TWP_JKYYVMIBLB_001426	CGAGTTTCATAGTTCCAGATAAATACATCGTAATTTTCTTTTTCTAAGACATTACCAATAGGTTTTAATGACCTGTAAGATCTTAAAAATGCGTGAACGCAGATTACGGATTCTTTTTGT	6	+	Horse_Pl:499207-499326
Horse_Pl	TWP_JKYYVMIBLB_001427	CTCACCATCTAGCATTACCCTAACACTAGATTCCCCAAATTCTAATCTACTGCAATTACTCGCTTTCCCCGCATTTTCTGTTTTCAACCCCGAAAATTTGAATATATTTAGTGGACCTTT	5	+	Horse_Pl:670327-670446
Horse_Pl	TWP_JKYYVMIBLB_001428	CGCACAATAACGCCTCCTATAGAATGCGTCACAAAGTTAATAGGGACTCCTGGCTTGAGTTCTGCAATCTTTTTAATTAGTTTAACAAGATGATCAGCATGTTGTTCTAATGTGAATTTG	5	+	Horse_Pl:499087-499206
Horse_Pl	TWP_JKYYVMIBLB_001429	CCAATTAATCACTTACAATCCTGGACATTGCCTTTTACTAGAAAAAAATCCTCACTACTATGATAAAGACAAGGTCCTTATCTCCTGTGTTAACTTATTAGTTATTCCGGATTTATATAC	6	+	Horse_Pl:670447-670566
Horse_Pl	TWP_JKYYVMIBLB_001430	TGTACAATGGCTAAGGATCGGTAACGTCTTGCTAATGTCGACCCGGCATTTGGAGGGGCCATCAGTATAGCTTTCCCGCACTTTGCTTCTTGAGGGCAATCTGGTTTTGCCAGGGCTACT	1	+	Horse_Pl:498967-499086
Horse_Pl	TWP_JKYYVMIBLB_001431	CGGAGCCCTTTTACAAAATCGTGGGAAAATTCACTGGTTAGGACAGCCCTGGCATCAGGGATTGACAAAGGAACTAAAAGAAAATACTCCCTATCACTACACTTGCTACCCCGTAGAAGG	1	+	Horse_Pl:670567-670686
Horse_Pl	TWP_JKYYVMIBLB_001432	CTGCGTTTATTTCCACTAAGTACAAGAACTTCTACAGTTGAAGGGAGTTTACCCACATCAAGCATTTTTCTTGGGCAGTAGGTGAGTAACTGCCTACCTAATTTACCTCCAAAAATGAAC	4	+	Horse_Pl:498847-498966
Horse_Pl	TWP_JKYYVMIBLB_001433	AGCTTTTTGGCTTGTACTGAATACAAAAGATCCGGTTTTATCTCATATTCATAATCGCTATAGATTAGCCGCTGCAATTAACAGAGAAGAAATTATAGATTATGCTCTACAGGGCAACCA	5	+	Horse_Pl:670687-670806
Horse_Pl	TWP_JKYYVMIBLB_001434	GTGATGATATAGGTATGGTTGGTGTTAATTACATAGCCTTTATGTGGGGTGTCTAAGCGAGTCTCTACAGTGCACACTTTTCCGTCATTTTCGCATTCTAAACGGAAAGGCAGAAACTTA	3	+	Horse_Pl:498727-498846
Horse_Pl	TWP_JKYYVMIBLB_001435	AGATCCCGCTTATACACTATCTAGACACTCCTCTCCACAGCACTCACACAAAAAGCAAAAACTCATTACCCCTACAGAAAAACTGACTCTAACCTACCCTTCAAATATTTTACGATGTCA	4	+	Horse_Pl:670807-670926
Horse_Pl	TWP_JKYYVMIBLB_001436	GAACTTTTTTGTTTATCTTCCTTTACCTGGAGTTCTATTTCCTCTGGAACTTGTTCTATAGCTGTGCTTTTGCTTCCATATTTTAGAAATTCTCTCATTAGGAAAATAGATTTCTTATTT	6	+	Horse_Pl:498607-498726
Horse_Pl	TWP_JKYYVMIBLB_001437	GCGCATCGCAGAAATTCTTAAAGAACAATGTAAATCCGTAGGTATTGAGTTATTTCTTGAAGGATTGGAATACCATGTTTTCCTAACCAAAAGACAAATGTGTGATTTTACTATAGCTAC	6	+	Horse_Pl:670927-671046
Horse_Pl	TWP_JKYYVMIBLB_001438	GTTTCGCTTTTTTGCTGTGAGCTAGGTTTCCAGCTTTTGGGAAATCCATAAAGGTTATAAGGATGAGAGCCAAAACAATGGATAATATAAATATCCTTGTTTTTGCTTGTATTCAACCTA	5	+	Horse_Pl:498487-498606
Horse_Pl	TWP_JKYYVMIBLB_001439	GGCAACAGGAGTCGCCTATTACCCAAACGCCTCGCTAATCCCACAAGCAGATAGGTTAATTAAAAACTTAGAGATTATTCCTATCTACCATATGAGCTACGATTATATCACTATATCTCC	4	+	Horse_Pl:671047-671166
Horse_Pl	TWP_JKYYVMIBLB_001440	ACTTTGTCTATGGGAAATGATCACAAGACGGCGTTTGAGTATGAAACTTATTGAGAGGATGTTAATTCCATTTTCTTTATTATTAATAGCCTTCTTTATTTTCCTAACGTTTCAGGATTT	6	+	Horse_Pl:498367-498486
Horse_Pl	TWP_JKYYVMIBLB_001441	AATAGAAAAAATTATTCATAATGCTTCTGGAGCCGTCGATCTTAAATACGCACGCTTACCTTAAAAACTCGCCCACAAGACAACAAGAAATACAAAAATCTTTTTTTTTCAGACCCAAAA	6	+	Horse_Pl:671167-671286
Horse_Pl	TWP_JKYYVMIBLB_001442	GTTACATAAGGGCTGGTCGTTAGGAATTTCAGAAGCTTTGTTTTGGATAGGGCTAGTAAGTATCAATCTCGCTGTTTTGAATCTTCTTCCGATTCCTGTATTAGATGGAGGCTATATTGT	4	+	Horse_Pl:498247-498366
Horse_Pl	TWP_JKYYVMIBLB_001443	AATTGGCAATTATTTTTTGAATCAGTAATCTAACTCCAATTTGCTATTTAACTTTAGGACGATCCCGTGGTGCACCGACTTAGAAAACACTATGCTCTCTACTTCCTCTGTTTGTCTAGT	5	+	Horse_Pl:671287-671406
Horse_Pl	TWP_JKYYVMIBLB_001444	TCCTAGGCCGGATGTTTTAATTGCGAATATTTCTAAGGATAGTCTGCGTACTATGAAAGCCTTAGTTGTAGGCCGACTAAATCCTCAATGGTTATCAGGACCTGTAGGGATTGTTCATAT	3	+	Horse_Pl:498127-498246
Horse_Pl	TWP_JKYYVMIBLB_001445	TTGCTTCTCACGAGTTGTCATCATCGACATTCTCAAGAAAATACAGAGCGATGCTTAAGAATTGGAATATCGTATGATCCTGTTTCAATAGATCCTAGATGTACGTATCTCAAAAAAGAT	5	+	Horse_Pl:671407-671526
Horse_Pl	TWP_JKYYVMIBLB_001446	TGAAATGGCGAAGAGATTCAAGAATCAAGATCAGCAGCGTTACTATCTCGAGAGAATAGAACTGGAAAAACAAAGGTTATCTTTAGGGATTCCTTTAAGGGATATGACTGTGAAGTATAA	5	+	Horse_Pl:498007-498126
Horse_Pl	TWP_JKYYVMIBLB_001447	GTTTCCCTAGCCAAAGCCCTTTATGAAGGCTTAATTCGAGAACGCGTTTCTAACGATGTGATCCTGGGAATAGCGGAAAAATATACAGTGTCTAACGAAGGCTATGTGTATACCTTCAAT	3	+	Horse_Pl:671527-671646
Horse_Pl	TWP_JKYYVMIBLB_001448	TATTAATTCTATAGGAAGCGCTCACGAAGTACGTGAAGCGGGACAATATCGGTTATTGCCTCCCGTTCATCCTAAACCTTGGGTTAGCATTTATTCCGATGATCTTTTGAATAAGCGTCG	3	+	Horse_Pl:497887-498006
Horse_Pl	TWP_JKYYVMIBLB_001449	CTGAGAAATACCTTATGGAGTAATGGGGATCCATTAACAGCTTATGATTTCGAAGAATCTATAAAACAAATCCACACGAAAAACCTCCCGATATCCTACCACAACCTTCTATACATTATC	5	+	Horse_Pl:671647-671766
Horse_Pl	TWP_JKYYVMIBLB_001450	GAATCATAAGGTATCTATTATTGTTCAGAAAATGACTCCTGAGCAATTAGAGGATGTGGATTCCTCTCTTGCGGATAAGCGGTTTATTCATTCCTACAATGCTCAAGACTTATTAGCGAT	5	+	Horse_Pl:497767-497886
Horse_Pl	TWP_JKYYVMIBLB_001451	AAAAACTCTAAAGCAATTATGGAAGAGGGATTACCTATAGAAGAATTAGGAGTCAAAGCTCTGGACGCGAAAACATTAGAAATTACCCTAGAACATCCATCTGAAAATTTCATTGAGATG	5	+	Horse_Pl:671767-671886
Horse_Pl	TWP_JKYYVMIBLB_001452	ACCCATAGATCCAGAGTCACCGTTTCCTTTTATGGAAGAAAAACTGGAGTTGGGGGATCGTATTATTGCTATCGATGGTACTCCCGTTAGTGGAAGCACGGACATTTTGCGTTTAGTGCA	1	+	Horse_Pl:497647-497766
Horse_Pl	TWP_JKYYVMIBLB_001453	CTCGCTCATCCGTTGTTTTTCCCCGTCCACCGTTCTTTAAGAGAGCACTATGCCAACCCTAAAAACCAACATACCTATATTTCTAATGGCCCTTTTAGCTTGAGTGATGTGCAACCTCAA	2	+	Horse_Pl:671887-672006
Horse_Pl	TWP_JKYYVMIBLB_001454	TTATGTAAGGAATGAACTTATCGATAATCAGTATGAAGCTGGGATTAAGGGGAAATGGTCTTCTTTATATACTTTACCCTACGTGATTAATAGCTACGGCTATGTAGAAGGGGAATTACA	5	+	Horse_Pl:497527-497646
Horse_Pl	TWP_JKYYVMIBLB_001455	AAACATCTGAAAATGCAAAAAAATATCCATTACTACGATGCAGACAAAGTGAAACTCGATACTCTAGTCTTTACCATCATGTCAGACTCTCATACTGCAGCAAAATGCTTTAGAAATAAC	6	+	Horse_Pl:672007-672126
Horse_Pl	TWP_JKYYVMIBLB_001456	TCCAATGCAAGTTTCACAGATACTGAATGAGGCTTATGCTTTTGTTAAGGTTTCTCGTCACAATAGGGAATTCTCAGTACGTATTCCTAGACTATTAGTTAGTACATTGTACCTTTCTCC	5	+	Horse_Pl:497407-497526
Horse_Pl	TWP_JKYYVMIBLB_001457	CTGATTGATGTTTTAGGAAATCCGTGGATAGCAAAAATCCCACAAGAAATGTTGAACAATACACCTAAAGAAATCACACATATTCATCCAGTTTGCTCAACTTCTCTACTGATCTATAAT	6	+	Horse_Pl:672127-672246
Horse_Pl	TWP_JKYYVMIBLB_001458	AGGAGCGAGTTATCTTTTATATCGTCATCAGGAGCCTATTTCAAAGGAATCTCCTCTATATTCAGCGAATATACTTCCAGGTGATCGCTTAGTATGGATGGATGGGCAAATACTGTTTTC	4	+	Horse_Pl:497287-497406
Horse_Pl	TWP_JKYYVMIBLB_001459	CTCAACATGCCTGTACTACAAAATAAAGCTCTAAGGAAAGCTTTAGCCTATGCTATTGATAAAGAATCCCTCCTTCCTCTACTCAACTCAGCAAGAATTGCCCATTCTTTTTTACCTCCA	4	+	Horse_Pl:672247-672366
Horse_Pl	TWP_JKYYVMIBLB_001460	AGCTTTATTAGACGGGCGTTTGTCATTTACGGGAGTGCACCCTGGATATCTTTCGGAAACTTCTAAGGATTTTTCCTTCAATACAGAATTCGATGTTAATAAAAATGGTATTCCTCTAGC	5	+	Horse_Pl:497167-497286
Horse_Pl	TWP_JKYYVMIBLB_001461	GAACTGTCCGAAATCCATGATCAACAAGTACTAAGCAAAGAACAACGAGAAAAAAAAGCCCGAGAATACTTTGAAGAAGCAAAATCTACTCTATCAGAAAAAGAACTCGCGGAACTCTCT	5	+	Horse_Pl:672367-672486
Horse_Pl	TWP_JKYYVMIBLB_001462	GTATTCTCGTATTGTTGGTTGGGTAAATCCTATTTTAAAAGAGAAAGGTTTAGCTCTTGGGGATGAGATTCTTACGTGCAATGGCAAGCCTTATTACTCAGATAAAGACGCGATTACTTC	5	+	Horse_Pl:497047-497166
Horse_Pl	TWP_JKYYVMIBLB_001463	CTTATTTACCCTCAAGAATCGAGCGTTTTTTCGTTCATAGTTCAAGAACTCCAACAACAATTTAAAAATGTTCTCGGTATACACATACCCATTCAAGGCATTGAGTACTTTTGTTTTTTA	6	+	Horse_Pl:672487-672606
Horse_Pl	TWP_JKYYVMIBLB_001464	TAAATCTCCATGGAAAAGAATCTTCGTCCTTGCTGCTGGTCCTATAGCGAATGTTTTATTAGCTTTTGTAGCTTTTGGCGCCTTATATATTTCTGGAGGGAGAGATAAAGCATATTCTGA	5	+	Horse_Pl:496927-497046
Horse_Pl	TWP_JKYYVMIBLB_001465	GAAAAAAGAAATAAAGGAGAGTTTTATCTATCTGTAGGAGGATGGATTGCAGAATACCTCCATGCGAGAAATTTCCTTACTATACTGGGGAATCCAGAAAATAAAGAGACGAGCCACCAA	5	+	Horse_Pl:672607-672726
Horse_Pl	TWP_JKYYVMIBLB_001466	GTATCGTATAGGTATTTTCCCATTTGGGGGGTATGTCCGAATTAAGGGCATGGACAAAAGAGAAAAAGGTGTAGATGTAGACCCTGATTCGGTTTATGACATACCTCAAGGTTTTTTCAG	3	+	Horse_Pl:496807-496926
Horse_Pl	TWP_JKYYVMIBLB_001467	TTAGGAAAGTGGAGTAATCAACAGTTTAACAACATCCTAGAAAAATACCATACAGCAACATTCACTAAGGAAGATCAAATCCTAGCCGAAGAACTTATCGAAGACGATCTTCCCGTATTT	5	+	Horse_Pl:672727-672846
Horse_Pl	TWP_JKYYVMIBLB_001468	TTTAGTATTGGTTCATGAATTGGGTCATTTACTGGCAGCCAAGTCTGTAGGTATGGCTGTGGAGAGTTTTAGTATTGGTTTTGGCCCAACCTTATATAAAAAGAAGATTGGCAATATAGA	5	+	Horse_Pl:496687-496806
Horse_Pl	TWP_JKYYVMIBLB_001469	CCCCTATATCATTTCAACTATATTTACCTTTCCCATCCACGAGTCAAAAACCTCAATATCTCCCCTTTAGGACATGTTGAACTTAAAGACGTGGAAGTTCTTCCTATATAACGCAGCCTC	4	+	Horse_Pl:672847-672966
Horse_Pl	TWP_JKYYVMIBLB_001470	CACCTCGTTAGATGATGTCTTTTCTGTTGATAAAGAAGCTCGAGCCCTTGCTCAAGAGATATAACCTGGTACGTATATGACAATAATATATTTCATTCTCGCAGCCCTTGCTTTGGGGGT	3	+	Horse_Pl:496567-496686
Horse_Pl	TWP_JKYYVMIBLB_001471	TAAAAACTTTTTCAAAAAATTATAATGATTTCTTACAAACTAAAATATTTTTATATGCAAACACCTAGTTTTAAGATATTTAATTAAATGATATATTGATAGAGCGACTCTAATTACACA	8	+	Horse_Pl:672967-673086
Horse_Pl	TWP_JKYYVMIBLB_001472	ACCATTTTTTAATGCTGCTAACGAGATCTTAGTTCAAAGATTTTTGAAAAAAGAAATTGCTTGGTGCGATATTCTAGATAAGCTAACAAGACTTATGAAAAATCATAGAGTTTCTTCGTG	6	+	Horse_Pl:496447-496566
Horse_Pl	TWP_JKYYVMIBLB_001473	ATTGAGTAAAAAAAAAACCGCCTGTGAAAACCTCGAGTAAGCATCAAACATGCTGTTTAAATAGACGATAAAAACAATGCATAAATTCCTAACACCCATTCTATCGGTTATTCTATTTCT	6	+	Horse_Pl:673087-673206
Horse_Pl	TWP_JKYYVMIBLB_001474	ACCTCATAAAGGAATGGATTTTTCTATCAAACACACATTAGAATTCTTTCCTATAGATGAGGAGCGTTTCCCAAGCATTGCTTTGGCGAGACAAGTATTAAAAGATAAAGGATCCTTAGG	5	+	Horse_Pl:496327-496446
Horse_Pl	TWP_JKYYVMIBLB_001475	GGGGATTTCACCGCTATGCACAGGTTGTTATACACATACTGCTAAACACCAGAACTCTCTAAAGATAGCGATTAGCCATGATCCTATGTCTTTAGACCCTAGAAGTGCTTGTCTAAGTAA	3	+	Horse_Pl:673207-673326
Horse_Pl	TWP_JKYYVMIBLB_001476	TCAAAGTTTAATTCATGGTATGGTAGAGTTTGAGGACGGAACGGTGCTTTCTGTAATGAATCCTCCCAGTATGCTTTTCCCCATACAACATGTATTAACAACCCCGAAACGCTGTCCAGC	2	+	Horse_Pl:496207-496326
Horse_Pl	TWP_JKYYVMIBLB_001477	AGATATCTCGATAGCCCAAGCTCTCTACGAAGGCCTTGTAAGGGAACGTTCTGCTCATCCTGAGCTCGCTCTTGCACAGTATTACACAATATCTAGCGACCAAACAGTCTATACTTTTTA	2	+	Horse_Pl:673327-673446
Horse_Pl	TWP_JKYYVMIBLB_001478	GAATATGGGGGCTAAGATTACCGTAGATTCTTCAACATTGGTAAATAAAGGCTTAGAAATAATTGAGGCGTATTGGTTATTTGGATTAGAACATGCAGAGATAGATGCTGTAATTCATCC	5	+	Horse_Pl:496087-496206
Horse_Pl	TWP_JKYYVMIBLB_001479	TCTTAAAGAGGCTTCATGGAGTAATGGAGATCCTGTAACTGCTTATGATTTCGAAGAATCCATAAAACAAATTCATAATCTCGAAGTAGCCTGCTCTTCTAATTTTCTTCTCAGTGTGAT	5	+	Horse_Pl:673447-673566
Horse_Pl	TWP_JKYYVMIBLB_001480	GAGAGATACCTCGGAAGTCAGAAAGTTGTTTTTAACAGCTTCTGGAGGTCCTTTATTATACAAATCTAAAGAAGAATTAACCCGTGTAACTATTCAGGACGTATTGAAGCATCCTATATG	5	+	Horse_Pl:495967-496086
Horse_Pl	TWP_JKYYVMIBLB_001481	TAAAAATTCGCATGCTGTGATGAGCAAACAGCTACCTGTAGACACCCTGGGAATTCGCGCAATAAATGCATCGCAATTAGAAATTACCTTAGAAAAACCTATTCCCCACTTTTTAGAAAT	5	+	Horse_Pl:673567-673686
Horse_Pl	TWP_JKYYVMIBLB_001482	AGCCAATAAAGAAGTTTTGGTTTCTGCAGGAGAAATCATTAACAAATTTGCTAAGCAATATCAAACTAGGATTTTGCCAATAGATAGTGAGCACAATGCTTTATATCAATGTTTAGAAGG	6	+	Horse_Pl:495847-495966
Horse_Pl	TWP_JKYYVMIBLB_001483	TCTTGCCTATCCGATTTTCTTCCCTGTACATAAATCCCTCAGAGAATTTTCTGCCTCAAAGGGAACCAAACTCCCGAATATCACTAATGGCCCTTTTCTCATTGAAGATTACCAACCTCA	3	+	Horse_Pl:673687-673806
Horse_Pl	TWP_JKYYVMIBLB_001484	AGAAGGATTGCTAGCTGCTGCTACAGCTAACGAAATAGACACTATTGTTGCTGCATCTTCGGGGATAGTCGCTTTACCTGCAATTGTTGCTGCTATGAAGTTAGGGAAAACCCTAGCATT	2	+	Horse_Pl:495727-495846
Horse_Pl	TWP_JKYYVMIBLB_001485	AAATAAACTGATCATTAAGAAAAATCCTCTGTATCACGATAAACAAGCGGTGCATCTGGATACCATCACTTTTCAAATTGTTCCCGATACCCATACAGCTACACAACTTCTTCAAAAAAA	5	+	Horse_Pl:673807-673926
Horse_Pl	TWP_JKYYVMIBLB_001486	GAGAGATCTATTTTTTGAACAAATTCGAGAATTTTCTCCTTCTATAGTTTCTGTATACGATGAACAGCTATATTTTGAAATTCGCAAGGAGTTCCCTAAAGTTCAAGTATTTCTTGGTGA	6	+	Horse_Pl:495607-495726
Horse_Pl	TWP_JKYYVMIBLB_001487	TCTGATTGACTGGGTGGGTTCCCCGTGGAGTTCTCCAATTTCTAAAGAAGACCAACATCATATCCCAAAAGATAAGTTGCACAATTACCCCGTTCTAGGAACGACAGCTCTAATATGTAA	3	+	Horse_Pl:673927-674046
Horse_Pl	TWP_JKYYVMIBLB_001488	CTATTTGAAACATTTAGCTATTTTTGGATCCACGGGAAGTGTAGGACAGCAGGCTTTAGCAATCATTCGCTCGCTTCCTCATTTGTTCAATGTGGTTGCTCTTGCTTCATACGGTAATAA	3	+	Horse_Pl:495487-495606
Horse_Pl	TWP_JKYYVMIBLB_001489	CCTAAAACATAGCCCAACTAATAACTTAGCCCTACGAAAAGCCCTGGCCTATGCCATTGATAAAACTACCTTATTACAGTTTATCAGCCATGGAAAAGTCGCCGAACATTTCCTACCGCC	2	+	Horse_Pl:674047-674166
Horse_Pl	TWP_JKYYVMIBLB_001490	TGTTTATTTCATTATGGCAAGAAGCTGGTTTATAAAAAGTTTTATTCAAAAGATAGTAAGAATACAGAATTGACAACTCTCTAACCTAAGAGTTATGATTTTTTTAATTTGTTAAGGTTA	7	+	Horse_Pl:495367-495486
Horse_Pl	TWP_JKYYVMIBLB_001491	GGAACTATCACAACTCCCTAAACAATCAGATCAATCACCAGAAGAACGCAAAGAATTAGCACGCGCGTATTTTAAAGAAGCTGAGAAAGAACTCTCACTCAAATGTATCGCAGAATTATC	4	+	Horse_Pl:674167-674286
Horse_Pl	TWP_JKYYVMIBLB_001492	GGAGCTTTGACTGCAGTACTTGCTCCTGCTTGTTCTAGAGCGATTTTAACATCTTACGGTGTAGGATTGTCGACGTCTGGTATTGCGGTTTTTATACTAATGGCTTTCTATGTTGTCGTT	3	+	Horse_Pl:495247-495366
Horse_Pl	TWP_JKYYVMIBLB_001493	GATTATTTATCCTTTAGAATCTGCATGTCTGAACGCTATCGTTCAAGAGATACAACAACAAATCAAAAACGTTCTAGGGATTCATATCCCTATCCAAGGTATGGAATATCATTGTTTCTT	6	+	Horse_Pl:674287-674406
Horse_Pl	TWP_JKYYVMIBLB_001494	GTAGGAGCGTTTAAAGCTGTTGGAGTTTTAATGGCTCTAGCATTTTTATTAATTCCAGGGCTCATAGCTAAAGTTTTTGTTTCTTCCGTACGTGGGATGCTCGTTTGGTCTTTGATTTTT	5	+	Horse_Pl:495127-495246
Horse_Pl	TWP_JKYYVMIBLB_001495	AGATAAAAGACGTCGCGGAGACTTTACCTTAGCCACCGGAAGATGGATAGCCGACTATCCGAGGCCAACATCGTTCCTTTCCATTCTCGGAAACCTTAAAAATGACGAGCCAACAAAATC	1	+	Horse_Pl:674407-674526
Horse_Pl	TWP_JKYYVMIBLB_001496	TCTTTGGTTGGATTTCGTAGTTTCGTTTGTGTTTCTTTTGATTCTGTATTCTCCTTTTCTTTAGGGATTCCTGTGAAAATCATAGACTATGTGATTATTTTGCAATTGTCCGCGAGTTTG	5	+	Horse_Pl:495007-495126
Horse_Pl	TWP_JKYYVMIBLB_001497	ACTAACAAAATGGGAGAATGCCCAATACAATCGTATCCTGAAAACTCTACTTTCAAAAGATGAAACAATACAAGATCAAATCATAGCAGAAGAACTCATCGAAGAAGATCTTCCTATTAT	6	+	Horse_Pl:674527-674646
Horse_Pl	TWP_JKYYVMIBLB_001498	TTAGTATTTTTAACACGTAATGCTCACATAGGCACAGAACTTATTTTAGGTAATGCAGATTCTTTAACTCGAGGTGATATTTTCCCTGTATATACAATCCTTTGCATTAATCTGCTTGTT	6	+	Horse_Pl:494887-495006
Horse_Pl	TWP_JKYYVMIBLB_001499	TCCTCTGTACCATTTTGAATATACCTACGCAGCTAACCCCAAAATTCACAACTCCTACACCTCATTACTCGGACATATCGACCTGAAAGAAGCAGAGATTTCAAAATAATATGCACATCT	4	+	Horse_Pl:674647-674766
Horse_Pl	TWP_JKYYVMIBLB_001500	GTTTCAACTGCTTTGCTTACAGGTTTTCTTATTTATTTTATAAGAAATATTTTTCGTGTCTCAGAAGAAGCAAGTACCGCCTTGGTATTTTCTTTGTTGTTTTCAATGAGTTTGCTTCTT	6	+	Horse_Pl:494767-494886
Horse_Pl	TWP_JKYYVMIBLB_001501	TATAAGTTTAAAAAACGTCTTGGGTTTTTACTTAAGTCAAACAAAATATTGACTTAAACTCGAAAAAAAATATCTTAACGGCGACTCTCCACTCGGATCAATGAATTATTTTATATTGAA	6	+	Horse_Pl:674767-674886
Horse_Pl	TWP_JKYYVMIBLB_001502	AAGAAGATGGCGATGTATGCGAATGCTGTTTCTCATACAGTATTATTTGGACTTGTGAGTATTTGTTTATTTACGCACCAGTTAACAGCATTATCGTTAGGAACTCTTACCCTAGCTTCA	5	+	Horse_Pl:494647-494766
Horse_Pl	TWP_JKYYVMIBLB_001503	GCTACGATAAATCAGAGATATAATATTTGAGCTTAGGTAAGGTTCTAGATCATGAATCCTTATTGACTTATCAATGACATTAAAGGTGTAGATAATGTTCCGTTATATAAAGAAACGCCT	6	+	Horse_Pl:674887-675006
Horse_Pl	TWP_JKYYVMIBLB_001504	TTTTCAAGAACTTTCTCTGGAGAGCTATTTCGGGGCCATTTATTTATCGATGACATTCAGGTTATCATATTTTTAGCCATTGCTCTTTCAGGAGCGTTTGTCGGTACCTTTTTAGTGTTG	5	+	Horse_Pl:494527-494646
Horse_Pl	TWP_JKYYVMIBLB_001505	GGTATTTAACTTGCTTTCTTTATGGATTATCCTAACCCTAACTTTCCTCGTCATGAAAACCATTCCTGGCGATCCATTTAATGATGAAAGTAGCAACACCTTATCACAAGAAACTCTACA	5	+	Horse_Pl:675007-675126
Horse_Pl	TWP_JKYYVMIBLB_001506	CCCTCATTATGATCCCCACGATAAGATAATTCCAGAAAAACCGCAGACTATGGAGGAGCTATGATAGGAGTGTTTTCCCCATATCATGGGGTATCTTTTTTGCAATTTCTCGAGGTCTTT	3	+	Horse_Pl:494407-494526
Horse_Pl	TWP_JKYYVMIBLB_001507	GATCCTTAAGTCTCGCTACGGATTAAATAAACCCCTATATCAGCAATACATTCATTATCTCAAATCTTTAGTCACGTTAGATTTTGGAAACTCCCTTGTTTACAAAGATCGCAGCGTAAC	5	+	Horse_Pl:675127-675246
Horse_Pl	TWP_JKYYVMIBLB_001508	GGAATGCTATCTTGTACGCTCTTTAGAGTTTAAAGAAGAAGAGGTGCATGGGTTTGCGGAAGAAATGGAGCATGTCCTAACAGATGAATTGGATTATGCCATTACAGAAATATTGGATAA	5	+	Horse_Pl:494287-494406
Horse_Pl	TWP_JKYYVMIBLB_001509	AAGCATTATCGCGACAGCATTTCCAGCATCAGCAATTTTAGGACTTGAAAGTCTCCTACTTTCGATTTCCGGAGGCATATCCCTAGGAACTCTGGCAGCATTAAGAAAGAAAAAACAAGG	3	+	Horse_Pl:675247-675366
Horse_Pl	TWP_JKYYVMIBLB_001510	TAGGTTGAGAATTTGGTTGCTTGAATGTCAGGGTTTGGTAAAGTGTCGAGATTATCGTTGGAGTCTGAGCAGTAAGGGAAAGAATAGAGCAAAAAAATTAGTACGAGCTCACAGATTGTG	4	+	Horse_Pl:494167-494286
Horse_Pl	TWP_JKYYVMIBLB_001511	GCGCTATATCCTTCTTTCTTCCATTTTACAAATTTCCATTCCAGCTTTTGTCTTAGCCACAATGCTGCAGTATATTTTTGCAGTAAAAATCCCTATTTTCCCCATAGCTTGCTGGGGGAA	4	+	Horse_Pl:675367-675486
Horse_Pl	TWP_JKYYVMIBLB_001512	CCAAGAGCATTTACTCAAAGTATTTTGGTACTTGTTAGAAGATCAGATTCCGGAAGTGGGAGCACGGGATTTTGTTTGTTCTCACAAATACCAAGAATATTTCGGTCCCAAGCCTTTCCC	3	+	Horse_Pl:494047-494166
Horse_Pl	TWP_JKYYVMIBLB_001513	TTTCTCCCACACGATTTTGCCCTCCCTTGCTTTAGCCATAGCGCCGATGGCCTTCATCACACAATTAACTTTCTCATCAGTATCTTCAGTCTTAAATAAAGACTATGTGTTGCTCGCCTA	2	+	Horse_Pl:675487-675606
Horse_Pl	TWP_JKYYVMIBLB_001514	TACAGGCCCTCTTGTTGTTGTGATATCAGGATGTTTAACTTTGCTTTGTTTAATCTTCTCTCCTAAATCTGGGTGGGTAACTCGATATATACGGAGAAAATACTTTGCATTTTCCAAGAA	5	+	Horse_Pl:493927-494046
Horse_Pl	TWP_JKYYVMIBLB_001515	TGCTAAAGGACTCTCTCCAATAAAAGTTATACTTAAACACATTCTTCCCTACGCAGTGTTTCCCACGATTTCCTACGCTGCATTTCTTGTGACTACAGTTATGACAGGAACATTCGCTAT	4	+	Horse_Pl:675607-675726
Horse_Pl	TWP_JKYYVMIBLB_001516	ATTAAATATTATTTTTCTTCTTTCTTGTTTATTTGGAGGGATATGCGGAGCTCTTGGAAGTTACATTTCAGTAGCTTTCACTTGCCATGTTTCAGGACATGGGGGTGTGATTACTTTCCC	5	+	Horse_Pl:493807-493926
Horse_Pl	TWP_JKYYVMIBLB_001517	AGAGAATATTTTCTGCATACCCGGTTTAGGAAAATGGTTCGTCTGTAGTATTAAACAACGCGATTATCCAGTAACTCTAGGATTATCGGTATTTTATGGCGCTTTCTTTATGTTAGCTTC	5	+	Horse_Pl:675727-675846
Horse_Pl	TWP_JKYYVMIBLB_001518	AAGCGTTATTCTAATATTTATTTCTTTAGTTATTGTCAGCGGTGTGCGTTCCGTGGGTATCATATTGATTTCTTCCATGTTCGTAGCGCCTCCTCTAGCAGCTCGTCAATTGTCTGATAG	3	+	Horse_Pl:493687-493806
Horse_Pl	TWP_JKYYVMIBLB_001519	CCTACTTTCAGATCTCATACAAGCAATGATAGATCCCCAGCTGCGCTATTCCTATAAGGAAGCTGATAAAGAAGTGAGTTTTTCTCAAGAAAGTGAACATCTCTAACAAAATCCATAGCA	5	+	Horse_Pl:675847-675966
Horse_Pl	TWP_JKYYVMIBLB_001520	CGCAGCTTTTGTCTTTCTTCTATCCATAACGACGTTATGGTGGTGGTATCGTCAGATTATCGTGACCATTTTTGACAAAGATTATGCTTCTACTTGTGGTTTGAGTACGCGTGTTTCTGG	3	+	Horse_Pl:493567-493686
Horse_Pl	TWP_JKYYVMIBLB_001521	TTTAGGTGAAGAATAAACAGAAATTCAAAGAAAGAAATAAATAAGGCTATTGAAAAACTTCATGGACATTCCTTCAAAATCTTCTCAACTCACTCTATGGCAACGTATGAAAGGAAATAC	6	+	Horse_Pl:675967-676086
Horse_Pl	TWP_JKYYVMIBLB_001522	TTTTGGCCTAGGCGTTATTTTGACAAGCTATGTCAAAGATAGCTGTCCTTTGTTATATAATCGTATTAATGCGTATTTATATGGTCAGGCAGCTACTTTAGGTTATGTAGAGGCTAAACT	5	+	Horse_Pl:493447-493566
Horse_Pl	TWP_JKYYVMIBLB_001523	CATGTTTATGGTAGGAGCTTCATTGCTAGCAACCTTAATCATAGGAGCAGTTCTTCTTCCATGGATTTACCCTAATTACGAACAGACATCTCTAGAACACACCCTACAACAACCGGGAAG	3	+	Horse_Pl:676087-676206
Horse_Pl	TWP_JKYYVMIBLB_001524	ACTGTTAGTTATTATTTTCGGCTGTCTTGCGGCTATTTCCGGTTATGGGATTATAGTCTTTTTAGAAAAAACTCTGAGGGTGCATAAAGATGCCTCTTTATGTTTTGTTCTCGTTGTTTT	5	+	Horse_Pl:493327-493446
Horse_Pl	TWP_JKYYVMIBLB_001525	AATGTTTCCTTTTGGAACTGATTCTCTAGGGCGTTGCATGCTAGCAAGAACGGTTCAAGGTTTGCGCCTGTCCCTTCTTATTGCGGTTACGGCCACCCTGATCGATGTCTTCGTAGGACT	1	+	Horse_Pl:676207-676326
Horse_Pl	TWP_JKYYVMIBLB_001526	GACGCTTCTACTTGTAGGTAGGCAGCCCCTTTTAAGTGAGAGTCTCTCTCATGCTTCTTATCCAGGATTGCTTTTAGGGGCTTTATTAAGTTGCAAAGTCTCTTTTTTTACGGATTCTAT	3	+	Horse_Pl:493207-493326
Horse_Pl	TWP_JKYYVMIBLB_001527	ATTTTGGTCTACAGTAGCCTTATCCTCGGGGAAAAAAGTTGCTTTCCTCATGATGCGCATTACAGAAATCTTATTTTCGATTCCTAGAATCCCAGTCATTATTCTTCTTCTTGTGATTTT	5	+	Horse_Pl:676327-676446
Horse_Pl	TWP_JKYYVMIBLB_001528	ATTATCTAGAGGGAAGCAACAAGGAACGTATTAGATGCTCAATTGCATTTTTATCGACTCTATTTTTTTATCAAGCTTTTTAGCAGTTACTTTGATTTGCATGACAACGGCTTTATGGGG	5	+	Horse_Pl:493087-493206
Horse_Pl	TWP_JKYYVMIBLB_001529	TGATCACGGAATCCTTCCTTTGATTCTTGCTATGACACTGACGGGGTGGATACCCATAGCACGAATTATATACGGACAATTTTTATTATTAGAAAATAAGGAATTTGTGCTTTCCGCGAA	5	+	Horse_Pl:676447-676566
Horse_Pl	TWP_JKYYVMIBLB_001530	CCATATCATATTGTTGAATAAACATCTTATTTGTTCCGGACCGGTTGAAGAGTGTTTGACGAATAAAAACATTTTTCAAGCTTATGGTTGTGAGTTAGAACTATTGGATCGCACTCTTAA	6	+	Horse_Pl:492967-493086
Horse_Pl	TWP_JKYYVMIBLB_001531	GACGATGAACGCCTCTACATTTCATATTCTCAGGAAACACTTACTTCCTAATACGCTAACCCCTATCATCTCCACATTAATCTTTACTATTCCTGGAGCTATTTATACAGAAGCGTTTAT	5	+	Horse_Pl:676567-676686
Horse_Pl	TWP_JKYYVMIBLB_001532	TTCTGCTATAGACATGGCTTCATATCAGACTGTGGTAGACGTTCTGCGGGAGCTGCAAGAACAAGGACGCACGGTTGTTGTCGTTCACCATGATCTTAGTCATGTGCGTCAATTATTCGA	1	+	Horse_Pl:492847-492966
Horse_Pl	TWP_JKYYVMIBLB_001533	TAGTTTTTTAGGCTTAGGTATCCAACCTCCTCAAGCTAGCCTAGGCACATTAGTAAAAGAAGGTATCAACGCTATTGACTACTACCCATGGCTATTTTTCTTCCCCTCATTTTTCATGAT	4	+	Horse_Pl:676687-676806
Horse_Pl	TWP_JKYYVMIBLB_001534	AGGTTTATCTGCTTTAGCAAATCGGCAAATAGGGAAGCTTTCGGGAGGTCAGCAACAGAGAGCGTTCTTAGCCCGAGCTCTTATGCAAAAAGCAGATCTTTATCTCATGGATGAATTATT	3	+	Horse_Pl:492727-492846
Horse_Pl	TWP_JKYYVMIBLB_001535	TACGCTCTCGATAAGCTTTAACCTCATCGGAGAAGGAGCAAAAGCACTATTCATCGAGGAAAATTCCCATGCCTGATACCTTACTCAACATACGAAATCTTACGATAGCATCAAACAATC	3	+	Horse_Pl:676807-676926
Horse_Pl	TWP_JKYYVMIBLB_001536	CTGGGATTTTCCTATGACAGTTCTAGATCTAGTGCTTATGGGGTGCTATGGCTACAAAGGCATGTGGGGAAGAATTACAGCGGATGACCGTAAGGAAGCGTACAATATTTTAGAGAGGGT	1	+	Horse_Pl:492607-492726
Horse_Pl	TWP_JKYYVMIBLB_001537	CACGTAGATTGCTCATAGATAATCTCAGCCTTTCAATAAAAAAACGGCATAGCCTAGCGTTAGTTGGTGAAAATGGATCAGGGAAGACAACAATTACTAAAGCGATTTTGGGTTTCCTTC	4	+	Horse_Pl:676927-677046
Horse_Pl	TWP_JKYYVMIBLB_001538	GTTATTAAAAGCTTCTCTTGGGCTGATTCGTCCTTCCACCGGTCATACTTTGTTTTTTGGAAATAAGTTTAAAAAAGTACATCAACGTGTTGCTTATATGCCTCAAAGAGCAAGTGTGGA	5	+	Horse_Pl:492487-492606
Horse_Pl	TWP_JKYYVMIBLB_001539	CAGATAATTGTGAAATCTTAGAAGGAGACATCTTCTTTGAAAATACAAATTTAAAAACCCTGTCCTATAAAAAATTCCAAAAGATCCGAGGAAAGAAAATAGCGACAGTATTGCAAAATG	6	+	Horse_Pl:677047-677166
Horse_Pl	TWP_JKYYVMIBLB_001540	GTCAGTTCATAACCTATGTGTGAACTATGATCATTCTGATGTTTTATGTCATGTTTCCTTCCTATTAAGGAAGGGAACATTGACGGCAGTTTTAGGACCTAATGGTGCTGGGAAAAGCAC	4	+	Horse_Pl:492367-492486
Horse_Pl	TWP_JKYYVMIBLB_001541	CTATTGGATCTCTGACGCCATCTATGCGTATAGGAGCTCAAATTGTAGAAACCTTACGACAACACAATCCCATAACAAAACAAGAAGCTTATGCAAAAGCTTTAGAATTACTCTCAAGCG	4	+	Horse_Pl:677167-677286
Horse_Pl	TWP_JKYYVMIBLB_001542	GTCCGTTATATAGCGATAATGTCAAACATAATTACTTGGATACTTTTAAGCACAATGTTTGCACAATTACTGAAGAGTTAGGAGGAACTGTTTCTTGAATAGACAACATGAAATTGCTTG	6	+	Horse_Pl:492247-492366
Horse_Pl	TWP_JKYYVMIBLB_001543	TATGCATCCCGAATCCCGAACGCTGTTTTCACCTTTATCCTTTTGAATTAAGTGGGGGGATGCGGCAACGTACCGTAATCGCTATATCTCTAGCGAGCTCTCCAGAGCTTATTCTTGCTG	1	+	Horse_Pl:677287-677406
Horse_Pl	TWP_JKYYVMIBLB_001544	TAGATTACATTCATGAGCATAATGTTACTGTTATGTTCCCTGAAGATACCTTGAATCAAGACGCACTTAAAAAAATCGCTTCGTGTTTGAGGAAGGGATACAACATCCGATTAGCGGATC	5	+	Horse_Pl:492127-492246
Horse_Pl	TWP_JKYYVMIBLB_001545	ATGAGCCAACAACAGCTCTAGATTCTGTGTCTCAGGCTCAGGTATTGCGTATATTGCGTAAAGTGCATAAAGAACATCATACCGCGATGTTGTTAGTGACGCATAATCTCGCTTTAGTCA	3	+	Horse_Pl:677407-677526
Horse_Pl	TWP_JKYYVMIBLB_001546	CAAGGCGTTACTTAGCAACACCAGAAGAAGTTGCAAGTAATGTTTGGAGTAAGAGATGTATTTCTCCTGAGGGTATATCTCCTGAAGCTCAAATTAGCATTCGGGATATTATGCTCGTTG	3	+	Horse_Pl:492007-492126
Horse_Pl	TWP_JKYYVMIBLB_001547	CAGAACTTTGTGATGATATCGCAATTATTAAAGATGGCCAACTTGTAGAAACAGGCAGTGTAAAAGAGATCTTTTCTTCTCCACAACACCCCTATACAAAACGTCTTCTGAAAGCTGTAT	5	+	Horse_Pl:677527-677646
Horse_Pl	TWP_JKYYVMIBLB_001548	ATTCTAAAGAGTTGGTAGAAGAAATGTTGGAGCTAGATGCTTGGGCTAAGCGTTGTTTATTGACAGTACCTGAAGAATCAAGATATTTAGTTTCTGGTCATAACGCATTCAGCTACTTCG	5	+	Horse_Pl:491887-492006
Horse_Pl	TWP_JKYYVMIBLB_001549	CAAAAATTCCTCTAACCGCTAGCTCTTCGCCCATTTTAAAAGCGAAGCTCGAAAATTTAAGAAATACAGATACTTTGCAGACAACATATGACTAACTTAATTACCATAAAAAACCTATCC	6	+	Horse_Pl:677647-677766
Horse_Pl	TWP_JKYYVMIBLB_001550	AAGATGGTTTTTATGATCCCCATATTTGGACAGATATGAGCATTTGGGTGGAAGGAGCTAAAGAGGTGACCAAAGCTTTAATTAGTGAATTCCCGGAGTATGAACAAGAGTTCACTTCCA	4	+	Horse_Pl:491767-491886
Horse_Pl	TWP_JKYYVMIBLB_001551	ATTTCCATTAGGAAGCAGGTCATTCTCAATGACATTAACCTAGAACTCAAAAAAGGAGAATGTCTAACCGTTGTCGGTGCAAGTGGTTCAGGAAAGTCTTCTCTAGCTTTGGCAATTTTA	4	+	Horse_Pl:677767-677886
Horse_Pl	TWP_JKYYVMIBLB_001552	TTTGTAATGGCCTGGGATTAGAACATACAGCAAGCTTACGCAAACATTTGGAAGGGAATCCTAAGGCTGTAAGTATTGGGTCGCGCTTACTATCTAACGGAGCATTCGTTCCTTTAGAGG	2	+	Horse_Pl:491647-491766
Horse_Pl	TWP_JKYYVMIBLB_001553	GGATTAATGCGGCCGAATCACGGGACGATTACCTTTCATGTTGACCCGAAAACGCCCAAGGCAAAAACAGTACAAATTGTCTGGCAAGACATACACTCGAGCTTAAATCCTACAATGAGT	1	+	Horse_Pl:677887-678006
Horse_Pl	TWP_JKYYVMIBLB_001554	TGGCTAGAATTGTAGGAGATAAGCTTTGTCCGATTGTTTTAATCGATGGATCAATAGATCCCCATGCATATGAGATGGTTAAAGGTGACGAAGATAAAATGGCTATGAGCCGATTGATTT	5	+	Horse_Pl:491527-491646
Horse_Pl	TWP_JKYYVMIBLB_001555	GTCGAAGACCTTATTTTAGAACCTCTCCATATCATAGGAACCTACTCTAAAGAACAACAAAAAGAAAAAATCCTAAGCGTCTTACGTCTCGTTAACTTACCTTTATCAGTATTACGATTA	6	+	Horse_Pl:678007-678126
Horse_Pl	TWP_JKYYVMIBLB_001556	TAAAACTGTTAATCTGCTTAGTTTTAGTTTTTATTGTTTCCGGGTGCTCTTCTTCTAAGGTGCGAAATGATGATAATAAGATTTATGTATTGTCTATGAATCGGATGATACATGATTGCG	6	+	Horse_Pl:491407-491526
Horse_Pl	TWP_JKYYVMIBLB_001557	AAACCTTATAAGCTTAGCGGAGGCCAAAAACAACGCGTGGCAATTGCAAAAGCTTTAGTTTGTGAGCCTGATCTCCTTATTTGCGACGAGCCAATCTCCGCTCTAGACACCCTAAATCAA	1	+	Horse_Pl:678127-678246
Horse_Pl	TWP_JKYYVMIBLB_001558	ACGAGATTTTTTTCTGCATTTTATATACCTTATGCCTTTCATTGTTCTGACTTTATTAAATTTCTGAAAATAATCTTCTGAAAAGGAGGGATATGTTGTTGGCACGTATGATCAAAAGAG	6	+	Horse_Pl:491287-491406
Horse_Pl	TWP_JKYYVMIBLB_001559	TCACTAATCTTAGAACTTTTCCAAACAATAAAACAGCAATGTGAAAGCACGCTTCTATTCATTACCCATGACATGTCAGCAGCATACTATATTGCAGATACCATTGCTGTTATGGATAAA	5	+	Horse_Pl:678247-678366
Horse_Pl	TWP_JKYYVMIBLB_001560	TCATTCTCATGAAACATATTTTATTTCTTTTATAAAACCTTCGTAAGAAGAGAAGAAGCGTTTTTCTGATTTCTTTTCGTTGTTCCTCTTATTAATTCTTCGGATTATTCTAAATAAATA	7	+	Horse_Pl:491167-491286
Horse_Pl	TWP_JKYYVMIBLB_001561	GGATCTCTTGTAGAATACGCACCTAGAGAAAAAATTTTCATGGATCCTAAACATAAAAAAACCCAAGAACTTCTGGATGCTATCCCCGTATTTTCTCTAGAAGATACCGAATGTCACCAC	5	+	Horse_Pl:678367-678486
Horse_Pl	TWP_JKYYVMIBLB_001562	TTTCGCAATGTTATTTTCCTGGAAAAGATCGTTTTGTTTCATAAATAACTTTAAAAGAAACAATCATAAGGACAAGAAGTCTTTAGCTGTAACATTTACTTCCTATAATTAAAAGCCTTT	6	+	Horse_Pl:491047-491166
Horse_Pl	TWP_JKYYVMIBLB_001563	AGCGATACAGCTCATGAGAAAGTACTCATTTAAAAACCAAACAAAAAATTAGACACGGCCTGAAAACCTAAAGTTCTTTGTAGTATGTGAAAAGTTATGTATACTGCGATCCACGTTCAT	5	+	Horse_Pl:678487-678606
Horse_Pl	TWP_JKYYVMIBLB_001564	CGATGTTTACTTTACAAATTTTATAAGAAAGAATTTGGCATACTTTCGATTTAACGTTTAGAAAAATAAAATTAAAGTTCTGTTTATTTAGAGACGTAATTTATCTTCGATTTTGCTTTT	7	+	Horse_Pl:490927-491046
Horse_Pl	TWP_JKYYVMIBLB_001565	TTTATGATTTGCCTGAATTAGATGTTTGTAAAGCAACAATTGCAAGGATACAAACAGTCTTGTTTAACCACCTAAAGATCTATGACTCAATAGCATAGGAAAACTGTTATCGAGCCCTTT	6	+	Horse_Pl:678607-678726
Horse_Pl	TWP_JKYYVMIBLB_001566	TCCCCGCAGACCTTTCTAATAGCTTTTGAGATCAGTTTTTCTATTTCTTCATTTATATTCGACTGTTCTACGGCCATGAAACCCACCTTGATAACTTGCTAAATCTTCATAAAAATTAAT	6	+	Horse_Pl:490807-490926
Horse_Pl	TWP_JKYYVMIBLB_001567	AGGCATTACGTGTAAATCGTTGACAGGAAGAAGTTGAGCGTGCTACGAATCAAACTAACCGCCGTTAGAATGGAGCATCATTGACGATGGAAATTTCTCATATCTTGGAAGACCTCGCTT	2	+	Horse_Pl:678727-678846
Horse_Pl	TWP_JKYYVMIBLB_001568	AATGTTTTTAGCATTTTTAGAAATTGCTCGGGGGCGGCGCTTTTCATTTTTTTTAATGTAAAATGGTGCATATAGCCACCACTTGGTCCTGGAAGATAGCGACATAAATCGTTTTCTTTA	5	+	Horse_Pl:490687-490806
Horse_Pl	TWP_JKYYVMIBLB_001569	ACGACGAAGGGATACTTCCCAGAGAAGCTATAGAAGCTGCGATCGTCAAACATGCACAAATCACTCCCTACCTACTTCAGATTCTTGAAGACGCTACAGAACGCGTCCCGGAATTAATCA	1	+	Horse_Pl:678847-678966
Horse_Pl	TWP_JKYYVMIBLB_001570	AATTCTAAAACGCGTTCTATGTCAGTCTTAGTAAAGTTAATAAAGTCTCTGCGCTTTTTAGAGCCTCTAGGAGCTCGAGGTTTTGGATTAATGGCTCGTGGTGAATCAGATTCTAAAATA	5	+	Horse_Pl:490567-490686
Horse_Pl	TWP_JKYYVMIBLB_001571	ATGACGGTAGTTATCAAGGGCATCTGTATGCCATGTATTTGCTAGCACAGTTTCGAGAAACTCGAGCTCTTCCATTAATTATTAAGCTCTTTTCTTACTCCGATGATACACCTCATGCAA	4	+	Horse_Pl:678967-679086
Horse_Pl	TWP_JKYYVMIBLB_001572	CATAGCTCAACGCTAACGATACCATTGCGGATAGAACGAATAAGCTCTCTTTTTAAAGAGGGGAGAGGTTTTTTTGGGCTAAACCGTGCTAAAAGATCTTTATCTCCTACTTGTCTCGCT	3	+	Horse_Pl:490447-490566
Horse_Pl	TWP_JKYYVMIBLB_001573	TTGCTGGTGACGTTCTTACTGAAGACCTCTCAAGAATCCTGGCAAGCGTATGTGACGATGAATCTTTAATTAAAGAGCTTATAGAATCCCCAGGCATTAATCCTTATGTAAAAGCCGCAG	3	+	Horse_Pl:679087-679206
Horse_Pl	TWP_JKYYVMIBLB_001574	ACTAGAGCAAATCGGCTAAAATATTAACTTTACTTAGCCGATTGTAAAGTCTTTTAAACAAAAGACTGAGGAGAATCTAAACTTGAAGAATTAGTTCTTACTGCCTCCACATAGGCATTC	6	+	Horse_Pl:490327-490446
Horse_Pl	TWP_JKYYVMIBLB_001575	GAATTTCTAGTCTTGTACATCTTGTAGGAATAAAAAAAATCTCTAGAGAGGCAACTATCCGTTATTTTGGAGAACTGCTAAACTATAGATTAGAAAAAAGTCGTTCTTTTGCTTGGGATA	6	+	Horse_Pl:679207-679326
Horse_Pl	TWP_JKYYVMIBLB_001576	ATTTAGTCTTTAAAACAATTAAAATTTAATATTTTTAGCCTTTTAGCATATCATTTTCTTTCTCTATTGACAAGAGAAAACAAGACGAGGCGCTTAAAGGCTTTTTAGAGTACTCGAAAG	6	+	Horse_Pl:490207-490326
Horse_Pl	TWP_JKYYVMIBLB_001577	GTCTCATTGCTGCTATATGTGCTTTGTATCCCGGAGAATTATTCTACCCGATTAGCAAAGCTTTTAATGCCGGTCTTGTAGATATAACTTTCATAAGCATGGAAGATGTAATAAATATCA	5	+	Horse_Pl:679327-679446
Horse_Pl	TWP_JKYYVMIBLB_001578	CAGCTCATGCATGTGTATCGGCCAAAGAAAAGAACGCAATTTTCCAAAAGGTTTTTCCGCTGTTTGTGTCATATTTACCCTCTGAAATAGCTTAGTTAATTAATTTATAAGTTATTAATG	6	+	Horse_Pl:490087-490206
Horse_Pl	TWP_JKYYVMIBLB_001579	TAAATGAAGAAACTATTGAGTCCTGTCTTCAGGAACTTTTGTCCTCACCAGAACTCATTAACGACACCCTAGAAGAAATGGAAAAATGGCTCGAAGATTTTCCTATAGAGCCTTAAACCC	4	+	Horse_Pl:679447-679566
Horse_Pl	TWP_JKYYVMIBLB_001580	AGGTATAGCCTCTGCACCAGATCCGGGAGCCGTTACGATAAGAGTGTCTTTTGTATCACGCAATACGGTGTAGTTGAACGCAATACAGAAGAACATTAGGAACATTGGCAGTACCTTCTT	1	+	Horse_Pl:489967-490086
Horse_Pl	TWP_JKYYVMIBLB_001581	TCTCGGGATTTTCCAACAGACTATAACGCAAAGAGGTCCCAAGTGAAAAAACAAAAACGGTTCCTGTCTCTTTTATTTCTCACATTCGTACTCTTAGGCATATGGTTTTGTCCTCATCCT	4	+	Horse_Pl:679567-679686
Horse_Pl	TWP_JKYYVMIBLB_001582	TAGAAGGAATGGAGCAATTACTGTGTAAAAGAGGGCTGGCTTACTTAAGATGTTGCTTAATTTGGCATAGATAAGCATGAAGACTACAGCGCAAGGAACGACAAGCCACAGTTTGATGAA	3	+	Horse_Pl:489847-489966
Horse_Pl	TWP_JKYYVMIBLB_001583	GAAGCAATAAACCCCAACGCTTGGCATCTATTTGCTGTATTCACAACGACAATTCTAGGTATTATCCTGCAGCCCGTACCTATGGGAGCCATAGTCATTATCGGGATTTCTACACTGCTA	2	+	Horse_Pl:679687-679806
Horse_Pl	TWP_JKYYVMIBLB_001584	AAGCATTGCAACGCAGCCCATTAATCCTTGAGGAAGGATGGCCTGTAATTTATCAGCAAAATCCGTTGGATGTAAAACGTGACGGAATGGGTAAATTACTGTAGGGAATAAAGCAAAGAA	3	+	Horse_Pl:489727-489846
Horse_Pl	TWP_JKYYVMIBLB_001585	CTTACTCAAACATTAACTCTAGAACAAGGTCTTTCAGGATTTCATGATCCTATAGCCTGGCTGGTCTTTCTATCATTTTCCATAGCAAAAGGCATTATTAAAACAGGTCTCGGAGAACGC	4	+	Horse_Pl:679807-679926
Horse_Pl	TWP_JKYYVMIBLB_001586	AAAACGTTTAGCTTCGCTAATTTTAGTAATTTCGTTAGCGAAACCCCAGAACATTAAAGAAAGCATAACGCTTCCCCATAGCTCAGAAAGCACGTAAAATGCAGCAAAAGTCCAGTTTCT	5	+	Horse_Pl:489607-489726
Horse_Pl	TWP_JKYYVMIBLB_001587	GTTGCTTACTTTTTTGTCAGCATCTTAGGGAAAAACCCTCTGGGATTAAGCTACGGGTTGGTAATTACTGATTTTCTCTTAGCGCCTGCGATTCCTAGTGTTACAGCACGATCCGGGGGG	1	+	Horse_Pl:679927-680046
Horse_Pl	TWP_JKYYVMIBLB_001588	AAGAGAGAGACCCCAAGGATCTGTATTTCCTGTAGCACTAGCACGTAGCTTAGAAGCCCAAATAATAGAGCGGCCAGAAGCGAGTAAAGCGATGTTAGCACCAACTCCAAATAAAGCGTA	1	+	Horse_Pl:489487-489606
Horse_Pl	TWP_JKYYVMIBLB_001589	ATTCTCTATCCGGTAGTTATGGGACTATCAGAATCTTTCGGCAGCTCTGCAGAAAAAGGAACAGAAAGCCTGATTGGCTCCTTCCTCATTAAAGTCGCCTATCAAAGCTCTGTAATTACC	2	+	Horse_Pl:680047-680166
Horse_Pl	TWP_JKYYVMIBLB_001590	AGCTTTGTTTAGCTCTTTAGGATCATAGAATCTAGGATCGGTAAGAACACACTTGTTCATCCACCAGTAGCATAGAATAATAATACCACCAGAAATAACAACCATGCTCATTAAGAGGTA	5	+	Horse_Pl:489367-489486
Horse_Pl	TWP_JKYYVMIBLB_001591	AGCGCCATGTTTCTGACTGCTATGGCTGGTAACCCCTTATTAGCAGCTTTAGCAAGTAATGCAGGCATAGCTCTTACCTGGGCAACATGGGCAAAGGCAGCAGTAATCCCCGGATTACTG	1	+	Horse_Pl:680167-680286
Horse_Pl	TWP_JKYYVMIBLB_001592	TTCTACGAGGTTAATACAAATACCGTAGCAAATAACAAGAAGGGCTAATAACAACATGTAAGGAGATCTTGCAAGGTAAGCAAAGCTTTCTTTCATTGTCATTTTTGGCTTTGATTTCTT	6	+	Horse_Pl:489247-489366
Horse_Pl	TWP_JKYYVMIBLB_001593	AGTTTAGTACTTATGCCTATAGTCCTCTATAAGCTGCACCCACCGACAATTACATCTTGTGAGGAAGCCATCCGCACAGCAAAATTACGTCTTAAAGAAATGGGCCCCTTGAAAAAAGGC	2	+	Horse_Pl:680287-680406
Horse_Pl	TWP_JKYYVMIBLB_001594	ACCGATAAACAACATAACGATTACGGAGACAACACCTGTCCAGAATGAGAAATTCCCCATGAATTCGCTATATTCGTTAGCATTTGGGTATTGCATTTTCAACTGGCTCTTCCAAGTCAC	3	+	Horse_Pl:489127-489246
Horse_Pl	TWP_JKYYVMIBLB_001595	GAAAAGATCATCTTGATGATTTTTATTTTGCTTGTTGTTCTATGGACATTCGGAGACCTACTAAGAATATCAGCGACCACAGCAGCATTAATTGGTCTATCCCTGCTTGTCCTGACAAAT	5	+	Horse_Pl:680407-680526
Horse_Pl	TWP_JKYYVMIBLB_001596	GATACCAGAAGCTTGATCTCTGAAGATAACTAAAACAAAGAAAAAGACACCTGTTAACAATACCATCACCGGTGTAACAAGAGCTCCTGTTAACCAGCCGAATTTACGGATAACGTTACC	4	+	Horse_Pl:489007-489126
Horse_Pl	TWP_JKYYVMIBLB_001597	ATTTTAGATTGGCATAAAGATGTCATGGCTAATACAACTGCCTGGGAAACATTTATTTGGTTCGGTGCTCTTATTATGATGGCGTCGTTTCTCAATCAATTAGGTTTCATTCCTCTAATT	5	+	Horse_Pl:680527-680646
Horse_Pl	TWP_JKYYVMIBLB_001598	AATGTAGGCCATTTCTTTAGTTGCATCAAAGAGGGCATACTTTGTGGATTTAGATAGAATGTTTTGGACAGCACCAACCATAACAGCAAGCATTAATGGTGTGGTTCCAAACATTGCTAC	4	+	Horse_Pl:488887-489006
Horse_Pl	TWP_JKYYVMIBLB_001599	GGAGATAGCGTAGCCTCAGCGGTTACAGGACTATCGTGGAAAATAGGCTTCCCTATCCTCGCCCTGATGTACTTTTACTCACATTACCTATTTGCAAGTAACACAGCGCACATCGGTGCC	1	+	Horse_Pl:680647-680766
Horse_Pl	TWP_JKYYVMIBLB_001600	AATACTTCCACAAACTACTAAGAGACCTTGTTGAATTAAAGAACCTCCGGATTTTCCGAAACGTGCGGCAACCACGTCAATAGCAGCCTTTCCTTTAACTTTTTGTTCTTGGTCTAATGG	3	+	Horse_Pl:488767-488886
Horse_Pl	TWP_JKYYVMIBLB_001601	ATGTTCCCTGTATTTCTCGCTGTTTCCATAGCCTTAGGGACCAACCCCATTTTCGCCTGTTTAGTACTAGCCTTTTCCAGTAACCTGTTTGGAGGACTCACTCACTATGGTTCGGGACCG	1	+	Horse_Pl:680767-680886
Horse_Pl	TWP_JKYYVMIBLB_001602	GAGCTCTTTTTCTTTGAGAGTAGATTGAATTAAGAATAGTTTGTTTAGCTTGGTAGCAGAAACTAACCATATTGCAATAATCACAAAGAGTGCTATTGCTAGGTAAGGTGTCATAGCTCC	5	+	Horse_Pl:488647-488766
Horse_Pl	TWP_JKYYVMIBLB_001603	GCACCCCTATACTTTGGTTCGCAACTCGTTTCTATTAAGGATTGGTGGCAATCTGGTTTTGTTCTAAGTATTGTCAATATTGCCATTTGGGTAGGTATCGGCAGCCTATGGTGGAAAATT	3	+	Horse_Pl:680887-681006
Horse_Pl	TWP_JKYYVMIBLB_001604	GTGAGGATTTTTGTTAAGATCTCTCATTGAATCTTATGAAGAAGCGTTCTCAACAGCAGGTGTTCCCTGAATTGATGAGGATCCTTCAGCTTCTGTAGAAACAGCAGCTTCTTCTCCTGC	3	+	Horse_Pl:488527-488646
Horse_Pl	TWP_JKYYVMIBLB_001605	CTCGGTCTTATCTAAGAAATATCCTCAAACGGCGAGAGGGAAAACCTTCTAAAAAGAAGGTTTTCTCTTATTCGATAAAGAAAAACACAGCGAATTTACGAAAATACTGTATATGCACGT	5	+	Horse_Pl:681007-681126
Horse_Pl	TWP_JKYYVMIBLB_001606	AATCACCGTATGAAATTTCATGAAAAATTGGAAGAAGCTCATCTAAATAGGGATGATACAGGTTATAATTAAACTTTCTTACAATTTTTAAAGACAAAAAAAATCCTCACCTGTTTCCAA	6	+	Horse_Pl:488407-488526
Horse_Pl	TWP_JKYYVMIBLB_001607	GAACTCCAATGATCTCAACGACGTAGTTATCCCAGGTACTCCTCCCCTCCCGAGGGAACTACAAAAATTCCCCTCTTTGATTCCAACAAATGATTTACGATTTTCCCCTAAGTTTGATGC	2	+	Horse_Pl:681127-681246
Horse_Pl	TWP_JKYYVMIBLB_001608	CATAAGTATGAGTCGAATATTGCTTTAGCAACGTATTCTGAATGTAAAAATGTTTCCCGATACACAAGCTTAATCAATCAAAAAACAAGTCAAGCTTGGAAGACTATCTGTTACTATTTT	6	+	Horse_Pl:488287-488406
Horse_Pl	TWP_JKYYVMIBLB_001609	CGACGTTGCTAAGCTTTTCCCGAATACCTATGACAGTCCTTACCTAAAATTTACTTCAGGAACTCTTGACCAACCTGTTCGTCCATTAAAAGTAGGTGTGATGCTATCGGGAGGTCCTGC	1	+	Horse_Pl:681247-681366
Horse_Pl	TWP_JKYYVMIBLB_001610	ATTCGATCAACATCGCTTGCTTCTTGGCAGTTTTTATGTTGGGTAGACCGATCTGCTGCTCATGGAGGTATGCGCATACTTGCAAGGTCTTTTTTAGGAGATTTTATTAATGAAAATAGT	4	+	Horse_Pl:488167-488286
Horse_Pl	TWP_JKYYVMIBLB_001611	TCCCGGAGGTCATAATGTTATTTGGGGATTACTTCATAGCTTAAAGAAAATACATCCCGACAGCTCGCTCATTGGCTTTCTTAATAACGGCCAAGGGATTCTCAATAATCATACAGTAGA	4	+	Horse_Pl:681367-681486
Horse_Pl	TWP_JKYYVMIBLB_001612	GCTGAGAAAGATAAGGTAGAACTACTGTCAGAACTACGCGTGTCATTTACAGAGGAGAGTATAAAAGAACTCATTTTTCGAATATGTTCCCATGGTTTTTCTTGGGAGCAACTACAGCTT	4	+	Horse_Pl:488047-488166
Horse_Pl	TWP_JKYYVMIBLB_001613	AATTACCGAAGAATTCATGGAGTCTTTCAAAAATTCCGGAGGATTCAACTGTATAGGCACAGGAAGAACAAACATCATCACTGAAGAAAATAAAGCCCGATGCTTAAAAACAGTACAAGC	5	+	Horse_Pl:681487-681606
Horse_Pl	TWP_JKYYVMIBLB_001614	CAAGAGGAATATGTTTTTTTAATGGATCAGGTGAAAAATCATACTTTGGATAATCAACAAGTAACCGCTGTAGTAGATAGGTTATTAATTCATGCTCAGGGAGATTATAGCAGATATATT	6	+	Horse_Pl:487927-488046
Horse_Pl	TWP_JKYYVMIBLB_001615	TTTAGACCTTGATGGTTTAGTAATTATTGGCGGTGATGGTTCGAATACAGCAACGGCTATCCTAGCAGAATACTTTTCTCAGCATCATCCTAAAACGTGCGTTGTAGGCGTCCCAAAAAC	3	+	Horse_Pl:681607-681726
Horse_Pl	TWP_JKYYVMIBLB_001616	GGGTATTCTGGGACCTATTGGTTTTGTGAATTAGATTCAATACGTCGACCTGTCTCTCCAAGAACAGAACACGGAACGATTTTCCTCCTTCAATCTTATGGATTGGTTCAAGAATTGAGC	3	+	Horse_Pl:487807-487926
Horse_Pl	TWP_JKYYVMIBLB_001617	TATTGATGGAGATCTTCAACATCTATTTTTAGACCTTACCTTTGGATTTGATTCAGCAACAAAATTTTATTCCTCCATTATTAGCAACATTTCTAGAGATACGCTATCTTGCAAAGCGCA	6	+	Horse_Pl:681727-681846
Horse_Pl	TWP_JKYYVMIBLB_001618	CAATATCTTCCAAGCTTAAATAACTTATTAATAGAAAATTGCCCTCTATATTGGATGAAGCGTTTTATAGAGTTAGGTAATAAGAATGTCTTAAGAGAAAATTTAGAAAAATACAATCGT	6	+	Horse_Pl:487687-487806
Horse_Pl	TWP_JKYYVMIBLB_001619	TTACCACGTGATCAAGCTTATGGGACGCTCTGCATCGCACATTGCTTTAGAATGCACTCTACAAACCCATCCAAATATCACTCTTATAGGAGAAGAAATCGCAGAAAAGAATGTGCCTCT	3	+	Horse_Pl:681847-681966
Horse_Pl	TWP_JKYYVMIBLB_001620	CATGATTTTAGAGAATCTAACGACACATCAATTCGAAATAATCTATGTAAACTATCGCCTCAATTAAAGAAGGCTTTGGAAGATTTTGGCGTTGACAATTTCAATACTGAAATTAACGGA	6	+	Horse_Pl:487567-487686
Horse_Pl	TWP_JKYYVMIBLB_001621	AAATACGATAATCCATAAAGTCTGTTCGATCATTGCTGATAGAGCCGCTATGGGGAAATACTATGGGATTATTCTTATTCCTGAAGGCATTATCGAATTCATCCCTGAGATTAACAACCT	5	+	Horse_Pl:681967-682086
Horse_Pl	TWP_JKYYVMIBLB_001622	AGTCACATCCCTTTTGGATTTCGTTGTGTAATTAAATCGGAATTTCCTAAGGCATTTTTTGATTTAGTAACTACGCAAGACTTAAAATTTGCGAATTTTAGGGAGTTATTAATTTATATT	6	+	Horse_Pl:487447-487566
Horse_Pl	TWP_JKYYVMIBLB_001623	TGTTAAAGAAATCGAAAGAATCCCTGAAGATGCGGATAAATTTTCTTCTCTATCCCGTGAATCTCAAAAATTACTAAAAAGCTTCCCAGAAACTATCGCTAAACAACTCCTTAATGATCG	5	+	Horse_Pl:682087-682206
Horse_Pl	TWP_JKYYVMIBLB_001624	TTATCAATATTACCTTCATGCGTAAATATCATTATCTCACTACTATGCGCAGGCGTGAGTTGGTGTATTTTATCGTTTGTTACGGCCCAGATTATCATTAAATATTCTCAACCTAAATAC	6	+	Horse_Pl:487327-487446
Horse_Pl	TWP_JKYYVMIBLB_001625	TGATGCTCACGGGAACGTCTATGTATCTAAAATCAGCGTGGACAAATTGCTTATCCACCTTGTAGATAACCACCTGAAGAAACATTTTAAAAATGTTCCGTTTAATGCGATTTCTCATTT	5	+	Horse_Pl:682207-682326
Horse_Pl	TWP_JKYYVMIBLB_001626	CAAACACTTCCAAAGCAAGAAGTAGTTTGTCGATACATGGAAAAAAAGAGACCAACAAAATCTCAAATAATAATATTAATTGTTTTGAGTCTTTTATTTATTATTTCAGGTCTTATTTTT	7	+	Horse_Pl:487207-487326
Horse_Pl	TWP_JKYYVMIBLB_001627	TTTAGGTTATGAGGGAAGGTCGTGCCTACCCACAAAATTCGATAATACCTACAGCTACGCCCTAGGATATGGCGCAGGAGTTCTTACGTATAACCGCTGCAACGGCTACCTCACTGTCAT	1	+	Horse_Pl:682327-682446
Horse_Pl	TWP_JKYYVMIBLB_001628	GTAGTTTGTACGTTTTATCGTTTCTAACCGTAGTATATTATAAACATATGTCGTTTATAATTATAATTTTGTTTCTTTTATTTAGTATGACATATGGAAACTTCCAATCTTTTTGCCTTC	7	+	Horse_Pl:487087-487206
Horse_Pl	TWP_JKYYVMIBLB_001629	CGAATCACTGATTAATATTGTAGATAAATGGCGGCTACGCGCTATGCCTATTGTAAAAATGTTCACAACAAAGAAAAAGTCGGATGGAACTATAAAACCTCTGATAAAGAAGAGTTTAAT	6	+	Horse_Pl:682447-682566
Horse_Pl	TWP_JKYYVMIBLB_001630	AATTTCAGAGAGAGCCATGTTAGACTGAGTATTGTTAGTTGTCAATACTACTAGAACTGAAATGTAAGAAGGTGAGTTTAATTTATTTAAGAAATCAAAAGTAGAATAGCTATTGTGTTT	6	+	Horse_Pl:486967-487086
Horse_Pl	TWP_JKYYVMIBLB_001631	TGATATTAGCAGTCCTGCTTTTATTAAGTTTAAACTCTATAGAAAAATATGGGCTCTAGAAGATTCTTATCGTTTTTTAGGACCATTACAAATTGACACCCCGCCCAACTCTCATTCCGA	5	+	Horse_Pl:682567-682686
Horse_Pl	TWP_JKYYVMIBLB_001632	TTGTACTTTCAAGTAAACGGTCAGCAATTGTAGATTTCCCGTGGTCAATATGCGCAATAATAGAAAAGTTTCGAATGTTTTCTAGCTTATACTCTTTCAAAATACAGGAGGGGTCTTGTC	5	+	Horse_Pl:486847-486966
Horse_Pl	TWP_JKYYVMIBLB_001633	TCATTTCCCTCCTCTTACTCTCCTCCTCAATCATAATGAATGGCAAAAAAGGTGTTCTATATGTATGGAAATTCCTGACTGCGATTATTAATTTCCGCTAGCGATATAACAAGATGATAC	5	+	Horse_Pl:682687-682806
Horse_Pl	TWP_JKYYVMIBLB_001634	CTTCCCCATTGTATTCATAATACATAGTCACTGGGTGCGCTTTGATTGTGATACCACGCTCTCTTTCTAGATCCATGGAATCAAGGAGCTGCTCGCGCATTTCTCTTTGCTCGACTGTAC	1	+	Horse_Pl:486727-486846
Horse_Pl	TWP_JKYYVMIBLB_001635	CATGAGAAATTCGAGTTTATTCTCGACGAATTCTTTTTAAAAAATTAAATTCACGCATAAATACCCTCTTAAACCTATGGAAAGTAAAACTGAATGAGCACTACATGCCATAAACATGAA	6	+	Horse_Pl:682807-682926
Horse_Pl	TWP_JKYYVMIBLB_001636	CTTGCACACCTTGAGCTGCGTCAACAATTAAAAGAGCTCCTTCACAGGCAGCTAAGGATCGTGATACTTCATAAGAAAAATCCACGTGCCCAGGCGTGTCTATAAGGTTAAGCTGATAAA	2	+	Horse_Pl:486607-486726
Horse_Pl	TWP_JKYYVMIBLB_001637	CATCGTCATGTAATTACATTTAACATCCTCAATAACATTACAACTTTTGGTGTTCTCCATATACCTGCACAGGTTTCTCCTCCCTATCCTTTGGTCATTACCCTTCACGGATTAGCCTCA	4	+	Horse_Pl:682927-683046
Horse_Pl	TWP_JKYYVMIBLB_001638	AATCTTCTATTTGCTTTCGGATTTTTTCAGGGTTTGCGGCTGGTAAATCAATTTTATTTAAAATAGGAATGATTTCCAAATCACGCTCTAAGGCGAGATAAACGTTAGCTAAACTTTGAG	6	+	Horse_Pl:486487-486606
Horse_Pl	TWP_JKYYVMIBLB_001639	AGTAAAATAGGTTCTAAACGCACTCACGTACACCTTGCTGAAAAATTGTCAGAATGTGGGATTGCGGTTTTACGCGTTGATTTTCCGGGACATGGGGATGCAGAAGGCGATCCCTATGAC	1	+	Horse_Pl:683047-683166
Horse_Pl	TWP_JKYYVMIBLB_001640	CAGTTTCTTCAGGAGGTTTAGGTGGAGGGATTAACTCAACAATTGCTTCAAGAATGTCAGAGATTCCTTCCCCAGTTTTTGCTGAGCAGGCGATCGCATTTGTAGTATCTAACCCTATGT	2	+	Horse_Pl:486367-486486
Horse_Pl	TWP_JKYYVMIBLB_001641	TTCTCGTTCAACGACTATATCTTAAGTGCAAATGAAATTATTTCTCACGGCTACGGCTTAAACCATATCGATACAAAAAATATAGCTGTTTTTGGTTCTTCATTGGGAGCTACTTTATCT	6	+	Horse_Pl:683167-683286
Horse_Pl	TWP_JKYYVMIBLB_001642	CTTTTGTTGCCATAAAGGTAATGCGATCACCTTTTTTAATTTCTCCGCCAATCACGCGGACATACACCATAATGCCTACATAAGGATCATAGTGAGAATCAAAAATCAAAGCTTTTAATT	5	+	Horse_Pl:486247-486366
Horse_Pl	TWP_JKYYVMIBLB_001643	CTCTTAAATATGTCTAGCCTACACTATGTAAAAAGCCTCGCAGTGTGGGCCCCGACCATTCAAGGGGCTGTATGGCTACAAGAAGCTATTCATCTTCCCAATAACCTGATTTCACATTCT	2	+	Horse_Pl:683287-683406
Horse_Pl	TWP_JKYYVMIBLB_001644	CATCCTTGACTTTTTTTAAGTTGGCTATGAAATAGCCTACCTGACCTGCTCGTAAAGATCCCTCAATTAACGTTGCTTCAGGAAGAAAAGCTCCTACGCCTAATACCTCAAATGATGATC	3	+	Horse_Pl:486127-486246
Horse_Pl	TWP_JKYYVMIBLB_001645	CCATCCTCAGAAGATATTTTTTATGGAGGTATGCGCATCAATAAAACGTTCTGTTCGCAATTCATTGAAATGGACGTAACTAAGGAAATCCCGAAATTTTCTGATTCCCTATCTATCCTC	5	+	Horse_Pl:683407-683526
Horse_Pl	TWP_JKYYVMIBLB_001646	CAAAATCTGAAGAATCAATAGGGTAAATACCAGCAAACACTACAGGATTGATTTCCTTGAATCCATCTAAAGGTACCTTAGCAGGATGCTTTACTGTAGTTACCGTATCGCCAATCTTTA	5	+	Horse_Pl:486007-486126
Horse_Pl	TWP_JKYYVMIBLB_001647	TACATGCAAGGACAAGAGGATACTGTCGTATCCTTACATCACCAGGAAATCTTTTCTGAGGCTATCAAGAACAAACCCAATCCTTATGAGCTACGCGTCTATCCCCATACTGGTCACCAT	2	+	Horse_Pl:683527-683646
Horse_Pl	TWP_JKYYVMIBLB_001648	AATGCAGTAATCCTAAAAACCCACAGCGAAAACCAAAGCCTAAAGAATGGCTACTTTCTTGTTCGATCGTTAAAGCAGAATCGTTAAGTTGTAAACGGCTTAAAGCGTCTTTTAAAGCAT	5	+	Horse_Pl:485887-486006
Horse_Pl	TWP_JKYYVMIBLB_001649	ATTCCTCAGTCTTGCTCTATGTTATCAGAACTTGTACAATGGCTAAAACATCAACTTATTCCCTAGGAACTACCTGTGGAGCTTCTCTCTGTAAATAAAAGTTACTTTGAATTGCAGCGT	5	+	Horse_Pl:683647-683766
Horse_Pl	TWP_JKYYVMIBLB_001650	TAGGATTGTCTATGAACAAAGTTTTGCCATTTTTTAAGACAACCTTATAAATTACACTGGGCGCTGTAGCAATAATGTCGAGATCAAACTCTCGGATGATTCTTTCAAAAACGATCTCTA	5	+	Horse_Pl:485767-485886
Horse_Pl	TWP_JKYYVMIBLB_001651	TTGCACTACCGTCCGGAAACCTTAAGCTTTCTACATGGTATCACGTCTTTGCATATTGTCGACTCTGCCTCTACAGCATCTCCTCATGTTCCTAAAGATCTTCAAGAGCATATTCCTCAT	2	+	Horse_Pl:683767-683886
Horse_Pl	TWP_JKYYVMIBLB_001652	CACCACGCTTATCCAAACATAGATTCATAATACTGCTTAAGTACTCTTGTGGTGTAATGATATTGACATGTACCCAAGGCTCTTCCATGTGTTCTATGATCGAGGGATCTGGATAGGCGG	3	+	Horse_Pl:485647-485766
Horse_Pl	TWP_JKYYVMIBLB_001653	TTGTGCAACATCCCTGAAGTCACTATTGAAAAGGGAAAGGCAACACCTTCTCAACCTTTGAAGATTGGTGTATTACTTTCTGGGGGTCAGGCTCCCGGAGGCCATAACGTGGTTATAGGG	1	+	Horse_Pl:683887-684006
Horse_Pl	TWP_JKYYVMIBLB_001654	ATCCATAACCCTTAGTCACAGATTTTAATTTATCGTTAAAATCAGAGACAATTTCATTTAAAGGAAGATCATAAGAAAGCACTAACCTGTGTTGATCTAACATTTCTGTTTTTAAGCATA	6	+	Horse_Pl:485527-485646
Horse_Pl	TWP_JKYYVMIBLB_001655	CTATTCGAAGGACTGCGCGCCTTTAACCCGAAAACAAAACTTTTTGGGTTTATTCAAGGCCCTTTAGGATTAACACGTGGTTTATATAAAGATCTCGATATCTCTGTAATTTATGACTAT	5	+	Horse_Pl:684007-684126
Horse_Pl	TWP_JKYYVMIBLB_001656	GTGCTTCAGCTTTATCTCTATGTACAAGGCAAGAAAAAGCATCAACGGGTTCGTCGTTGATTAGAATTTCAAGTTTGATGATAGATCCTTTACGGTAATCTCCCAAACGATAATCAAAAG	5	+	Horse_Pl:485407-485526
Horse_Pl	TWP_JKYYVMIBLB_001657	TACAATGTCGGAGGTTTTGACATGCTCTCTTCCAGTAAAGAGAAAATCAAAACCAAAGAACAAAAAAGCACAATTCTTACTACGGTAAAAAAGCTCAAGCTTGATGGTTTACTGATTATA	6	+	Horse_Pl:684127-684246
Horse_Pl	TWP_JKYYVMIBLB_001658	TAGAAAGAGCGCGAATAGTTTCTCTAGCAATTACTTTTTTATTGATAGCAGCTTGGATGGGGATTTTAAAAAGTTGTTGAGGAATCACATCGACGAGCTTTTCGCAGATACTTCTTCCGC	4	+	Horse_Pl:485287-485406
Horse_Pl	TWP_JKYYVMIBLB_001659	GGAGGGAATGATTCGAATACGGATACAGCAATGCTCGCCGAGTATTTCCTCAAGAACAACTGCCATATCCCCATTATCGGGGTGCCAAAAACTATTGATGGAGATCTAAAAAACTTCTGG	2	+	Horse_Pl:684247-684366
Horse_Pl	TWP_JKYYVMIBLB_001660	CAGTGTTTGGAATAGAGACTTTTCCAAATTCCTTCATCCGCTTTTTACCTTTTTTCTGTTTTTCCCAGAGTTTACGTTTTCTCGTGATATCACCGCCGTAACACTTTGCAGTCACATTCT	4	+	Horse_Pl:485167-485286
Horse_Pl	TWP_JKYYVMIBLB_001661	ATTGAGACTCCTTTAGGATTTCATACTTCCTGTCGTATTTATTCAGAAATGATCGGAAATTTAGAGAAGGACACTCTATCTATAAAAAAGTACCATCATTTTGTCCGTCTTATGGGACAA	6	+	Horse_Pl:684367-684486
Horse_Pl	TWP_JKYYVMIBLB_001662	TGGAGTAGAATGTAGAGGAATATAAAAAAGTAACTTATCCCAACCTCAAGTTTCCTATCGGAAGGGCATAGTAACATATCTTTACGGCTTACTAATCTATTTTGAGAACTTCGATAAAAG	6	+	Horse_Pl:485047-485166
Horse_Pl	TWP_JKYYVMIBLB_001663	AAAGCTTCCTATACAACTTTAGAATGTGGTCTACAGACCTTACCGAATATTACCCTCATTAGCGAACATCTCGCTATGAGAAAGATTTCCCTACAAAAGCTTAGTGAACATCTCGCTATG	4	+	Horse_Pl:684487-684606
Horse_Pl	TWP_JKYYVMIBLB_001664	CTAGTAAAATAATTTGAGAAAATACGAGAGCGTTGACTTAAGTTGATTTTTTGAGCAACTCTCTTGTTATCTTTAGGGATAACTTACAACGCCCCTTTTTGTTGGTCTATTCTAAGTTTC	6	+	Horse_Pl:484927-485046
Horse_Pl	TWP_JKYYVMIBLB_001665	GGCTTAGTAAATCGTTACAGATCTGGGAAAAATTACAGCACGATACTCATTCCTGAAGGGTTGCTTGAACACATATTCAATACAAAGAAACTCATCAATGAACTCAATGTGTTACTTTTA	5	+	Horse_Pl:684607-684726
Horse_Pl	TWP_JKYYVMIBLB_001666	TCTTCAATAGCTTTAGCTCAAGGATTAAGAGACTATTTCGGAGCTCATACTTATGAACGTAAGGATAGACCTCGAGGGGAGTTCTATCATACAGATTGGATAGGGTCCAAAACAACAACT	4	+	Horse_Pl:484807-484926
Horse_Pl	TWP_JKYYVMIBLB_001667	GACAACACCCTAAACTTTGATAATGTGTATAAGCAACTTTCTCCAGAGTCTTTAAAGACATTTTCTGCTCTACCTACAGAAATTGCTCAGCAGCTACTGATCGCTAGGGATTCTTATGGG	4	+	Horse_Pl:684727-684846
Horse_Pl	TWP_JKYYVMIBLB_001668	GTATTACAAAATTCCGAACCAGGTTGGCGAAGAACCGTTGCCTATGGCGTGGGTTCAGGATATCCTATCCCTTGTTTAGCAGCTGCATTGACATTTTATGATGGTTATCGAACAAAAGAC	2	+	Horse_Pl:484687-484806
Horse_Pl	TWP_JKYYVMIBLB_001669	AATGTACGGGTCTCTAAAATTGCTACAGAGGAACTCTTAGCTGCTCTAATAAAAAAAGAAATCCAAAAAATAGAACCCAATATGGAATTCCAACCTGTGAATCACTTTTTTGGCTATGAA	6	+	Horse_Pl:684847-684966
Horse_Pl	TWP_JKYYVMIBLB_001670	TTAGCCCTATTGTGGAGAGGCGGATGCATTATCCAAAGTGTTTTTCTAGATGCTATCCATAAAGGTTTCGAAAATGAGCCGGAAGCACCTTCGTTAATTTTACAAACCTATTTCAAGACG	4	+	Horse_Pl:484567-484686
Horse_Pl	TWP_JKYYVMIBLB_001671	TCGCGTGCGGGATTCCCTTCAAATTTCGATGCTAATTACGGACTAGCCTTAGGCATTGTTTCTGCTCTTTTCCTTGTCAGACAACGGACAGGGTATATGGTGACTATCAATAACCTAGCT	1	+	Horse_Pl:684967-685086
Horse_Pl	TWP_JKYYVMIBLB_001672	CTTTTTATAGAAGATGTTTTTCAAGCGCTATACGCTTCGAAAATCATAAGTTATGCTCAAGGATTCATGTTATTGAATCAAGCATCTGAAGAGCATCAATGGAATTTAAATTTCGGAGAG	6	+	Horse_Pl:484447-484566
Horse_Pl	TWP_JKYYVMIBLB_001673	CTCCCTTATAACGAATGGAGTGGCGGGGCTACTCCTTTATATAAAATGATGCAACTAGAACAACGCTTAGGTGAAGAAATACCTGTAATTAAAACAGATTCTGTAAATCCAAATGCTCCA	5	+	Horse_Pl:685087-685206
Horse_Pl	TWP_JKYYVMIBLB_001674	TCGCTAATTATTGAATCTGTGTTAGCCCGCTTCCTCTCTTCTTGGAAAACTATTCGCGAGCGAGCAGCTCAAGAACTTCCGGGTATTCCTATCGTTTTTGAAAAACCTCGAGACCCTCAT	1	+	Horse_Pl:484327-484446
Horse_Pl	TWP_JKYYVMIBLB_001675	GAAGTTCAATACCTTTTAAATCAAAGTGATACGTGCTTGATGGAAGATTTGTATTCTTTTCCTGGGCCATTACAATATTTTGGTGAAGAGCGCCTCATAGATCAACGGCCACTAACATTG	5	+	Horse_Pl:685207-685326
Horse_Pl	TWP_JKYYVMIBLB_001676	GTTCTCTCTTTAAAAGACTCCAATGGCTTCCCAGTTATTGATACCATTTTAGATGTTGCTGGACAAAAAGGAACAGGACGTTGGACTGCTATTGATGCTATCGATTCAGGCGTCCCTCTT	3	+	Horse_Pl:484207-484326
Horse_Pl	TWP_JKYYVMIBLB_001677	TCATGGGGAAACAAAAAGTAGAGAAAAATAAGCACCTTTGCCAAGGCAACTATCTGGCTACTTCAGAAACTACTCTCTAAAAAGATGCTTATAGAAGAAAATTAGCGGTAGTCGGACTTG	5	+	Horse_Pl:685327-685446
Horse_Pl	TWP_JKYYVMIBLB_001678	TGTGAGGCTTATGGCTTATTAAGATCACGTTTGGATATATCTCCTGAAGCGGTATCATCGATTTTTGCTGAATGGAATACACGTGAATTAGAAAGTTACCTGATGAGAATTTCTGTGGAA	5	+	Horse_Pl:484087-484206
Horse_Pl	TWP_JKYYVMIBLB_001679	AACCAACGACTCGCAGATTATGATTCTGCTGCTCTAACCATCTGAGCTATACCGCCACACTAGATGGTAAAATTAATAGCGGGAGAAGGATTCGAACCTCCGACCTTTGGGTTATGAGCC	1	+	Horse_Pl:685447-685566
Horse_Pl	TWP_JKYYVMIBLB_001680	CAAAGTATTTCTGCTAAGGTTAACGGGAACCCTTGCTGCTGCTGGGTTGGACCCGGAGGAGCAGGACATTATGTAAAAACTGTACATAATGGCATAGAATATGGAGACATACAGTTAATT	3	+	Horse_Pl:483967-484086
Horse_Pl	TWP_JKYYVMIBLB_001681	CAACGAGATGACCACTACTCTATCCCGCGATAGATAAAAGACTTTAGCAAAGCTCTATATTTTTACACAAGGGATATATCTTTTAAAAGATTCCCAGGTGCGATCAAAAGCGACTTTCTC	5	+	Horse_Pl:685567-685686
Horse_Pl	TWP_JKYYVMIBLB_001682	GAAAAAGGCATATTATTCATAGGCATGGGCATCTCTGGAGGAGAAGAAGGCGCTCGTCATGGACCTGCTATTATGCCAGGAGGGAATAGTGATGCCTGGCCAGAAATAGCACCTATCTTC	1	+	Horse_Pl:483847-483966
Horse_Pl	TWP_JKYYVMIBLB_001683	TTCATGTAAAAACATTGCACCTTTCTGAATATAAGCTGCTCTTTCCTCGGGATGATCTAATAAAAATGTGATCACTTTGACTATATTGGTCTTGTCTAAACAACAACCTGCACCCATGGA	5	+	Horse_Pl:685687-685806
Horse_Pl	TWP_JKYYVMIBLB_001684	GGAACTCCTGTGGATCAAAGTATTGATTCGCTACTCCCTTATCTTGAAGCTGGTGATATTATCATCGATGGAGGGAATAGCTATTATAAAGATTCAGAAAGACGATGCCGTGATCTTAAG	4	+	Horse_Pl:483727-483846
Horse_Pl	TWP_JKYYVMIBLB_001685	CAACAGACGCTCTGCTAAATCTGACTGGGATTGGATATGCGGGCCAAAAATTAACGGCACACCACATTGCAACGGCTCTAATAAATTATGTCCGCCTATCCTATCATCAAATGTACCACC	1	+	Horse_Pl:685807-685926
Horse_Pl	TWP_JKYYVMIBLB_001686	AAAACTCGAGAGTTTCTTCAAGAACATTCTCAAAGCCCCGAACTTCAAGGACATGAAAAATTAGAATCTTTTGTACGTTCTTTAAAACGTCCTAGAAAAATCATGCTGATGATTAAAGCA	6	+	Horse_Pl:483607-483726
Horse_Pl	TWP_JKYYVMIBLB_001687	TACAAAAGCAAGATCAGCGGCAGAATACAATTGTTTTAACCAACCAATAGCATCTACAATAATGGCGTCATGCTGAGCAAATGTCGCTTCTTTACTCCACAAACCATAAGAAATATTTTC	5	+	Horse_Pl:685927-686046
Horse_Pl	TWP_JKYYVMIBLB_001688	GTGGCAGAGAAAGCAGGTGCGGATATTGGGCTAATTGGTTTAGCTGTAATGGGGAAAAATCTTGTGTTGAATATGATCGACCATGGTTTTTCTGTGTCTGTCTATAATCGGAGTCCAGAG	2	+	Horse_Pl:483487-483606
Horse_Pl	TWP_JKYYVMIBLB_001689	TTTACTCAAGAGAGCTTCTAATTCTTTGGATCTCTCAATATGTCGAGGTACCCAAAGAACTTTTAAATTCCTACGTAATTCCCGAACTACAGGAAGCCAAACCTCAACATCTTTAGGATG	5	+	Horse_Pl:686047-686166
Horse_Pl	TWP_JKYYVMIBLB_001690	TTGAGAATGAACACAGTGTTTGTGAAGAAACTCAGGTATGTTTCGATCAATATGTGTTATTAGCACAGGGAAAGAAGAAAAAACTCGTTTTGCGTCTAATTTAAGTGTGGAGGAGGATTG	5	+	Horse_Pl:483367-483486
Horse_Pl	TWP_JKYYVMIBLB_001691	TACAGAACCTAAGACAAGCAACTCCGTATCTTGAGCTAATTGTAATTTTTCTCTCCAATAATCCCGCTGGTTATTTTCAGATAGTGTTTCTGTATACGTCTTGATATTTCCCGTAACTTG	5	+	Horse_Pl:686167-686286
Horse_Pl	TWP_JKYYVMIBLB_001692	GAGCTCAGGCTCTCGGCAAACGGTGGATAGATCTTTTTGTTACATTAGGGGTCTGTAGTTCTAAAGGAGAAGCTAGAAGATTGATCGAGCAGAAAGGTCTCTATGTGAATAGTGAACCTA	2	+	Horse_Pl:483247-483366
Horse_Pl	TWP_JKYYVMIBLB_001693	TATTTTCTCTTTATCAACACCCAGCTGCAAAAAACGTGCTTTATGCTGCTCATCTTGTAGTAAAAAGCCGTCTACAGGGGAAAAATAGTTCCTACCGAAACGTTTTAAAATGGTGAAGCG	4	+	Horse_Pl:686287-686406
Horse_Pl	TWP_JKYYVMIBLB_001694	AAGATGGACTAAGAGAAGCTCAGATAGTCACCCAAAGTATGCATCCTGGTAAAGTATCTTCAGTTTCTGAGAAGGATTTCCAAGATCTTATTGCTATGGGCCAGGGAGTCTCTTTAGAAA	3	+	Horse_Pl:483127-483246
Horse_Pl	TWP_JKYYVMIBLB_001695	TTTACAAGAATTAGCGGAAAGCTTCCCATTAATAATCACGGCAGTAGCGCCTAGCCTTTTGGCCTCTTCAATAAAATTCAGCCAACAGTCTCCCTCAGAAAAAACTAATAAAGATGGGGA	3	+	Horse_Pl:686407-686526
Horse_Pl	TWP_JKYYVMIBLB_001696	CACGTACGTTAACTTTATTGAGTAATGAAGAAATCTTTGATCTAGATCAAAAGTTTTTATTAGATCCGGTAGCTGTGAAAAAGTTTGTTGCCGAAACTATAGTAACCTCTATACACGGTG	6	+	Horse_Pl:483007-483126
Horse_Pl	TWP_JKYYVMIBLB_001697	TATCGCACGAACAACCGGTTTAATAATTATACTTAAATCTAAAGGTAAAATAAAAGTTGTCACTCCGAGAGGTCCAAACAACCTGTGAGCATTCTCATGTCCGGATTCGGTACAAGAAGT	5	+	Horse_Pl:686527-686646
Horse_Pl	TWP_JKYYVMIBLB_001698	AAGGTAAGAAGATTGGGAAGACAGAATCAGGAACAATTTGGTTGGACCCCAAGCTAACATCTGCCTATGAGTTATATCAGTACTTTTTACGGCTTCCAGATCAAGAAGTGCCTAAAGTCG	3	+	Horse_Pl:482887-483006
Horse_Pl	TWP_JKYYVMIBLB_001699	CACAACACAACGCCATTCCGGATATTCTTTCATGAACCGTTTTAATAAGGGAAGAAGAAGAGCTGTCTCACCTACAGAAGCTCCATGAAACCAAGCTACGGGCCCCGTTCCTGGAACTTC	1	+	Horse_Pl:686647-686766
Horse_Pl	TWP_JKYYVMIBLB_001700	TATGTTTGCAATGCGGAGGAAGTGATCAATGGGGGAACATTACTTCAGGAATTGATTACATTCGTCGTCTTGGATTGGGACAGGCTTATGGTTTGACTTATCCATTGTTAACGAATAGCC	3	+	Horse_Pl:482767-482886
Horse_Pl	TWP_JKYYVMIBLB_001701	TGGTTTCTTAAAACCAAAACGAATACCTAATGACTTGGTATACTTCCCATGCACGAATCTCTTATACAGAATCCTAGGAAGCCCCACCATAAATGCGAAGATTAAAAAACAATCGTAGAG	5	+	Horse_Pl:686767-686886
Horse_Pl	TWP_JKYYVMIBLB_001702	TGCTCGGTAAAGATACAGTCAAACAGCGTGTTCAGTCTGAAGAGGGCATTAGCTATACTGAATTTAGCTACATGCTTTTGCAATCATATGATTTTGCTTATCTCTTTGAGAAGCATGGAG	4	+	Horse_Pl:482647-482766
Horse_Pl	TWP_JKYYVMIBLB_001703	GAAAGTATGTAGCTTAGTACGTCGACCTTTGATCATAGAACGAAATTCACCAATCTATTAGGAACAAAAACTTCTTTTTTAATTTCTTTATCTTCTAGATATTTAGCGACGGACTCTCTT	6	+	Horse_Pl:686887-687006
Horse_Pl	TWP_JKYYVMIBLB_001704	CAGAATGTCTTTCTCGCTATTTACCCGGATTGCAAATAGTAAATAACATGGATTGGTTGAAAGAAACTACTGTGATAGATTTCTTGCGAGACGTAGGGAAGCATTTTAGACTAGGCGCTA	4	+	Horse_Pl:482527-482646
Horse_Pl	TWP_JKYYVMIBLB_001705	GCTGCGGACAAGATGTCTTCTTGTGAAGTGTTCTTATCAATATCTAAACGTGCTCTTAACTTTCCATTTACCTGTATTACAAAGGTTACGGAAGCGTCTTCTAAATATTTAGGGTCTACC	5	+	Horse_Pl:687007-687126
Horse_Pl	TWP_JKYYVMIBLB_001706	GTATCACTCCTGTAGCTCTTGTAGGTTCTGCTACCGGAATGATAGGAGATCCTTCAGGGAAAAGCATAGAACGTACCCTACTTGAGGAAAGCCAAGTCGCTTATAATAGCCAGAAACTCT	1	+	Horse_Pl:482407-482526
Horse_Pl	TWP_JKYYVMIBLB_001707	TCTGGCCACTCTGCCTTGTCTATACCAGGAGCATAGCCTAAAATTGTCCACAACTCCTCACTGATATGCGGAGCTATAGGAGCTAAGGCTCGCACGACCATAGCTAAAGCAGATTTAGGA	1	+	Horse_Pl:687127-687246
Horse_Pl	TWP_JKYYVMIBLB_001708	CAGGATTAGATAGCGTAAGTACCCCAGTTTCTGCCTATCTTGGATTTGATCCTACCGCTCCTTCTCTTCATATAGGACATTGGATAGGGATATGCTTTTTGCGTAGAATGGCTAGCTTTG	2	+	Horse_Pl:482287-482406
Horse_Pl	TWP_JKYYVMIBLB_001709	TAAGTATCAAGCTTTGTAAATTCATTTATGAATTCCATAAACGAAGATGGTATGGTATTTAAAGACATTTTTTCTATATCTTCCCCAACCCTATGTACTAGTTTGTGCGCAAGAGCCATT	6	+	Horse_Pl:687247-687366
Horse_Pl	TWP_JKYYVMIBLB_001710	TCTTGCATATAAGAGTACTGATCGTTAAGATAGTCCTTCAATTATTAAGATTTTTTGTTATTGCGATGCGGGATTTTATACAACACTTGCAAGATCGGGGAATTCTCGAAAATTTTTCCT	6	+	Horse_Pl:482167-482286
Horse_Pl	TWP_JKYYVMIBLB_001711	CCCTTAGGATCATCAACATCTTGCACAGCAGAGGAAGTAACTAACTCATAAAAACGATTTAAAAAGCGTCTACAGCCGGAAACACCGTGATTACACCAAAGCTTATTTTTATCTAACGGT	4	+	Horse_Pl:687367-687486
Horse_Pl	TWP_JKYYVMIBLB_001712	ATTTTCTAGAGTTGGGCTTATCATTATTAAAATAACCTTTAAGTAAAAGAATTGATCTATTTTAAATTAAAGTGGAATTTTTATCTGTTTATTTTTTTTCTAGAGTAAATTCCTAAGGAA	7	+	Horse_Pl:482047-482166
Horse_Pl	TWP_JKYYVMIBLB_001713	CCTGAAAACATAGCATACATACGCAACGCATCAGCGCCGAACTCATCTATTAGGGTTTGAGGATCCACCCCATTTAACTTAGACTTCGACATCTTCTCCTGACGGACTTCTAATTCTTCT	2	+	Horse_Pl:687487-687606
Horse_Pl	TWP_JKYYVMIBLB_001714	ACAACTCCCTACCGTTGCTACAATAGCTAGAGTAATAAGAGCTACAGAAATAATACGAGAAACAGTTTTGGAGTGAATAAAATCCACTGCTTTGGCTTGTAAACGGCTGATACAAGAAGT	5	+	Horse_Pl:481927-482046
Horse_Pl	TWP_JKYYVMIBLB_001715	CCAGAAGCAGTAGTCCATTTGCCGTTATCCTCTCGAACGTCTTCAGGATGAACATACCCCTTACCAGGAATTCGGTATGATGTAGCAAGAACTAAACCTTGATTGATTAACTTTTTAAAG	3	+	Horse_Pl:687607-687726
Horse_Pl	TWP_JKYYVMIBLB_001716	TCTCTCTGGTTGTGGTTTCACATTCAACATGAAGATGCTCATAATTCCAAGAGACAATGCGACTCCCCCAACAGCACTAAGTAATAAGAACCAAAGGTTCAAAGTCAGTGTCATAGCCAC	3	+	Horse_Pl:481807-481926
Horse_Pl	TWP_JKYYVMIBLB_001717	GGTTCTGGAGTCGAGACCAATCCGGCTTCATAAAACACCCGATGCCAAAAGCGAGAATACAGTAAGTGCAAAACTGCGTGTTCTGCCCCTCCAATATACAGATCTACAGGCATCCAGTAG	1	+	Horse_Pl:687727-687846
Horse_Pl	TWP_JKYYVMIBLB_001718	AGAGCTTGTTCTTAAGGAAATTGGAAAGATTCTAGGAGTTAGCGAATCACGAGTATCCCAGATTCATTCCAAAGCCCTGATCAAGCTCCGAGCGGCTTTATCTGCTTTTCTTTAAGAAAT	3	+	Horse_Pl:481687-481806
Horse_Pl	TWP_JKYYVMIBLB_001719	CGTTCATTTTCATTAGACCAAGGTGCTTGAGAATTATGCGCATCACAAAAACGTAGGTAATACCAGCAAGATCCTGCCCATTGAGGCATCGTATGTGTTTCACGTCTTCCCTTACGGTTA	2	+	Horse_Pl:687847-687966
Horse_Pl	TWP_JKYYVMIBLB_001720	TGAAAGAGCAGAAACAGGATATGACATTGTTGATAAAAAGGAATTCTCTTCATTCTTAGCAAGTGCTATAGAGGGCCTTGAAGAGAAAGAAAGAAAGGTGATGGCTCTATACTACTATGA	5	+	Horse_Pl:481567-481686
Horse_Pl	TWP_JKYYVMIBLB_001721	GTTTTTACATCATGAATTTCTACCCACTCTTTGACATTTGCCAATGGCCCTTGACCAAAACCCTTGGGGCGGTAGTCTTGAATTTCAGGAGGAAGTAAAGGAAGTTCATCATCTTCTAAA	3	+	Horse_Pl:687967-688086
Horse_Pl	TWP_JKYYVMIBLB_001722	ACAAGAGCTTTCTGGCTGGTTTGCTTCAGCTCGGCCCGCATTAATTATTTCTTTAAACGAGGAAAGACCCTCGTTATCTGATGGTGAATCTGGTGTAGCTCTAGAAGAACGCATTGCTGA	1	+	Horse_Pl:481447-481566
Horse_Pl	TWP_JKYYVMIBLB_001723	GGACGGCATGTCCCATCTTCAAAATGAATAATAGGAATTGGCTCTCCCCAATACCTTTGGCGAGAAAATAGCCAATCACGCAGCTTATAAACAACTTTACCTTCTCCCAAATTCTTCTTC	3	+	Horse_Pl:688087-688206
Horse_Pl	TWP_JKYYVMIBLB_001724	GGTGCCAAGAAGCGTACATCAAAAGGCAAATAAGCTTGCTGATGCTATGGACGCCCTGCGTCTGTCACTCGGGAGAGAGCCTACGGATGGTGATCTTTGTGAGTATTTCCAAATTTCTCA	1	+	Horse_Pl:481327-481446
Horse_Pl	TWP_JKYYVMIBLB_001725	TGCAAATAAGCAATCACATAATCGCTAGCTTCTTTGCCTCTCAGGCCATTGAGAAGAAAATCCCCATGATTACTATGGATACACTGTCCGTTGTCATCAAGCACCTCAGAAATAGGTAGA	3	+	Horse_Pl:688207-688326
Horse_Pl	TWP_JKYYVMIBLB_001726	AGTTGAGGGTTTAGTTCGAGCTGTTGAACGTTTTAACCCTGAAAAGAGTCGTCGTTTTGAGGGGTATGCTTTATTTTTAATTAAAGCAGCAATTATCGATGATTTAAGGAAGCAGGATTG	5	+	Horse_Pl:481207-481326
Horse_Pl	TWP_JKYYVMIBLB_001727	GCAAATGCGTTGGCAAACTCGCGATCTCTTTCATCATGAGCAGGGACGCCCATAACCACTCCGGAACCATATCCCATGATCACGTAATCTGAAACCCAGATAGGTAAAGGAGCACCTGTG	1	+	Horse_Pl:688327-688446
Horse_Pl	TWP_JKYYVMIBLB_001728	AGAAATCAAGTATCGAGATACTCTGATTGATTTTTACCTGCACTTAGTTAAGTGTGTGGCTCACCGCCTAATTTCAGGTATGCCTTCCCATGTAAAGACCGAGGATCTTTATGCTTCCGG	3	+	Horse_Pl:481087-481206
Horse_Pl	TWP_JKYYVMIBLB_001729	ATCGGATGCTTAGCATAGGCTCCTATAAACACTCCGCTTTTTACTTTAGTTTCACTGATACGTTCACGTTCGCTTTTACTTTGCACACAGCGAATATAGTTTTCTACAGCACTACGCTGT	3	+	Horse_Pl:688447-688566
Horse_Pl	TWP_JKYYVMIBLB_001730	AGGTATTGTTTAAAATATTTTTTTTATTTAATCTTAAAATAATTATTGAAAGAAAAAATTTGTGAAAACACAAAATACGCAGAACATTTCTGAGATTTGGGAACTTTATTGGCAGACTCA	7	+	Horse_Pl:480967-481086
Horse_Pl	TWP_JKYYVMIBLB_001731	TCCTCAGAAACTAGGTGATTTATCTCAGGATGTTCTGGAGCCATAACGAGAAACGATACGCCACATAAAGTATCAGGACGTGTAGTAAATACTGACAAAAAGTTTCCGTTATCTACTTCA	4	+	Horse_Pl:688567-688686
Horse_Pl	TWP_JKYYVMIBLB_001732	TATCACATAATGAACTTCCAGAAGAAATCCCTATTTCTTTGCTAGGATCAGTTTCTGACGAGGTTTTGACACTTTAATTGTGAAATTTATCTTTTTAAAACAAATAAAATATTTTAATTG	6	+	Horse_Pl:480847-480966
Horse_Pl	TWP_JKYYVMIBLB_001733	AAGCGTACGAGAGCACCTTCCGACTTCCCTATCCAATTTCTCTGGAGCTGTTTAACATTTTCTGGCCAATCTAAATCCTCTAAACCCTGCAATAGCTGATCTGAATACGCTGTAATGCGT	2	+	Horse_Pl:688687-688806
Horse_Pl	TWP_JKYYVMIBLB_001734	AAGTACAGACTCTTTTAAATCAATCAGCAGGAGGGGATTTTCGTGCTATCATTACGGGATGCGAGTCGCGTTTCGAACTAAGGAAAATGATAGAACCTCACTTTCCAGATCTACTTGTTT	3	+	Horse_Pl:480727-480846
Horse_Pl	TWP_JKYYVMIBLB_001735	AAAATCCATTGGCGCAACATTCTACGCTCTACAGGATACCCTCCCTCTACGGATAAACCATTCTCTACCTCTTCATTAGCTAAAACAGTCCCCAACTCTTCACAATAGTTGACTGCCATA	2	+	Horse_Pl:688807-688926
Horse_Pl	TWP_JKYYVMIBLB_001736	GAGCTCTTTGGGATCAGAAAAATACACTAGAGATCATCACAGTAGATTCTCATGTAGAACGTATGATAGGTGATTTATATTCAAAATCTAATCCATTAATGTGTGATAAGGTGATTGGCC	5	+	Horse_Pl:480607-480726
Horse_Pl	TWP_JKYYVMIBLB_001737	TCTGCCATATAGGCAAGCCCCTTTTCATATAGAAAAAGGAAGAGCTTTTGAGTCCAACGGTAGTAATCAGGGTCACTAGTAGCAAACTCTCTCCCCTCGTCATAGGAAAACCCCATAGCA	1	+	Horse_Pl:688927-689046
Horse_Pl	TWP_JKYYVMIBLB_001738	GTGTATCTTTAAGGTTGTTCCCTAAGGTATTGGAAGCAATAGCGTTATATGGATCTCCAGAAGAAAATCCAGAGATACTCGCCGAGAAAATTAGAAAATACCTAGGGAAACATATAGGAA	5	+	Horse_Pl:480487-480606
Horse_Pl	TWP_JKYYVMIBLB_001739	GAAAGTTGCTTTCTAAAATTCTCTATATTTTTTTTTGTAGTTTCCCTAGGATGTGTTCCTGTTCTCACAGCATATTGTTCTGCAGGCAGGCCAAAGCTATCCCACCCCATAGGATGTAAA	4	+	Horse_Pl:689047-689166
Horse_Pl	TWP_JKYYVMIBLB_001740	ATGTCAAAATGCTTGTACGACAAGCGCAAAATGTTTTGGGTATCTCTATCGATGAGATTATTCCCAAAAAAATATCTGAAAATTCCTTACTCTTTCTCGTAAAAGGCCTAGTCAAAGAAC	5	+	Horse_Pl:480367-480486
Horse_Pl	TWP_JKYYVMIBLB_001741	ACTGAAAATCCTTTAGCTCTCTTGTATCGTGCGACAATATCTGTCGCGGTATACCCTATAAGATGTCCGACATGCAAGCCTGCTCCAGAAGGATAGGGGAACATATCCAATACATAATAT	3	+	Horse_Pl:689167-689286
Horse_Pl	TWP_JKYYVMIBLB_001742	ATCGTGGCAAACAAGCAACTTTGAGTTGCTATGGAAAACATTTTCATCTTGAAGAAATTTCTTTATCTCGTCTTTTGCCAATACTAAGAAATCTACTCCCAGAGGCTATTCACGGAAAGT	5	+	Horse_Pl:480247-480366
Horse_Pl	TWP_JKYYVMIBLB_001743	TTAGGCTTATCCGCAGTTTCGTCTGCCTTAAAGCTCTTGTGTTCCTTCCAAAATTGCTGCCACTTCTTTTCTACTAAACTAGGATCGTACCGCATAATATCCTGACAAAGAGATCTTTTT	4	+	Horse_Pl:689287-689406
Horse_Pl	TWP_JKYYVMIBLB_001744	TACATCTCTCTCTTCCTACAGATTACACAGGAGTCAACCCTCACGAGCTATATGCACAAGCACGAGAAGAGATCTTCAATGAAACAGGAGTATTCTTACATCAAGAGATGAAGATTTTTT	4	+	Horse_Pl:480127-480246
Horse_Pl	TWP_JKYYVMIBLB_001745	AAAATAAAATAGAGGCTAGTGTATCCTTCACTCGATGAAAAGACAAGAATCTTCTAATCAAAACCTGAAAAGCATGAAATTTTTTCTATAAAAAACTCGCTTCTGTTATACCCTTGTCCC	6	+	Horse_Pl:689407-689526
Horse_Pl	TWP_JKYYVMIBLB_001746	TGTTTATCCCAGGGACTCCTAAAGCTCCTGTTCTTGCTTTTGCTATTGCATTGCTCATCGCATATAAACAACCCAAGGATATACAGGATCCTGAAACTTTATCTGAAATATTCCAACAAA	5	+	Horse_Pl:480007-480126
Horse_Pl	TWP_JKYYVMIBLB_001747	GCTTTTCCCCAATACATTGACAAAAAAAATATAAAACCCTATTTTAGTTATCTTTTAATTAGGTTGCTTTTCATGTTAGTTAAAATGAGCAAACTATTCGCATTTATTTTTTTGTTTTTC	7	+	Horse_Pl:689527-689646
Horse_Pl	TWP_JKYYVMIBLB_001748	CGGCAGCTACCTTGATATCCAAGGTTGGCCAAAAAGAATCTCTTCTTGAGTATATGCTAGATTATTACGAGCAAGCGCGAGTGCATTTTCGAACGATTGCTCTTTTATTTTCCTCACTAC	3	+	Horse_Pl:479887-480006
Horse_Pl	TWP_JKYYVMIBLB_001749	ATAGTAGCTAATGCATCTCAAGCTGAATCAATTAAAATCCCTGGGTTCCCAGAAATCCCTGAGAGCTTGATTGTAATTAACAGAACGCAGACTCCAAAAAACGAAATCTGCCGGGCTGTA	3	+	Horse_Pl:689647-689766
Horse_Pl	TWP_JKYYVMIBLB_001750	TTAATTCGATAGCAGCTGCCTATTTTGCTTGTTCTTCCGATGGAGAATCAGCAAATTTATGGCTCACCGTGGTAGGAGATGCTTTAGTAAGCCAGGTGCCTGCACTCATGACATCATGTG	1	+	Horse_Pl:479767-479886
Horse_Pl	TWP_JKYYVMIBLB_001751	AATATACAAAGTGGTAAGCATAACCTTGTAGGCACACTCCACTTACCAACGACTCCTATGCCTGAAGGTGGTTATCCTACTGTTATTTTATTTCACGGATTCCGTGGAAGTACAGTCGGT	3	+	Horse_Pl:689767-689886
Horse_Pl	TWP_JKYYVMIBLB_001752	CGATCGATGTGGAAAAACAAAAACAAGATCTTTTTGAAGAGAGCGATTTTTTTTCTTCGATGGAGGGAGTATTTCGCTTTGTAAAAGGAGATGCTGTTGTTAGTTGTATTTTACTCATTG	5	+	Horse_Pl:479647-479766
Horse_Pl	TWP_JKYYVMIBLB_001753	GGCTTGACAGGATCTTATAGAAAGCTTGCACGCGCTCTAGTTGAGTCGGGTATAGCTTGTGTACGCTTTGACATGGCTGGGTGCGGAAATAGCGAGGGTATTGCTCATGAAGTGCCTATT	1	+	Horse_Pl:689887-690006
Horse_Pl	TWP_JKYYVMIBLB_001754	TTCTTGTCATTGCTAAGGGATCTGAAAGAGTCGCCGAAGTACGTGCAAGATTTATTTTAGAAGCTCTTCCTGGCAAGCAAATGTCACTAGATGCCGATCTTGTATCTGGACGAGCCTCTA	2	+	Horse_Pl:479527-479646
Horse_Pl	TWP_JKYYVMIBLB_001755	CAAACCTATCTCAGAAACGGTGAGGATATTCTTAGTACTGTAATCCAGTACCCTGAAGTTCATCCTTTTAGGCTGGGTATTGCCTCTTTCTCTCTAGGGTGCCACACTGCTTTACATCTG	2	+	Horse_Pl:690007-690126
Horse_Pl	TWP_JKYYVMIBLB_001756	CGCGATTAATTTTATCCTCCGGTTGGGCATCACCTATGATTTTTTCTTTGGGGAATTTTTTTTCCCTAGGGAGTTTAGGAGCAGGAATTGCTGCCTGCTGTCTGTTTTTTTTAGTAAATT	4	+	Horse_Pl:479407-479526
Horse_Pl	TWP_JKYYVMIBLB_001757	GCACAATTTTACTGTCCTTCCCAATTTCAGATTCGTGCAATCAGCCTCTGGGCTCCAGTTGCTGATGGAGCAATTTTATTTAAAGAAATGTATGAGTCGGTGAACGACAATACGAGTATT	3	+	Horse_Pl:690127-690246
Horse_Pl	TWP_JKYYVMIBLB_001758	TTTTATCGCTAACCGTTGTATTTTGGGTATTTTCTTTAAAATCTAGCCTTGAAGCTAGGCTCTTCCCTGCGTTATTTTTGTACCTTTGCTTATTTCGTTTAGGATTGAATCTTGCTTCAA	5	+	Horse_Pl:479287-479406
Horse_Pl	TWP_JKYYVMIBLB_001759	GTGGATAACCTGGGAAAGGATTTCGGATTTGGCACGGCTCCTTTAGTCATTTGCGAAGAAGACGTGAGCGCTTTTCTCTCTCTTCAAGATCATATTGTTTTGAACTCTCTTCCTACAAGA	2	+	Horse_Pl:690247-690366
Horse_Pl	TWP_JKYYVMIBLB_001760	TGGTGACAAGCAAACAAGAGAAATTATGGAGAATGGCTCTCATTCCCTTAGGTATTCTTCTTTCTTTTTTGATTCCTTTACCTCAGCTACTTTTAGATACTGGTCTATGTATCAACTTTA	5	+	Horse_Pl:479167-479286
Horse_Pl	TWP_JKYYVMIBLB_001761	ATCCCTATTTTACATCTACAGGGTAGAGAAGATAACTTAGTATCTTTAACTCAAAGAGACTTATTTAAAAATACAGCTCCAGGGAATACAGAGTTTAAAATCTATGAAAATACGGATCAC	6	+	Horse_Pl:690367-690486
Horse_Pl	TWP_JKYYVMIBLB_001762	ATAGTCTACAAGATAAACATAACCTAAAATTCACGAATCTTTATCGTAAGAGTTTTTCTTGAAGATATATGTTTTTTGTCGTTATTGAAGAAAATAAGAGAGTCTCATAAGGGAGGCGCT	6	+	Horse_Pl:479047-479166
Horse_Pl	TWP_JKYYVMIBLB_001763	AATTTAGGTACGTCTCCCCATATGCAGGAGATCATTCGAGATATAGTCAAATACTTCCATAGCCATCTATAGAGACTGTTTTAACTTTGGCTGATATCTCTAAAAATACTTCTCAGAAAG	5	+	Horse_Pl:690487-690606
Horse_Pl	TWP_JKYYVMIBLB_001764	AATTCGGAGTAGAGGGATTCGAACCCCCGACCTATTGCTCCCAAAGCAACCGCGCTAACCAGGCTGCGCTATACTCCGTACAAATGTCTCTAAGAAATAAAGACGTTAGCACAGAAGAAA	1	+	Horse_Pl:478927-479046
Horse_Pl	TWP_JKYYVMIBLB_001765	AAAGGACTTTGTGAGCTTTTCTAAAAATATTCCCTGCTTGATTCATCAGATCCTTTTCCCTATACTAGGATTTATTCGTGTCTTCTACTCATAGAGATCGATATGACAGATGTATTAGTC	5	+	Horse_Pl:690607-690726
Horse_Pl	TWP_JKYYVMIBLB_001766	CACAAGGCTCTGCTATGCTAGAACCGTCTTGAAGTTCAAACTCTTGTGTTTCGTCTTCGGATGCAATAATCAATTTTGCCATTTGTGATTTCCTGAAAATCTTTTAATAACGAGACTAAC	5	+	Horse_Pl:478807-478926
Horse_Pl	TWP_JKYYVMIBLB_001767	ATAGGCGCCAACCCCACAGGTCTCATTTTAGCAAACATGCTCATTCAGCACGGCATTCTTGCAAAAGTGATCGACCATCGGGATTCTGCAGATGAACCCGATTTTATAGATCTTAGGGAT	1	+	Horse_Pl:690727-690846
Horse_Pl	TWP_JKYYVMIBLB_001768	CTCCGAGAAAGTCTTTCTCTTCTTCTGTGAAATTAGAAAGATTTTCTTTGCCTTCTACAACCTCGATAACACAGGTGCCACATACTCCTTCTGTACATGCAAAAGGAATCCCTGAAGATT	4	+	Horse_Pl:478687-478806
Horse_Pl	TWP_JKYYVMIBLB_001769	CTTCCTGTTGTTTTATCATGCTCTTCTTTAGAACTTCTAGATAATGCAGGTTTAATCGATGACTTCGTAGAAAAAGGGCATAAACTCTTCGGAGCCCGCTATCATTGGAAAAAGCGCACT	4	+	Horse_Pl:690847-690966
Horse_Pl	TWP_JKYYVMIBLB_001770	GTATATAAAAATGTCTTAACGTTTTTAATTTTTTAAGGAATGGAGCTTAAAAGGTAATTTTAACACATCCGCCGTTAATTTTACACTGACAGGCAAGACGTTCATTAGAGTCTTCACAAT	6	+	Horse_Pl:478567-478686
Horse_Pl	TWP_JKYYVMIBLB_001771	GTATTGTTCAAGTTTAATCAAGCATCAGAATCGCGTTTTCCGTTTGCTTTATCCACTTCTTATCAAGAGTTTACCAAACACTTGATTCGTAAGTTCGAGGAAAATGGTGGAGCGATCCAT	5	+	Horse_Pl:690967-691086
Horse_Pl	TWP_JKYYVMIBLB_001772	AAAAGTTATTAATATTTTAACGTATTCCAGCCTTAGGGTATAGAGAGTTTTTTTTCAAGAACTTCGGGCCCAAAACGCAAGTTTTCCCGGAATGTAAAGCAAACCTTACATACCTCGCCC	5	+	Horse_Pl:478447-478566
Horse_Pl	TWP_JKYYVMIBLB_001773	TGGGGAACACGTCCTGTGACTTTGGTAGACAATAGCATTTTTATTGAGAGTACGAAAACATCACAAAATTTCGAAAATCGGGAAATTTACAACCCGAAATGGGTTATTGCCAGCGAAGCT	4	+	Horse_Pl:691087-691206
Horse_Pl	TWP_JKYYVMIBLB_001774	TGCCTTTTTAACTTCTGTATTATTTCTATTACCTGGTATTGCGGAGGTCTCGGAAAGGAGTTGAGACGGCTCACGATTATGAATAGGTTGAAACATAAAATATTAATTTTTTTTATGACT	6	+	Horse_Pl:478327-478446
Horse_Pl	TWP_JKYYVMIBLB_001775	GACAGTGATCCTGACATTCGCGATCTATTTAAAAATCAATTAAAACCTCGGAAGCAAGTAAAAGAAGTCCTTTTTGTTGATTGTGATGAAGGGGAACCTTTTGAAGAAAGCCATATTCAC	5	+	Horse_Pl:691207-691326
Horse_Pl	TWP_JKYYVMIBLB_001776	TACGGCTATGATAGAGCAAGCAACTACGGCAGCAGCAAGAGCTGGCATCGAAAAAGTAATAGCTAAAGCAAGGGTTGTTACCACGCCAATAAAGGCTAAGCCCGCGATGGTTGCAAGGGC	1	+	Horse_Pl:478207-478326
Horse_Pl	TWP_JKYYVMIBLB_001777	CTGGTTCCTAGCTCAAAAAGTTTCTTAAATTTTGTTTTTTATAATCACAAGAAAGGCACTAAGCAGTTGTGTCTTAGCAATACTTCTTACCCCCTATCAGTAAAGCAAAAGCAGAAATTA	6	+	Horse_Pl:691327-691446
Horse_Pl	TWP_JKYYVMIBLB_001778	TTGGAAAGAAAGAGGTGGAGAAAGGTCGGGTATGGATAGTTCTGATCCTCTTTCTGGGAAAGTCTCTTGAGGAAGAGATGATGAAGCAACAAGCTCTTTATTAAGAAGAATACAACACGC	3	+	Horse_Pl:478087-478206
Horse_Pl	TWP_JKYYVMIBLB_001779	CTCTATAATTACAATCTTGCTGTTACTGATGAACATCACCATATCAAATCTGTTCTTCATCAGTATCCTGCAGACCATAACAACTTTCTATTTGTGGGTAATTTAGCTAATAATCTGAAT	6	+	Horse_Pl:691447-691566
Horse_Pl	TWP_JKYYVMIBLB_001780	TGTTTGGGGTAGTGGTATATCCTGAGGAGCTGGGAATGTTGAGGATGGTGGTATATCTTGAGGATCTTGGAATGTTGGAGAAGGAGGAGGAGTGTACTCTGGTGTTGATAGATCTTCTGA	1	+	Horse_Pl:477967-478086
Horse_Pl	TWP_JKYYVMIBLB_001781	TTTTCTTATCTTACAGGAATAAATTCCAATATCCATACAGCTTTTAACTTAACATGGAAGCTTATCCCTGTGGTAAAAAAGGCTGCCTCAAAATACCTCATCACAGCTAAAGAACATGAG	5	+	Horse_Pl:691567-691686
Horse_Pl	TWP_JKYYVMIBLB_001782	AGGCTCTTGGAATGTTTGGGGTAGTGGTACATCCTGAGGAGCTGGGAATGTTGAGGATGGTGGTACATCCTGAGGCTCTTGGAATGTTGAGGACGGTGGTATATCCTGAGGCTCTTGGGA	1	+	Horse_Pl:477847-477966
Horse_Pl	TWP_JKYYVMIBLB_001783	ATTGGGAACATTCTTCCGCATCTTAGCGAAAAGAGGCAAGGACGAGCTAAAAATCTATTATTCTCCAATCTTTATGCACCCGCTCTGATGTATTATTTTTTAAAGGGTTGCCGTCAATTG	4	+	Horse_Pl:691687-691806
Horse_Pl	TWP_JKYYVMIBLB_001784	GGATGCGAGTTTCGTCAGACCGTCAAGTAATTCCGTAAAATTCGGGACAGTTTGCAAAGGAGCCGCTGCAGCTGCAGGCAAAACCTGAGGTGGAGGAGTTGGAGATGATGGTACATCCTG	1	+	Horse_Pl:477727-477846
Horse_Pl	TWP_JKYYVMIBLB_001785	GATGTTTCTGGAGGAGAGTATTACTATCCCCCCCATAAGGCATTGAAATATCAAAATAGCGATATTATTAAGATGTCTTCACAAGATAAAGAAATTCTTGGTCCAGGTCCTGGCATGCGA	4	+	Horse_Pl:691807-691926
Horse_Pl	TWP_JKYYVMIBLB_001786	AGGTGTAGTAATGTCACCGCATGTAGAGACAAGTACTGTTTCAGTATGAGGGACCTGCCATCCCGAGAAAGTGGTGTTTTGGTCGATAGGATCAAATTGAGGGGTTTGGATATCTTGTCG	1	+	Horse_Pl:477607-477726
Horse_Pl	TWP_JKYYVMIBLB_001787	GCCATTAATGCTCAACTGGATAATGGCAGCTATCTACTAGACAGTTTAAAAAGTACCAAACACTTACTCATCTTCTTTAAAGAACGTACGGATCTAGAGCAAGCTCTTAAAGAAGAGTAT	5	+	Horse_Pl:691927-692046
Horse_Pl	TWP_JKYYVMIBLB_001788	TTGCCATCCTCGACGACTAACTGCTCGAGTAAAGACGTAATTAGTTCCTCCGCCATGTCTGTACATAGTATCGTTGGCAGCATTTACTAGCATAGGGGTGAGGTCTTTGGTGAGGAATCT	1	+	Horse_Pl:477487-477606
Horse_Pl	TWP_JKYYVMIBLB_001789	GGTGAATGGTTAGAGGTCATTGTGACTAAAGATCAAAAGATTGCTAATCTTTATCATGCAAATCCGGATTCATTATTTATTATCCGTCCCGATTGTTACATCGGCTATAGAACTCATAAA	5	+	Horse_Pl:692047-692166
Horse_Pl	TWP_JKYYVMIBLB_001790	AAGTTGTGCGAGTAATGCAGGAGCCGAAGAGTCCCCGTCATTGGTTGTGCCGTTTGCATTTATCCATTTACCCGCAGTACATTCGCCAATATTTAAACGTGCCTTGCCTTCGGTGGAATT	1	+	Horse_Pl:477367-477486
Horse_Pl	TWP_JKYYVMIBLB_001791	TTCAAGTTACATGAACTTATCTCCTATCTATTGCGGATATTCGCAACAGAAAAAATAGATTAAGCGCGCACTCTAGCTACAACGTTTTTCTACTTTTCTAAATACCTCTTCCAGATTGAC	5	+	Horse_Pl:692167-692286
Horse_Pl	TWP_JKYYVMIBLB_001792	TAACTGAACATATTTGGCGCCTTTTTCCACAGCTTTAGCTAAACAATTTTCATAGGCTTTAGTTACGGTCTCATAGCATCTGAGTGCGTCATTATTCAGTTGGTTGGCTGTTGGTCCTAA	4	+	Horse_Pl:477247-477366
Horse_Pl	TWP_JKYYVMIBLB_001793	TACTCTGTACTATGGCGATTCTTGTTCCTTAACCCGAGAAGGTCTAGGAATGGCTGGGGTACAACGCATTACTTAGCGTAACTTTTTCTTGAGTTAATGCTCGTTTTCTTTCCTGTAACT	3	+	Horse_Pl:692287-692406
Horse_Pl	TWP_JKYYVMIBLB_001794	CGTAGCAAAATTCGTAACAGCAGTTACTAAGGCTGCTTTCACAGCATCTATCCATTCAGCTCGCACAGTACCTCCTGCTAGATTTGCTGGAGGAGCGAAAAGGCTGGATGAGATAAGGGG	1	+	Horse_Pl:477127-477246
Horse_Pl	TWP_JKYYVMIBLB_001795	CTTGAAGAGCTTGAGATAAAACTTCTAGTTCTCTTTCCCATGCCGCACGGCCCTGGGCAAACATCTTATCTTTTTCGCCAACTATACTCGAGGCCATCATGTATTGTTTCTCGATTTCTT	2	+	Horse_Pl:692407-692526
Horse_Pl	TWP_JKYYVMIBLB_001796	GATGCCATAGATCTACAACACATACTTGTTGTAGATCCACGACAAGGTGATCTTATGTTAGCCTAAGGGGGGATTAGCGATATCTGTGACAACAATGATCATTTGAGAATTTGGATTTTG	4	+	Horse_Pl:477007-477126
Horse_Pl	TWP_JKYYVMIBLB_001797	TAGCATTTTGTATCTTTTGTGTGGCCATCAGTGCTTTGACTTTGAAATCTTTCACCAAACGCGTCAAAATATACTTCGGCTGTTGCAAGAATGTCTCGTACACATTACGAAATAGATCCT	5	+	Horse_Pl:692527-692646
Horse_Pl	TWP_JKYYVMIBLB_001798	TTGTACGTTTATTCAAAGTACTTATAGGTAGAAATATAAACACACCATCAGCACGTTTTCTATAAGAAAATGTCTTGGGATTTTGCTTCTAGGAGCAATAAGAGAGGATCTTGGGGTTAT	6	+	Horse_Pl:476887-477006
Horse_Pl	TWP_JKYYVMIBLB_001799	GATTCTGACCGTCTGCACTCTCATTAGCACGGATACGTTCTAGTAAACTAGCAACTAATCGTGTATTTCTTCTCTTTTGTACATTCTTCATTATCCAACTATCAATACGTTGCGATGCTA	5	+	Horse_Pl:692647-692766
Horse_Pl	TWP_JKYYVMIBLB_001800	TTATGTTTTGCTATTCAATGTTATCGATATAGTAAAGATAATACAACAAAGTTGGCAACTTAGATTTTATTCAGAAGTTGAGCTGCTATAATTCATCTCAAATGTGCCTTGCAAGCCCTT	6	+	Horse_Pl:476767-476886
Horse_Pl	TWP_JKYYVMIBLB_001801	AAGAACACAAGTGGTGTCTACCCAGGGTTGCGTTTACCGTCACAACCTCTTGGAGCGATTTCCCTTCTCTGATAATTTGTGTACTTCTAACGAAGTTTTCGTCTCCTAGCAACGTCCCAT	1	+	Horse_Pl:692767-692886
Horse_Pl	TWP_JKYYVMIBLB_001802	CATATTATGGTAAAGAAGGATGCTTGGATTTTTGAGCCGTCTTCGCGATATCGTGAAAAAATACTCAGTTTAAAGTAGAGACGAAGATGCTCTCAATTTTATACATCTTTTTCTTAGTGT	6	+	Horse_Pl:476647-476766
Horse_Pl	TWP_JKYYVMIBLB_001803	AAGCTAGCGGGGATAAGTTTCTTTCTACTCTTAAGTAAGAAGCAAGTAGTCTTTTTGCTTTGCGATACTCTTCTATGGAAACTTCTTCTCCGTTAGAAATTTTTTGCTTTAAGAGCTGAA	5	+	Horse_Pl:692887-693006
Horse_Pl	TWP_JKYYVMIBLB_001804	GTACGCGAAGACAAGCATAATAATAATCGGGAGGATTCTTGATACTATGCTACTTTTTTTGGGGGATATTTCGGGGTAGGATTGTATGTGTTTGAAAGATGCGGCAGTGAGATCGGATAT	3	+	Horse_Pl:476527-476646
Horse_Pl	TWP_JKYYVMIBLB_001805	GCTCTTGTAGAGCATCTTGAGCTAGCGACCATCCCTTACCAGGAATAGGAGAAGAAAACTCCAAGAATGGAGAGATGTGACTCATACCTAAGTACTCCAATGCTTTCTTACGCACTTGGA	1	+	Horse_Pl:693007-693126
Horse_Pl	TWP_JKYYVMIBLB_001806	AGAGGTTCTCCTAAGAAGAAATAGAGACGCAATAACAAGAGGAATTGCGAAGGCGCAAATAGAGAACAGAGGGAATATTCCTGTAACTAAAGAAGAAATAATAGCTCCGAGTATAGCTAA	5	+	Horse_Pl:476407-476526
Horse_Pl	TWP_JKYYVMIBLB_001807	GCTCTTGCTCACCTACAACCGTTCTTTGAGATAGATCGTCTAAAGTTCTTGCCCTAGAGACTTCGAAACGTGCTAGCTGATCCCTACGGTATTGATCAAGTCTGACGTCATTTTTCCCTA	1	+	Horse_Pl:693127-693246
Horse_Pl	TWP_JKYYVMIBLB_001808	CGTATTCACTACTTCACAGTATTGTTCTAAAATTTTTGTATGTTTTGTGTTTTCATTGATTTCAATTAAGAATGGCGTACCTAGAAGAGGTGTAACATCTTTTTGTTGTAATTTCTGTTG	6	+	Horse_Pl:476287-476406
Horse_Pl	TWP_JKYYVMIBLB_001809	AGCAGGAAGAGAGTTCCAATGCATTTTGAATCTCGTGCAGGTACCCAGCTTCAGCAGATTCTTTAACTAGATTATCGAATAAACGTTTAGCTTCGTTGACAATATCATCAGAAGCATCTG	4	+	Horse_Pl:693247-693366
Horse_Pl	TWP_JKYYVMIBLB_001810	ACGTGGGGAATAAACGGTTCCTGTAGTTGCAAAGAGAACGGTTTTTGAATTGTTAATTTTCCAAACCTTATTTAATAGGGAAGGGGTAGTTTCTCCGAAGATGCGCGGTAAGGTGTTCCA	3	+	Horse_Pl:476167-476286
Horse_Pl	TWP_JKYYVMIBLB_001811	GGTCAGCAATTCTAAACATCAGTTGAGTAAGAGTGTCTACCCTACTCTTTACCTCATTAGTATCGACTTGCTGATCTGGTATTTGAGACACTATTTGAGATAGGACATCCGCCACAGCTT	3	+	Horse_Pl:693367-693486
Horse_Pl	TWP_JKYYVMIBLB_001812	GGAGATACATTGACCTTCCTGCATCTCTATAGGAATTTCGTCAGAGATGTTTAAAGTGCATAAGTCTGAAAGGAGTGTATTCCGTTCTAATACGATCATGAGGTTGCAACAGCAATGCAC	3	+	Horse_Pl:476047-476166
Horse_Pl	TWP_JKYYVMIBLB_001813	GACTCTCAACAAGCGTCTGTTCTAACTCAGGAAACTGTGCTTTAGTATTTTCAAGACGCTGTTGTAGCTGATTTTTATAAGACATCTGCTGACGATAACTTAGCATCTCATTATCATAAC	5	+	Horse_Pl:693487-693606
Horse_Pl	TWP_JKYYVMIBLB_001814	AAAAGCAATCACGGGATGGTGATTATAGAGTTCAGGATCAAGCTCCTGAATGATGCCTAGGAAATTAGGTAATCCTAGTTGTTTCTTGTTGCTAGAGCCATCAGAGTTTTTCCATGGTAT	4	+	Horse_Pl:475927-476046
Horse_Pl	TWP_JKYYVMIBLB_001815	GCATGCGATAGTTGACTATCTTGTTTTCCTCTTCTTCTAGTCGACCGATCTCTACAGTAATCTCATCTAAACGTCGTTGACCACTAGCTAAGACCATTTCTCTAGCAGCATCTGTGGGTT	2	+	Horse_Pl:693607-693726
Horse_Pl	TWP_JKYYVMIBLB_001816	TACTTGAGGATTTGAGGAGAGCTGAGTAGGCGCAGTGGAAATTAGGGGAATTTGAATCATGTCCACACCTTGTCTGATAGCCTCGTTTAGGCAATTAGTATACGTAGCTTTTGCCAGGGC	1	+	Horse_Pl:475807-475926
Horse_Pl	TWP_JKYYVMIBLB_001817	GCGGAACAATGTGATCTATGTGATCCGCGGCTTCCCCTTGATCAGGAACTAATGACTCTTGGACTCTAGCGGTTTCCTCAGCTGCTTTTTTACGATCTATAACACTTTGAAGATCTGTAG	1	+	Horse_Pl:693727-693846
Horse_Pl	TWP_JKYYVMIBLB_001818	AAGTCCTAATCCCGGGGAACTCACAATAACAACGTTCATAATGGTGTCAGGCTGTGAGGTTGCAAAATTGATTAATGCAGCAACCAAACCTGTTTGTATAGCAGCCTTCCAATCAGCTGC	2	+	Horse_Pl:475687-475806
Horse_Pl	TWP_JKYYVMIBLB_001819	TGCCGAAGCGTCTCTGAATCCTTTTATCTAAAGATTTTGAAAAACTTTTAAGATCTTGGATAGATTTTTTGAAATCGTCCTTCTTATTAGAAGGATCTCTATCTAAATCACGAATTACTC	6	+	Horse_Pl:693847-693966
Horse_Pl	TWP_JKYYVMIBLB_001820	TTTTTCATGTGACATAATTAAAATTATAAAAATTTTTTTAAATAAAAGTAATAGTGTTATTTATATTATTTATTGTCTATTGAAAATGAGTGATTTACAATATTGAGTATTTCACAATGG	8	+	Horse_Pl:475567-475686
Horse_Pl	TWP_JKYYVMIBLB_001821	CCCTAGCCCAGCTATACTCAAAACCTTCTAGTTGTAAAATATCTTGAACTCGAGAAAGACGCTCCACATCGGGATTATTAAATTCTGAAGGGAGAATCTTTGTTGCAGGTAGTAAATCTT	4	+	Horse_Pl:693967-694086
Horse_Pl	TWP_JKYYVMIBLB_001822	AGTCTCTCGAGTGTTTGGGTTATATAAAACCCTATTCAGATAGCCTTTTACGGGGAATCTGTCCTTAGGATTTAAATTAAATAGTTGGTGTGGGGGTAATGGATGATTACCCGAGGGAAT	4	+	Horse_Pl:475447-475566
Horse_Pl	TWP_JKYYVMIBLB_001823	TAGCTAATGATGCTACACGGACATCAAAAGTTTTCTTCTCGATGATGTGGTCAAAAACCATAGGAACGATTTGTAAGACCAGTGCCGCAGCACTAAGACCTATCGGCAACCATACCATTT	3	+	Horse_Pl:694087-694206
Horse_Pl	TWP_JKYYVMIBLB_001824	GGTAACGCCAATAGCTGTAGCAATCACTAGGCCAGGGGCTCCAAGCACTCCGAGAGTAATCCCACAGGCAATTCCTCCAGCTAAAGCAAGTCCGCCTATGATCGCAAGCACTTTTCGAGT	1	+	Horse_Pl:475327-475446
Horse_Pl	TWP_JKYYVMIBLB_001825	GCAGAGACAATAGAGATAAGCTGGCGATCAGCATACCCAGACCCAAGACAAACGTCACCAAAGACTGTGTTTTGTTCCACTTACTGGCTATTTTTTGTACCTGACTCAAGAAATTGCTTA	3	+	Horse_Pl:694207-694326
Horse_Pl	TWP_JKYYVMIBLB_001826	GGAAGAAAGGAAGTCATAGGGCCTGTTTGCTTCTAAAGCGCTTTCTATTTTCCCCCTAATATCTTTTTTCATTTTGCTGGGTAGAAGCGCAATGGAGGCTCCTAATAAAATAGTTCCTAA	4	+	Horse_Pl:475207-475326
Horse_Pl	TWP_JKYYVMIBLB_001827	AGTCTTTATTGCGTGTTTCCCAGAAGCTCTTGTTTACACTCTGAGCATCACTAACCGTTTGCGCTGTACTCTCGGCGATCTCTCCAAGTTCTGCAACCGCGGTAGGGACATTCTGTTCAC	1	+	Horse_Pl:694327-694446
Horse_Pl	TWP_JKYYVMIBLB_001828	TTTGACTTTGGAGTTGTTTTTTGCTGTAAAGACGTCGATATCTTCAACTCCAGGGGCTTGCATATTTTTAGGTAGTGATGAGCTCTCTGTGAAATTTGCTTTCAAAGAGTTGGCAAGATC	4	+	Horse_Pl:475087-475206
Horse_Pl	TWP_JKYYVMIBLB_001829	CATAGGATGACAATACTGTTTCTAAATCTGCTAACTTATCAGATCTAGGATCACGTATAACTGAAAATAGCTGATTAGATGCGCGTATTACCTCTTCAACAGCAATATTATCGGGAGAAC	5	+	Horse_Pl:694447-694566
Horse_Pl	TWP_JKYYVMIBLB_001830	ATTCCGCATAGTTTCGGGACGCGTCAGATCTGCTTCTGGAGGTATGAAACATACCCGCGATACACCTGTGCCGCGATCCATAATAGGAGATAGGAATGATGGAGTTTTAAAAGTTACGAG	1	+	Horse_Pl:474967-475086
Horse_Pl	TWP_JKYYVMIBLB_001831	TTAAAGATTGCTCTAAATGAGTCATCTCCTCGAGGATCGCTTGTATATGATCAATACCTGAATCAAGTAAAACATCGATATTTTCCTGAGTTCCCGGTTGATTCGCTTTAATAGCGGCTA	5	+	Horse_Pl:694567-694686
Horse_Pl	TWP_JKYYVMIBLB_001832	GATATTGCTCCACGAACTGCGTGACCATCCTGCAGGTGTTTTCGGTGTTTGCGAAAATTCTGCTAAATTTGTATTCCAACCACGAGTTCCAATTTCTATTTTAAATAAATCTAAAGAACT	5	+	Horse_Pl:474847-474966
Horse_Pl	TWP_JKYYVMIBLB_001833	CGAGCTCTCCTTCCTTCTTCTTGGATGCTTCCTTTAATGAAGACTCTCTACTGGTCAGTGCCTGCCATAACAAGGATTTTGTAGTTGTCCCTTCAACTTGAATTCTTTGCCCAATACTCT	2	+	Horse_Pl:694687-694806
Horse_Pl	TWP_JKYYVMIBLB_001834	CCTCCCATAAAGAGGGTGGCGTGTGTGCTCGAGTTGCTCATTATCTGTTTTTGGGTAATTTCCAAAGGGATTCCACGCACTAATCAGGTATTGAGGACTGTCATCTGTTGCAGATTCTGC	1	+	Horse_Pl:474727-474846
Horse_Pl	TWP_JKYYVMIBLB_001835	GAACGTCAGGAATAATAGCGTCCAACTCTCCCATAAGAGCTTTAAACTCTTCGGCCCATGCAGCTATATCTTCTTTAGTAGGAAGAGCAGCAGCCCCTCCAAGAGCATCATAGGTCGTAT	1	+	Horse_Pl:694807-694926
Horse_Pl	TWP_JKYYVMIBLB_001836	ATCAAGCTGATTTTTAGGGAACAAAAGATCGTTTCCGTAAATGCTAATGCTGTGCACACCACTAGCTACTAGTGACTGAAAGAAACGAGAAAACATCTCTTTTTGACGGTCAAAGCTTTT	5	+	Horse_Pl:474607-474726
Horse_Pl	TWP_JKYYVMIBLB_001837	CCAAGAAAGTACGACATCTGTCTATAAACTCTGTGACAGCCTCAGCTTGATGATGCGATGTCCTTAACTTATCAATTTCACACTCTATAGTAGAATAGTTCTCTGAGAAATCACTCATCA	5	+	Horse_Pl:694927-695046
Horse_Pl	TWP_JKYYVMIBLB_001838	ACACACAGTTAGGTTATTCTCGGGGTCTTGTGCTATTTCAGCTAAGGCTGAGGATAGTGCTGTGGCAACTCTACTTTCAAAATCACTATCAAGTGGTGCAAACATGTCAATATAGGGGGC	2	+	Horse_Pl:474487-474606
Horse_Pl	TWP_JKYYVMIBLB_001839	AGACTAGAGACATCTTTTGAGATTTAAAGGTGTTATACTTCTCGCTCCACTCTTCAACCTTCTGACGGGCTTTTCCTAAGTCTTGAATAATTGCCTGCTTTTCTTGGAGAATCTCTTCCA	4	+	Horse_Pl:695047-695166
Horse_Pl	TWP_JKYYVMIBLB_001840	GATAGAGGTTGTGCTGCTTTTGAGAAGAAAACCTTAATCGTCTTCCAAATCATCAATATCAATTTGTTTGTAAGATACAGGTTTGGGTTTGTGTAGAGGGTTGCTTCCTATACCGTAGAG	5	+	Horse_Pl:474367-474486
Horse_Pl	TWP_JKYYVMIBLB_001841	CAGGTTTCGTAGATACAGCCCCCCAACTATCCTTATTCACTAAGTTTAACAGTTGGTTGATAGAACTCAGAATTCTCACACGCTGATTATCAGGATGTTTTTTGACAGCCTTCTCTATGT	4	+	Horse_Pl:695167-695286
Horse_Pl	TWP_JKYYVMIBLB_001842	ACTTAACTTTCACAATCACATTTTTTGTTTTTAAAGTTTTTATTTGATTAGTTTAAAAAACTCATATTGATGAACTTATAGAATTTTAGGGCAGCCCAACCATTCTCTGAGATGAGAAAA	6	+	Horse_Pl:474247-474366
Horse_Pl	TWP_JKYYVMIBLB_001843	CCATACGGACAAACTTTCCAAGCTGTATACACCTATGGATTTTATCAAATAAAGAACTCAGGTTGCCAAGATTCGCAAGATACCCGATCAACTCTGTCTGCACTTTATTAGATAAATCTG	5	+	Horse_Pl:695287-695406
Horse_Pl	TWP_JKYYVMIBLB_001844	TAAAATAGTTCTAAAAGGGCTGCTATAGAGAGGGCAAAAAGCGCTTTAAAAGCAAACCGAAAACCAAGTCTAGACTATTTGAGGGTATTCATCAAAAAGAAAAATATAAATTAAATAAAA	6	+	Horse_Pl:474127-474246
Horse_Pl	TWP_JKYYVMIBLB_001845	CAGCATTTGCATGCCTATCCCCTAGGAATTTACGTAGGCTCTTCACCTCTGTCTGTATCGATGATTGCAGAGTTGTTTTTATCGTATTTGCCTCTTCAATATTCCCGGATGAGTGTTCTG	2	+	Horse_Pl:695407-695526
Horse_Pl	TWP_JKYYVMIBLB_001846	GTTGTCATTGATTGCGTTTTTATCGAGTGGTCGCTACCTACATAAAGATTCCCAATTTTGACAGAATGCGTGTAACGTCTAACAGCTTGTTCTTGGGCTGGGGGATTGATCATAAAAACC	3	+	Horse_Pl:474007-474126
Horse_Pl	TWP_JKYYVMIBLB_001847	TAATGATATTCTCAAGCTGATCTAAAATATTTCTAACCATCAACTGACGCGCAGAGTCGATACTCTCATGAGTATTTAGCTTATGAGCGCCGGTTTTAATTTTTTGATGTAGATCAGCTA	5	+	Horse_Pl:695527-695646
Horse_Pl	TWP_JKYYVMIBLB_001848	ATATGCTCGCATGCTTGAGATTCTTTAATTCCTTGTACGGTAACACGAACAATTTCACACCTAGCTTCTACTAAGGCACAGATTTGCTCAACCGTAGCGTCAACATCTGCTGTAGGGGTT	2	+	Horse_Pl:473887-474006
Horse_Pl	TWP_JKYYVMIBLB_001849	ACGTAGGATTTTCGGATAAAGCATATACATCCATTTTCCAAGATTCAAACTGTTCTAACCAATCTGCAAGTTGGACCTTAGTTATATGCGTTTGCAGCTTTGTGAATATATCTAAGGTCA	5	+	Horse_Pl:695647-695766
Horse_Pl	TWP_JKYYVMIBLB_001850	TTTCCTGGGTTAATACGGACTTTGTCTACAAAATCTGCGACATGCATCGCTGCTTGAGGAAAGAAATGGATATCAGCTACAAGAGGAACATCTATGCCTAAGGCAAGCAAACGTTCTTTT	3	+	Horse_Pl:473767-473886
Horse_Pl	TWP_JKYYVMIBLB_001851	TATCCACAGTTTGTTGTTCTTGAGATAAATATAAACGTGTAGCCGGTGTGATATCTAATAACCAGGACGACAGCGTCTTGCTATATAAGTATGTGCGCTCATACTGGTCTATAGTCTGAC	4	+	Horse_Pl:695767-695886
Horse_Pl	TWP_JKYYVMIBLB_001852	CCTAGACGCTTACATTTCTCAACAAGAGGAGAGAATTTTTCTTCTAATCGAAGAAGGCTGTCGGCATATTGTTTATCTGTATATGTTTTCCCCGTGAACATGTTGCGTTTATCAACGAAG	4	+	Horse_Pl:473647-473766
Horse_Pl	TWP_JKYYVMIBLB_001853	GAATCTCCAGACCTACTTTATTTCCAAATCCGCAGATACTCATCAAAGATTTTGCAAGGTCTACGAAATCTGCTCCTGGGAGGAGTGCCGGCAAATTTACCCCAGTTTCTTGAAGAGCAG	1	+	Horse_Pl:695887-696006
Horse_Pl	TWP_JKYYVMIBLB_001854	TTTTCACATATTTCAATATACTCAAGTGCCGAAACTACCATACCCTCAATGGTATCGCCATAACGTTGCATAACACGTTCGGAAAGAGAACCGTGATTCACTCCAATTCTCATTGCTTTC	4	+	Horse_Pl:473527-473646
Horse_Pl	TWP_JKYYVMIBLB_001855	AGTTAGAAAGTGTGCGTAAAGCAGAGTATGCGGAATTATTTTTTAATAACTCGACCTTAGCATTCAACACATCAGAAAGGCGTTTTTGCCAGGCTGCATCATCAACCCTATCAATACCTA	4	+	Horse_Pl:696007-696126
Horse_Pl	TWP_JKYYVMIBLB_001856	AGATGTAGAGGATAATGCCAGCCACGGGCGTCAAGATCTTTAGCTAACTGACGGTACGCAGCAACCATGACTTTAGGGTTGCTAGACTTCATGGAGAAAACAACATCTCGGTAATCAAGC	1	+	Horse_Pl:473407-473526
Horse_Pl	TWP_JKYYVMIBLB_001857	AAAGTGCGTTACATTGATAACGTGAGTTAATTTCCCCAGATATCCCAAGAGTCTTATCAAGATTGGCTCCTCCATCATAGGTATTTTGGCTCATGTCTGGACGTAGCTTAGCAAGGAGCT	3	+	Horse_Pl:696127-696246
Horse_Pl	TWP_JKYYVMIBLB_001858	GTCGGACACCCTGTTAAAGAACAACGAATGGTATCACCTAAACCTTCTGTGAGGAGAGTCCCTATACCAACAGCGGATTTAATAATCCCATCCATTCCCATTCCTGCTTCAGTAACCCCT	1	+	Horse_Pl:473287-473406
Horse_Pl	TWP_JKYYVMIBLB_001859	TCTCTTTTAAAGATCCCCCCTTAGGCATCTCAATATGATACTTAGATAACGTCGAGCTCCTTAAATCCTGATGCTTACTGAGCAGATGTCGGTGATACACCTGTAAAGAACGATATTTTG	4	+	Horse_Pl:696247-696366
Horse_Pl	TWP_JKYYVMIBLB_001860	TTCTTGGAAGCATTGACGAAACTTTCAGAATTTTCTAAAGCAAAAGGGTTATTTCTCTTAGGAAGATTCAGGTATGTCTCTGTATGTTTTAATAAACTTTCACAAACAGGGACTTCTTGT	6	+	Horse_Pl:473167-473286
Horse_Pl	TWP_JKYYVMIBLB_001861	ATCTGATCTCTTGACAACGTGCGCGTAATTTCGTGCTGACAAGCCCACTAAATAAAGACACACCTAGTGTAATAACGACAGGGATCCATAAACTGATATTGAAAATCATCATTACAGGAA	4	+	Horse_Pl:696367-696486
Horse_Pl	TWP_JKYYVMIBLB_001862	TTTTTAGGGTTGATTCCTAATTGCTCAAGTAGATGTTCAACTGTGGTATTTAAGATATGATCTTCATTCAGTTTAACAAAAACACCATAAACAGATCCCCAAGGGGTTGTTTTTGTGATT	6	+	Horse_Pl:473047-473166
Horse_Pl	TWP_JKYYVMIBLB_001863	TAACAAAAAGAATTGCTAGTCCTACTAGTGTCAAAATAATCAGGGCAATCTTGTACAAACGCATCTTTTTCAGATCCGTTTGTTCCATAGAGGAGAGCTCTCCCTCTACAGCTTCTAAAA	5	+	Horse_Pl:696487-696606
Horse_Pl	TWP_JKYYVMIBLB_001864	CAGGGTACTTCATGATGATGGAAAACAATGAAGTGCTCTTCTAATTTTTCAAGAATCGAAGTGCCAATAAAACTTTTTGGAACAACCACGCCATCAGGAGCGGTGAACTCTTTTTTCCCA	4	+	Horse_Pl:472927-473046
Horse_Pl	TWP_JKYYVMIBLB_001865	GAGCTTGCTGAGTTGTTAATCCCGCGCGCAGGCCTTGTGCCTCCGGGCTCAATGGAGATGGTGAGGAAACAGAATCCAGCTGTTCTCTCAGAGAATTTTGATTAGTGTCTCCATTAACTA	1	+	Horse_Pl:696607-696726
Horse_Pl	TWP_JKYYVMIBLB_001866	TCTTTATGTTCAAAGAACTCTCTTGTACTGTGAATAAACGGAGGTGAGGCGTGAAAATGCACGAAAGGCGCACTTAACACTTCCTCTTTGTTCCAGATCTCTTTGTTATAATCATAAAGG	4	+	Horse_Pl:472807-472926
Horse_Pl	TWP_JKYYVMIBLB_001867	GAAAAATAGACACAGACAACCTCAAAAATATACTAATTTTAAGAAAAAATTAAACTTTCAGATAAGCATTATAACTCTAAAAGAATTTATATTAAATCATATATGTAAGGATTGTTCTTA	7	+	Horse_Pl:696727-696846
Horse_Pl	TWP_JKYYVMIBLB_001868	ACAGCTTCTCCTAAACCATCCAGGAGTAGTGCTCCGAATTCTGTAGCTATAGCCACCGCTGCTTCAGATTCATCATCGAGATCTTTTGAAAATACCAATTTTACAGGTTGTTGCTCACAT	3	+	Horse_Pl:472687-472806
Horse_Pl	TWP_JKYYVMIBLB_001869	TAATTTTTAATTAATAAAAATAATTAAGAACTTAACAAATGGGATAATGTAACTTTAGTAAAGAATTTTTAACAGCTCATCCTCACTAAGAATGGGAATTTCCAGTTCTTGGGCCTTTTG	6	+	Horse_Pl:696847-696966
Horse_Pl	TWP_JKYYVMIBLB_001870	CTTCCGCATCCAGGACATGAGATATACTCGGTTTTTACTAAACGTACGCCAGCACTTTGTAAGGTGCCGAAGGCAATTTCTCGAACTGCGGTAAGTGGAATATTAGGAAGATCCAAAATT	2	+	Horse_Pl:472567-472686
Horse_Pl	TWP_JKYYVMIBLB_001871	TAACTTGGACCCAGGATCCTTGCCCACAACAAGATAGTCGGTGTTTTTAGACACGGAAGAACCTACCTTACCTCCACAATTGCGAATGTAAGTTTCTGCTTCGGATCTCGTCAATTTTTC	2	+	Horse_Pl:696967-697086
Horse_Pl	TWP_JKYYVMIBLB_001872	GCATCTGCCATTTCTCCTGGGCCGTTAACAATACATCCCATAACGGCAATTTTTAATCCTACAAGATGTTGTGTTTTGTCGTGAATACGTTTTGTCACTTCAGGAAGGTCAAAGAGAGTT	3	+	Horse_Pl:472447-472566
Horse_Pl	TWP_JKYYVMIBLB_001873	AAGACTGCCCGTAATTACGAAGGTTTTCCCTAAACACGAAGAACTTTCCCTGCGGTAAGGTAAAACATGCACCCCTAGAGAAAGCATTATTTGAATCTCTTCGCGATGTTCTGGTTGATT	3	+	Horse_Pl:697087-697206
Horse_Pl	TWP_JKYYVMIBLB_001874	TCTTTCAGAAGACTTACAAGCTCTTCTTCAGCTTTTTCCATGGGGATATGCGCTTTCACGCATGTGTGTTTGACATAGAGATCGATCATTCCGGTTTTAGACCCTACAAATCCAAAATCA	3	+	Horse_Pl:472327-472446
Horse_Pl	TWP_JKYYVMIBLB_001875	AAAATAAGCAACTATAGATTCTGCAACTTTATCTCCAATTCCCTCTACAGATTTTAGATCATCCAAAGAGGCAGACATCACAGACTCTAAAGAAAGAAAATGTTGTGCAAGAGCGTTGGC	5	+	Horse_Pl:697207-697326
Horse_Pl	TWP_JKYYVMIBLB_001876	CATGACGTAGGGGGAGGTCGGAGAGCTCTGGGAAAGTTAGTTTATTTAGGTGGTTACCTGTAGTCGTAGATTGTGCCATAGCTAAAAATGTCTCATTCAGGATCTTTCCATACACCATGT	2	+	Horse_Pl:472207-472326
Horse_Pl	TWP_JKYYVMIBLB_001877	TCCGCCTATACCCACATAAGGAATACCCAAAGCAGTAAGAAAACGATCTAAAGGCACACTTTTAGCTTTCTCTATACTTTTAAGGACGTTTCTTATGGATTTATCTTTAAATCCTGGAAC	5	+	Horse_Pl:697327-697446
Horse_Pl	TWP_JKYYVMIBLB_001878	AACTCGTGCTATGCACTTGATGGAGATCACAAAAACGTTCAGCACCTAGAGCTTTACGGATCTCATCATTTTTAGGTACATAGACGTAGCCTTCTGCATCTGTTTGCTTAGGGAACAATC	3	+	Horse_Pl:472087-472206
Horse_Pl	TWP_JKYYVMIBLB_001879	ATGGCGGAGATCTTCTTCAGTGATTTGAAAAATATCACAGCGTCGATGAATACACCCTAAATCAAATAGCTTCGTAACAACCTTTTCACCAAGATGATCAATATCTAAAGCGTCTCTTCC	5	+	Horse_Pl:697447-697566
Horse_Pl	TWP_JKYYVMIBLB_001880	GATCGTAGAAAATAGCCGGTTGGCAATCAGAATGTCGGATATGTAGAGAAAGCATAGGATCATGAGTATACAATCCATCAGCAGGGCATCCTGAAGGGGTTGTATATGCAGCATGACGTA	2	+	Horse_Pl:471967-472086
Horse_Pl	TWP_JKYYVMIBLB_001881	ACAAAAAAAGCGGATTTTTTCAATAACTCCTGCAGAACACAGGGGGTTCGTACAACGAACAGAAACTTTATCGGATTCGCGAGTTACCTTCCCATGACACACAGGACAGTATTCGGGCAT	2	+	Horse_Pl:697567-697686
Horse_Pl	TWP_JKYYVMIBLB_001882	CAATCAAGTCTTGGGGACGGGAGTTATATACACGTTTTAATGTAGCTACAGTTACTGCGTAGATATTTCCCACAAGTCCTCGCCATCCACAATGTACATTAGCGACGACATGATTTTCTG	3	+	Horse_Pl:471847-471966
Horse_Pl	TWP_JKYYVMIBLB_001883	AACCCAAGGCTGTGAGCCTTCCGGACGCTTTTCCAGGCAAACACCAACAACTTGAGGAATAATTTCTCCGCCCTTCTCTACATATACGGTGTCACCTATACGGATGTCTTTTCTCTCAAT	1	+	Horse_Pl:697687-697806
Horse_Pl	TWP_JKYYVMIBLB_001884	CTATAGCACGGAAATCCAAATGATTTTCCTTTGGCATGAAGGCAAAAAAACTCGGGGGAAAAAGCTCTCTATAATCGGGATAAATTGCATAATCCGGACCTAGAGAAGGGCCTATCACAA	3	+	Horse_Pl:471727-471846
Horse_Pl	TWP_JKYYVMIBLB_001885	TTCATCTTCATTGTATAGAGAAGCCCTAGAAACTCTAGATCCTGACAAAACTACAGGTCGCAGCTTAGCCACTGGGGTCAATACTCCCGTTCTGCCTACTTGAACTAAGATATCTTCTAA	3	+	Horse_Pl:697807-697926
Horse_Pl	TWP_JKYYVMIBLB_001886	GTTCTGAATAGTAGTTGCGGTACCGAGAAGAGAAGAAAATCTCATGTTCGGTATATGTACACCGTTCAGAAATCGTAATTTTAGAACTTGAGATTCCAAGATCTAGCAACTGTTTTCTCG	5	+	Horse_Pl:471607-471726
Horse_Pl	TWP_JKYYVMIBLB_001887	AATAGTTTCAGCGCGTTCTGGCGCATACTTGTATGCGAGTGCCCAGCGATAATGCTTCGCCGTCATTCCCAAGACTTTTTGATCTTCTATATCATCTACTTTGATCACCACACCATCGAT	1	+	Horse_Pl:697927-698046
Horse_Pl	TWP_JKYYVMIBLB_001888	ATCAAAGATGCTATAGAACAACCAGAAGGGTTACTTGATTTTTAAAATCATAGGATCATCTAGGAAGAAGAAGAACAGCAGTGACGTTGTTCTTTTTTATAGGTGTATCTATCACGTTAG	6	+	Horse_Pl:471487-471606
Horse_Pl	TWP_JKYYVMIBLB_001889	TTCCATGGGAAGTTGATCTCGCAAAGCTTCTATCTCATGGAGAGAGGCGACGACTTCATCGATAGTTTGGCATTGACGTGGCTGACCCAATACGGGGAATCCCCACTCTCTACACAACAG	1	+	Horse_Pl:698047-698166
Horse_Pl	TWP_JKYYVMIBLB_001890	ATAGAAAAACGCCCTGTAGTGATCGATAATACAATCGCCATTGCGGATATGATGTATGTTGCCTTTAGCTACGACCATCGTATCATCGATGGTAAAGAGGCGGTTGGTTTCCTTATCAAA	3	+	Horse_Pl:471367-471486
Horse_Pl	TWP_JKYYVMIBLB_001891	GAGATTCTCATAATGTGATCGCTTATTCTCTTCTGCCAACGATCCATAAATAGAAATTTCTAAGTTTCTTTGTGCTGCTTCCTTAGCAGACAACAATTTCAAAGTGCCACCAGCAGCATT	5	+	Horse_Pl:698167-698286
Horse_Pl	TWP_JKYYVMIBLB_001892	ATTTCTCTTCCAGAGTTAGAAGGAGGAAGTTTCACTATTACCAATGGTGGGGTGTATGGTTCCTTACTTTCTACGCCGATTATCAATCCTCCTCAAGTGGGGATATTGGGAATGCACAAA	3	+	Horse_Pl:471247-471366
Horse_Pl	TWP_JKYYVMIBLB_001893	TCTTGGATTAGCAAATTCAGGTTTCTCCGCTTGCCTTTGTGCCGCATTAATCTGACGAAAAGTTGCTCGTGAAAAAAATACTTCACCTCGAACTTCTAGAAATTCTGGAGCCTCTTTTGA	3	+	Horse_Pl:698287-698406
Horse_Pl	TWP_JKYYVMIBLB_001894	ATTGCTGTAGGAACAGAACGCGGTCTTGTTGTCCCTGTGATTCGTGAGTGCGATAAACTCTCTAGTGGCGATATCGAAGTGAAACTTGCAGATTTGGCAAGTAGAGCTCGAGATGGTTTA	1	+	Horse_Pl:471127-471246
Horse_Pl	TWP_JKYYVMIBLB_001895	TAAACGTAGGGGAAGCGTGCGTATCGTACGGATATTTGCTGTGATATCCTCTCCCTTACGTCCATTCCCACGGCTTAAAGCTTGTAAAAGGACTCTCTGCTCATAACGAAGAGCTACGGC	1	+	Horse_Pl:698407-698526
Horse_Pl	TWP_JKYYVMIBLB_001896	AAACTCGGTTTGATGTCCTTTTTCATAAAAGCAGTTATTGAAGCTCTGAAGGCTTATCCCCGTGTAAATGCGTATATTGATGGCGATGAAATTGTCTATCGTCAGTATTACGATATTTCC	5	+	Horse_Pl:471007-471126
Horse_Pl	TWP_JKYYVMIBLB_001897	AATACCATCTATTTTTATTTCTAGAGTGTATTTCGGGGTATACCCCAACGCTTTCTCCATACGGGAAAAGAACTCATAAAGCTCTTCTAAAGTATAGGCATTAGCAATAGAAAGCATGGG	5	+	Horse_Pl:698527-698646
Horse_Pl	TWP_JKYYVMIBLB_001898	CGTTTAGTTACAGCTCTTCATGAATCAGCAATGTTAACAACATTCAATGAGATTCATATGACCCCTCTGATGCAACTTCGGAAGGAAAAACAAGAGGCCTTTTCTTCTCGCTATAATGTG	4	+	Horse_Pl:470887-471006
Horse_Pl	TWP_JKYYVMIBLB_001899	GTGGGCATGAGCTACAATAGGAAAGCTTCCTGAAGCTCGATCCCCAAGACGCATCGATGGAGACCATAATACCTTCCATTCAGGATGCTGCGCTTCTATAGAAAGAAGCTGCCGCATTTT	1	+	Horse_Pl:698647-698766
Horse_Pl	TWP_JKYYVMIBLB_001900	CCTTCTGAGGGAAAAACATTTGTTCCTTTACGTGAGAAAATGCAAGAAGAACCGCAACGTTCGGGAGCTAAAAATGAGGTTCGTGAGCGTATGTCATCCATACGCAAAACGATTTCTCGA	2	+	Horse_Pl:470767-470886
Horse_Pl	TWP_JKYYVMIBLB_001901	CATATCATAGTCATAATCTGAGATTGTGGGATTATGAAGAACATAATAGCGATAATCATCTTCTTCGATATCTTTACACAGAGAGAGATATTGTTCTCTGGAATATGTACTTTGCATGCA	6	+	Horse_Pl:698767-698886
Horse_Pl	TWP_JKYYVMIBLB_001902	GTTGCTACGATCTATGATGCTAATGAATCTGTTTCCGAAAGTACAGCGAAGGAAACTCCGGTAGAGGAGACAGTAGATGCGGAGATTATTAATTTCCCGAGGTCTACAGCTCACAATCCT	2	+	Horse_Pl:470647-470766
Horse_Pl	TWP_JKYYVMIBLB_001903	GTATTTACTTAACTCCTTTTGCGCAGCGGAAGCCATAGGTACTATTTACCGCACCAGGATTATTACGATGACGATGAGCACAACGGAGATCATCTTTTAAGCTTTTCCAGCATCCCCCAC	1	+	Horse_Pl:698887-699006
Horse_Pl	TWP_JKYYVMIBLB_001904	GAGAATCAAGGTATTATGGAGATCGAAAGCGATAAGGTAAATCAACTTATCTATGCTCCTATATCGGGAAGGATCGTTTGGTCTGTCGCTGAAGGAGACGTTGTTGCCGTCGGTGGAATC	1	+	Horse_Pl:470527-470646
Horse_Pl	TWP_JKYYVMIBLB_001905	GCAAGACGCGGTACACTCCTTGAGCAGGGCCTTGAGGCGCGTGTGATTCTTGAGCAGAAAGTTCATAGAAATCATAGCTATACCAATCTTCACACCACTCGTAGACGTTTCCTGCCATAT	1	+	Horse_Pl:699007-699126
Horse_Pl	TWP_JKYYVMIBLB_001906	GGAAACATTGTTTTCTTTAGGTAATGTATGATCACAGAAGTACGCATTCCAAATGTCGCTGAATCCATAAGCGAAGTCACCATAGCTTCTCTTTTGGTGACTTCAGAGAGTCTGGTTCAG	3	+	Horse_Pl:470407-470526
Horse_Pl	TWP_JKYYVMIBLB_001907	CATATAATCCATAGGCATTGGCAGGATAACTCATGACTGCTGTTGTATCAGAACTAAAGAAATTCGCCAGGCTCTTATCTATTTCTTCACCACAAGGATAACGCTGTTGAGCAACACCTC	3	+	Horse_Pl:699127-699246
Horse_Pl	TWP_JKYYVMIBLB_001908	TATTTTCATGGCTACTGAAGAGATTCTCCCTAAAAAATTAAAGTGCGTTAGCAGACCAAGAAGTAGTTCAACAGCTACAGGTTCTGCACGTCTTAGCCAACAAGAACTTTTAACATTAAT	5	+	Horse_Pl:470287-470406
Horse_Pl	TWP_JKYYVMIBLB_001909	CATACGCGGCTACTTCCCATTCAGCTTCTGTAGGGAGACGCTTCCCTACCCAAGCAGCATAGCCAGAAGCACCGTACCAAGTAACACCAACAACAGGATGTTTAGCATAACCTGGCTCGA	1	+	Horse_Pl:699247-699366
Horse_Pl	TWP_JKYYVMIBLB_001910	TATTGAGAGTTTGTATCCTTTACATCTCGAAGATCTTCTTTCCTTGATTGGCAAGTATTCTAAAGTCGAGCATTACGTTTGGCTTCAAGAAGAACCTCAGAATATGGGTGCTTATGATTA	5	+	Horse_Pl:470167-470286
Horse_Pl	TWP_JKYYVMIBLB_001911	TAACCAGCTTGCCTGAACGCCGTTGTATTCGTGAATCTTTAAGACGGATAAGCTCATTATAATATTTATCCTGTTCACTTCCCGAACATTCTAAATAACGCACAAATTGTTCATTAGTCA	5	+	Horse_Pl:699367-699486
Horse_Pl	TWP_JKYYVMIBLB_001912	CCTTGAAGATACCGAGCCTAATTATGATGCTAAGGTATTAGTATTGTGTTCTGGCAAGGTATATTATGATTTTAAAGGTGCCTTACCTCAAGAACGTAAGAAAGACTTTGCTTGTTTGCG	5	+	Horse_Pl:470047-470166
Horse_Pl	TWP_JKYYVMIBLB_001913	CAGGATGGATATCTAAGAAAAAGCTCTGCAGGAAAATCTCATGTACAGGATGTTCGTCTCGTTGTCCTTCACGACTCCCCCGGATAAAAGTTCCTCCCTCGATAAATACCATTTCTGTGA	2	+	Horse_Pl:699487-699606
Horse_Pl	TWP_JKYYVMIBLB_001914	ACATACAAAACGAGATTTATCTTTACCCCTGGTGATCTTCACTCCAAAAATGCTTTTGCGGCATCCTGAATGTACAAGCCTTATTGATGAGTTTACGGAACCAGGAGGGTTTCGTCCTAT	3	+	Horse_Pl:469927-470046
Horse_Pl	TWP_JKYYVMIBLB_001915	ACAAGGGTTGAGGTTTCACCTCTTCTTTTTCTTCTTCTACATAACGGCTAACCACAGGCTCGCGTATTAATAAGGACTGCAATGCATTAGCATAGCTTTCGTCTTCCCTAACTACCTCTT	3	+	Horse_Pl:699607-699726
Horse_Pl	TWP_JKYYVMIBLB_001916	AGGACAGGGGCCAGAACACTCTTCAGCACGTATAGAAAGGTATTTACAGCTGGCTGCGAATTGGAATTTTCAAGTTGTGATTCCTTCTACTCCGGTACAATATTTCCGTATCCTGCGTGA	1	+	Horse_Pl:469807-469926
Horse_Pl	TWP_JKYYVMIBLB_001917	CCTTAGAATCTACAGAAGTATCCATAGCTTCGTCTATAGATTTTGCTTCTACAAGAACAAAGGCTGAATGATCAGAAGATTCTTGATGTATTCTGCTCTCACCTTCCCGGTAAATATTCG	5	+	Horse_Pl:699727-699846
Horse_Pl	TWP_JKYYVMIBLB_001918	AGCGCAATTTGGAGATTTTTCCAATGGAGCGCAGATTATTTTTGATCAGTATATTTCATCTGCGATTCAAAAATGGGATCTACACTCTGATCTCGTTGTTCTTCTTCCTCATGGCTACGA	4	+	Horse_Pl:469687-469806
Horse_Pl	TWP_JKYYVMIBLB_001919	CAACGCTAGGGACCTGCGGTTCGTCACTGATTTCCCTCAATTGTTCTTCCTTACACTGCATTTTCGCAGTAAGGAGCTGTTCTCCCAGTGTTTTTTTTACAATTAAGGGAGTCAGTTTCC	1	+	Horse_Pl:699847-699966
Horse_Pl	TWP_JKYYVMIBLB_001920	TCATTTATCTCCTGATCAAGGCTCTGTAGATATTTATAATTCGCCATTATCTGAATATGCTGTGCTAGGCTTCGAATATGGTTATGCTCAGCAAGCAGAGCGTACTCTTGTTTTATGGGA	4	+	Horse_Pl:469567-469686
Horse_Pl	TWP_JKYYVMIBLB_001921	TGGGTCTTTTATCTATAGAATAACTCAAACAGGATTTAATTAATTGATCCCATGAATAAATGTAATCAGGGAAAGCTTCCGATGGCAAAGGAAAGACTCCCTGAGGGAACTTTCTAAATA	5	+	Horse_Pl:699967-700086
Horse_Pl	TWP_JKYYVMIBLB_001922	TTTATTGATCGAGAAATTTTCCCTACGTCTTTCAGGACAAGATGCTATTCGTGGGACCTTCAGCCAGCGACATTTATTATGGAGTGATATCCAATCTGGAGATACTTACACACCTTTGTA	4	+	Horse_Pl:469447-469566
Horse_Pl	TWP_JKYYVMIBLB_001923	ATAAAAAGTAAACAATCACTCCAAAAGCATAAACATCTTCAGAAATTGTTCCTGACATAGGTTCTGGAGCTTGAAATACAAGTAATTCCTTTAACTTATCTAAAGATGATCTCTCTGGAA	6	+	Horse_Pl:700087-700206
Horse_Pl	TWP_JKYYVMIBLB_001924	TCTTCCTGAAAACTTTACACCCCATCCTAAGGTAAAAGCTCTGCTTGATAAGAGAATGAAAATGGCTAAAGGAGAAATTGGCTATGATTGGGGGATGGCGGAAGAGCTAGCCTTTGCTTC	2	+	Horse_Pl:469327-469446
Horse_Pl	TWP_JKYYVMIBLB_001925	ACTTTGTTAAAAGATGCTGAGTATAGTGATCCTTGAGCAAAAAAGAAAATCCTAACTCAGGTAAAAACACCGTAGGAGACTCTCCTGAAAGATCCACATGTACAGAGTCTAAACTCAGGC	4	+	Horse_Pl:700207-700326
Horse_Pl	TWP_JKYYVMIBLB_001926	ACTCCCCAAAAGAGATTGTCGTCATTGCGATCGTATGGATCTCGGTGAGTTATTAATGAATGATATCGATGTTTCCTTAACGCGTGATACGGTATTTCATATAAGTTCTAAATTGTGTGG	5	+	Horse_Pl:469207-469326
Horse_Pl	TWP_JKYYVMIBLB_001927	CACCATGAACTAACCCTCTAGAGTGTGCATAATCTAAAACCTCTGCCAACTGTACAACAATCTCTTGAATTTCTAACTCTGATAATCCCTGAGGGAAACTAGAAAGATATTGACTTAAGG	5	+	Horse_Pl:700327-700446
Horse_Pl	TWP_JKYYVMIBLB_001928	GTATTTGTTAGATAACTATCGTGAAGAAATCTCCGAAGATCGTTTGGAGAAACTTGAAAAAAGCGTTCAGGATACTCTCAACAAAGAATTCCAATCATTAAAGCAAGAAGAAAACCACAA	6	+	Horse_Pl:469087-469206
Horse_Pl	TWP_JKYYVMIBLB_001929	AAAGCGTGGGAACTTCTTTTTCTTCAGTGACTAAAAAATACTGATTATCTGCTTGTGAAACATTTTCTATAGAGAGAATGCCAGGATGTTTTATTGTTGCTAATTTTATAATAGTTTCAT	6	+	Horse_Pl:700447-700566
Horse_Pl	TWP_JKYYVMIBLB_001930	TATCGATTTATGCTGTTATCGTAAATACGGTCATAATGAAAGTGATGATCCTTCAATAACAGCGCCTCTGCTCTACGATGAAATTAAGAAAAAACAGACCATTCGCGAGATTTATAAGAA	5	+	Horse_Pl:468967-469086
Horse_Pl	TWP_JKYYVMIBLB_001931	GAAAAGCATTCATAAATGCTTCTGATGAGGAAAATTCCGAATGCAGTAGTTTTAAAATATACCGTTTTTTTATAAAACGGTGCTCAGCAAGGATATCTTGGCACCATAAGTCCTTTCGCA	5	+	Horse_Pl:700567-700686
Horse_Pl	TWP_JKYYVMIBLB_001932	AGATATTGCTAAGATGTTGGGCATCCCGGTATTTCGTGTGAATGCTGAGGATGTTTTCGCTTGTTTGCAGGCTATAGAGTATTCTCTGAAGGTACGTGAAGAATTTAGTTGCGACGTAAT	3	+	Horse_Pl:468847-468966
Horse_Pl	TWP_JKYYVMIBLB_001933	AATAACAGAGAATCTTATAGTCACCTAAAAACTCAATTCCAATATTCTGCTCGCTTTCCATGGAGCAAACTCCTTGCCTTTTTGAGATTTTCTATCTTCTGCTTATATTGAGCTAACTAT	6	+	Horse_Pl:700687-700806
Horse_Pl	TWP_JKYYVMIBLB_001934	GACTTTACAATTAAGTCAGATTCCTGGGTATTCCACAGGGGGAACGTTACACATTGTTGTAAACAACCATATAGGATTTACTGCTCAGCCTAGAGAATCACGCTCCACACCTTACTGTAC	3	+	Horse_Pl:468727-468846
Horse_Pl	TWP_JKYYVMIBLB_001935	AGTAAGGGAAAGGGATGATTGCAATATACAAGAATAACAAAGAAGGACTTTGGAAAGATTCTCCTAAAGTCCTTCTTTGTTCTTAAGAATAAACAACACGCGAAAAGATTGTGTGCTCAT	5	+	Horse_Pl:700807-700926
Horse_Pl	TWP_JKYYVMIBLB_001936	TGTTGTTGAGGGGGTTGTGGCAGCTTTGCAACATCAAGCGGATTCTGGTAAGGAACATTCTTGTTTAGCGATTCTTGTTCATGGCGATGCCGCATTTTCAGGACAAGGAGTCGTGTATGA	1	+	Horse_Pl:468607-468726
Horse_Pl	TWP_JKYYVMIBLB_001937	CACTCTCTCTTAACCACAGTTAGTTACAATCTATTGTTATTTCTATAGTCACTTAACTACAAACTTCGGCAGCTCGCATATCGGTCACTACGCGGTCGGCCCTATCTCCTTCTTCTATAC	3	+	Horse_Pl:700927-701046
Horse_Pl	TWP_JKYYVMIBLB_001938	AGATACAGTTGGTGATGTGAAGTATCACAAGGGATATGTAGCTAGATCTCTTGGTAAAAATGGTGAGGAAGTGACATTCGTCATGTTGCCAAATCCTAGCCATTTAGAAGCTGTGGATCC	3	+	Horse_Pl:468487-468606
Horse_Pl	TWP_JKYYVMIBLB_001939	CTGCAACTCTTACCAAAGGTTCTTTAGTAATTTTCCCCACGCCACATAAACGAAGAATCATGACTACAACCCAAGACAATAAAAGGATCCCCGAAACAATGGCACATCCGCCTGCCAATG	2	+	Horse_Pl:701047-701166
Horse_Pl	TWP_JKYYVMIBLB_001940	CACAAGTTACATTCTTGGTATGGCTCACCGTGGGCGGTTGAATGTTTTAACTAATGTTTTAGGCAAGCCTTATTCCCAAGTGTTTATGGAGTTTGAGGATAATCCTCAATCTCGAGGTTT	3	+	Horse_Pl:468367-468486
Horse_Pl	TWP_JKYYVMIBLB_001941	CAGAAGTCGGACAACATAAATTTAAAGCTGTCACTCCAAGAACTAAAATTGCAATAGAAAATATAGCGCCAACAATAGCAATAACCACCCTACTGATATCTACACATCTACGCTCTGCTC	5	+	Horse_Pl:701167-701286
Horse_Pl	TWP_JKYYVMIBLB_001942	CTTTTTTGAAGAGTTCTTACAAATAAAATTTACAGGGCAGAAAAGGTTCTCCTTAGAAGGGTGTGAAAGTTTGGTCTCCATGCTTGAACATCTTGTTCGCTACGGTGTTACTCAAGATAT	5	+	Horse_Pl:468247-468366
Horse_Pl	TWP_JKYYVMIBLB_001943	TAAATGCAGGGATTTTGTCTACGGATAGATCACAACTCCCTAAACCGCCAAAAACATCTTTCACATTTTCAATAAAAGGCATCAAAACCTCTCTATTTTCATAAATACCCAGAGACAGCA	5	+	Horse_Pl:701287-701406
Horse_Pl	TWP_JKYYVMIBLB_001944	AGAAACCCTTGCGTGTTCTCCTCAATTGCAAGAGTATGTATGGAAGCTCATGGAGAGTAAGCCTCCTCAACGATCTCCAGAAGAGCTTTTGCGTTCCTATCAAGATATATGTAAGGCAAC	2	+	Horse_Pl:468127-468246
Horse_Pl	TWP_JKYYVMIBLB_001945	CATAGATTATATAACAAGATTCAAACATTCAATCAGAGATTCCTCTCTGATTATAAAAATAACGAGAAAGAAACCGCTCTAGAGCAAATCTTACCTGCTACAAAACTTTGATCATCCTCT	6	+	Horse_Pl:701407-701526
Horse_Pl	TWP_JKYYVMIBLB_001946	GATCAAGAATATAGATCTTAATGAAATTGTCCCTTCTTTAGGTCTCCTCCCTCAGCCTAAAGTTCCTGTGCGTGATTTAATCCAAGCATTAAAAAACTTTTACTGTCGTAGTATCTCTGT	5	+	Horse_Pl:468007-468126
Horse_Pl	TWP_JKYYVMIBLB_001947	TCAAAAAACACATCTATTTTCTTGAAGCACTAGAGAGATATTTTTTAAATTATGAAAAAAGAAAAAGTCTTTTCTATAAAGCTAGAAAGATCCCAAGAACCCCTACTTTTCTTTAAAAAT	7	+	Horse_Pl:701527-701646
Horse_Pl	TWP_JKYYVMIBLB_001948	CGCTGCTCTGCAAGAAAAGAAAGCTCAATTCCTTTGTATGATATACCGTTATTATGGTTATTTACAAAGTCAGATTTCTCCCTTAACTTCCGTTAATCCTTCTCCTTTGATTCAAGAAAA	5	+	Horse_Pl:467887-468006
Horse_Pl	TWP_JKYYVMIBLB_001949	AGATCCATATTTATTTAAAACTGTCGGGATACAAGTGGCTTCTCCAACCACTCTATGTTTCGATATAAACATAGACAAAGAGAAGATGAATCACATGAAAACTGTAGTACAATTCTCAAA	6	+	Horse_Pl:701647-701766
Horse_Pl	TWP_JKYYVMIBLB_001950	TATGTTTCAAAAATTTCTAAATCATGAAACATTGGATCCTTCATGGAAATATTTTTTTGAAGGATACCAATTAGGTCAGGAAGGTGCTGCCTCAGCATCTTCAGGAAATGAAGAAGCATA	6	+	Horse_Pl:467767-467886
Horse_Pl	TWP_JKYYVMIBLB_001951	AATGCATCTGTAAATAGAGTCTACGGGCAAGGATTCATGCTACAATGGGGAAAATGCCGATTTATCAAATCCAAGTACTCTCCAAAATCGTCATACATCCTGCCCTTACTAGGGAGAGAG	3	+	Horse_Pl:701767-701886
Horse_Pl	TWP_JKYYVMIBLB_001952	TTTGAAAAATAAAAATTTGCTATGAAACGAAATTCAGATCGCATCTATCGAGAACAAATATCATATGGATTCAGAGTTTGCTGGACAAGTCCATTCTTCGGATATGGATTGGATCGAGGC	5	+	Horse_Pl:467647-467766
Horse_Pl	TWP_JKYYVMIBLB_001953	ATGCTCTAAGAAAAGTCGACTCTCCCTAATCTAAGATAAGCCCTTTATAGAGTAATTTCCAAAGGGTGACATCCTATCTTATCCTTTAATAAACATACGTTTTAATGCAATAGCAGACCA	5	+	Horse_Pl:701887-702006
Horse_Pl	TWP_JKYYVMIBLB_001954	ATTCGAGTTTTTTTAGACGTTCACTTTTCATCTAGTGGGCACCATCCTGTATTCTAGAGAGCAGATGTAATGTATCCTTTGCTTTTTTTCAACTATAGAAAAAAAACAAAGATTGTTTTT	6	+	Horse_Pl:467527-467646
Horse_Pl	TWP_JKYYVMIBLB_001955	AGCAAGTCCAACCAAAGATGTAGCAATTGTAACAACACCACAGTATGCAGCTGTTCCACCAACAGAGCAGCTCATGCAACCTACAATAAGAGATGCTACTGCTACGATGGCTACTAGTGC	1	+	Horse_Pl:702007-702126
Horse_Pl	TWP_JKYYVMIBLB_001956	GACGCTCCTTCTCCTCATGGATTTTGTTTTCTAAAGAACGCATTTCTTCTTTGTGACGGTCGATTTCTTTTTTAGGAACCAAACCCAATTGCATCCACTGGGTTAAGTCACGTAATTCAG	3	+	Horse_Pl:467407-467526
Horse_Pl	TWP_JKYYVMIBLB_001957	TGCAATAGCAACTCGGGTTACATGGGAGCATAAATTCTCGTTTTTATTAAAAGCAGGAATAGCGTCTTTTGATAAATCAATTTTTCCTAAACCATTAGCAGCTACGCTGAAGTTCGATAC	5	+	Horse_Pl:702127-702246
Horse_Pl	TWP_JKYYVMIBLB_001958	CCGTAGCTTCCACAAACTCCATATCAGACATACTTGGCCCGTCAGGATATACCGTTTTTGCAGGACTGCGTCTTGGAGTAACAAACTCTTCAACTTCACCACTTTCTTTTAGAAGTTGCA	2	+	Horse_Pl:467287-467406
Horse_Pl	TWP_JKYYVMIBLB_001959	GAAACCCATAACCATCTCCTATCTTAAATTTCAAAAGAACAATATAAAATGTTAAGTTTTAAGTATATAAAAACAGAAGCCAACCAGAGCTGCCTACATAGGGATAACCAAAGCATGAAG	6	+	Horse_Pl:702247-702366
Horse_Pl	TWP_JKYYVMIBLB_001960	CGCTAAAAGGATCCTCGTCATCGTCACTAGAGTAATCGATTTCTGCAGCACCTTCTTCTCGATCTTCATCATGAAGATCGATTTCTACGGTCTCACCGGGATCAATATCAATTTCAGTTT	3	+	Horse_Pl:467167-467286
Horse_Pl	TWP_JKYYVMIBLB_001961	GCATTTTGGGAACCATCACAAAGAAGAAGTTATTGGTGAACTGGAGAGACACATACCCTTAGGCATATCTATGCGCTTCCTATATTTATTGAAAATCAGCTCGTGAAGACATTCACGCAT	4	+	Horse_Pl:702367-702486
Horse_Pl	TWP_JKYYVMIBLB_001962	AAAGCTACAGTAATGACACTTCTTTGAACAGAAAGGAAAATGGATATAAAGGGCTAAAGGCGATTTACCATTCATTAGCATCGGGGTCAACAATGCCCCCACGTCTCCAACGATTTCGGT	3	+	Horse_Pl:467047-467166
Horse_Pl	TWP_JKYYVMIBLB_001963	AAAAAAAACCGTTCTATCGTCTTAAAACTATAGAACGGTTTTCAACAAACTTGAGTTACTGATCTCAATAAATCTGACACTCTGCTTGAGAAACTGAATTAGAGGGTTTATGCATTTTGG	6	+	Horse_Pl:702487-702606
Horse_Pl	TWP_JKYYVMIBLB_001964	ACCAAGAAATACAGTATCTATGAAATGCGTGTCCTTGATCGTAGAAAGTTTTTGCAAACCCTCTTGAAGAATCGCATTACAATACAAATTTACCGATTCAGAGTTGTAAGGAATCGTATA	5	+	Horse_Pl:466927-467046
Horse_Pl	TWP_JKYYVMIBLB_001965	GCAAGCTGTGCTGATCTATTACGATAACTAGATATCGCACCGTACCCCCAATAGCTAGCTAACATCAGCAAGACTAGTCCTAGGGCTATAGAAGCACCACCAGCTAAAGAAATAACGGTA	1	+	Horse_Pl:702607-702726
Horse_Pl	TWP_JKYYVMIBLB_001966	TAAATAGACCTCAGAAAGATCTTCGGGATTAGCTTCTAGGGTGATTTCTTGAGCGTGGGGAGCGAGCGTTTGAATTATGTTGTGAAGATAGTGTGGAGGAATTAATGAGGGTGTTCCTCC	2	+	Horse_Pl:466807-466926
Horse_Pl	TWP_JKYYVMIBLB_001967	AGCGCTGCTGCTGTGCAAGTCCCAATACCACAGATTAAAGCACCTAAACCAAGAAGCATGGCGACTAAGGTCATCACCAGGCGAGTCACATTAACAGACAATTTATTCTGCACGAGATGA	1	+	Horse_Pl:702727-702846
Horse_Pl	TWP_JKYYVMIBLB_001968	GTGTACAGCGTCTATAGATGCTGCTGAGGAGTGGATCCTGCCTAAGGCTTTAAGAAGGGGATCATGAAAAGTTTGTGCTCCAATACTAATCCTATTCACAGCAGTGAGAAGCAGTTCTCT	1	+	Horse_Pl:466687-466806
Horse_Pl	TWP_JKYYVMIBLB_001969	GCAGAAGTAAAACCACTAAAACCTAAACCATCACGTATGTCCGAAACGAGTTGTTGACACGACATAATACACCTAAAACATTGATTTATAATTTTTCTATTGAAACATCTTCAGGAAAAA	6	+	Horse_Pl:702847-702966
Horse_Pl	TWP_JKYYVMIBLB_001970	ATGCGAAATCGGAAGAGTCAGGGCTTGATGAAGGTCCGCGATAAAATCTGCTAGGGATTGTGTTGGCAGACCATAAATAAGATCTATGGAGATATTATTATATCCATGTTCATAACAGCG	3	+	Horse_Pl:466567-466686
Horse_Pl	TWP_JKYYVMIBLB_001971	ACATAAACACAGGATAATAAAAAATTTATTATCCACTCGTCTTAAGTACACCTCCATTTCAAGAAGGATGAGCTGTATTTCCTAGGCGAGTCTTAGGGTGTCCTATGCGTGTTTTAGGCT	5	+	Horse_Pl:702967-703086
Horse_Pl	TWP_JKYYVMIBLB_001972	TTCTTCAGCAGATAGGCTCATCGCGGCAAGTATGTCATCATTAGCAATGGAGGAAGCTAGAATACGACGGTGCTTATAAAAAGATGTATGAGGGTCTAGGGTGAGATTATAAAGAGAGAT	3	+	Horse_Pl:466447-466566
Horse_Pl	TWP_JKYYVMIBLB_001973	GTATGCATCCTTCACTTACTAAGTCATACCAGCGCATAGTAATACTTCTCCATTCTCTTTCTCGAGTGAGTTCACCCTGTCGTAAAAGAGTGGATGTAATCGCGAAAGTTAGCAAAGCTG	3	+	Horse_Pl:703087-703206
Horse_Pl	TWP_JKYYVMIBLB_001974	AGAAACTCCTAAACCTAGAAAGGGTTTATCTGTCCAATAATACAGATTATGTTTGGATTGCGCTTGAGGTTTTGCATAAGAGGCGAGTTCATAACGAGAAAATCCACGTGAGGTAAGGAG	4	+	Horse_Pl:466327-466446
Horse_Pl	TWP_JKYYVMIBLB_001975	CGCCTAGAGCACATCCTGTGGGCACTATCCAAACACTCAAACTAACAGCTAAGAAACCAGTTGCAGAGGCGATCGATAACGCGAAACACCCTGCTCCTATGATAGCAGCCGCAAGTTCTA	1	+	Horse_Pl:703207-703326
Horse_Pl	TWP_JKYYVMIBLB_001976	TTCGTTTTCTGGTAAGCTCTCTGTAGATTCATGAACAGGAAGATTTTTACGTACTGCACGTAGATACTGAGAGATTCTTGAGAGATTTTTTGACCGTACCTTATGCATATATTGTGAGGC	5	+	Horse_Pl:466207-466326
Horse_Pl	TWP_JKYYVMIBLB_001977	AAATAACTCTACATCGCGGAACAATCAAAGCTCTCTGGTTCATTATTAATATAAGATCTGCACACCTAGAGCGAATATCCATAACACTCGATCGGGCAGGTATTGGATTTCCCTCTACAC	3	+	Horse_Pl:703327-703446
Horse_Pl	TWP_JKYYVMIBLB_001978	ATCGAAGAGTTCTTTAATAAGAGGAAGGGAGGCAAGAGACTCCATTAATGGAGCAGGGAAATCTTTCCATCTAGCTCCTTCGGTAAGACGTAATCTTAGAGCTAGAGCTTCTTTGATGCG	2	+	Horse_Pl:466087-466206
Horse_Pl	TWP_JKYYVMIBLB_001979	TAGCAGCCATAAAACACGTATAATAAAATAAAGGATAACTAAGTATATAGAAAATTAATATTAATCTCAATAAACCAAAGTATTAATATCAAGGTGCTATTGAAAACATTTTTTTACGAA	7	+	Horse_Pl:703447-703566
Horse_Pl	TWP_JKYYVMIBLB_001980	AAATCCAATAACAATTATTAATTATTATTAAAATTAAAAAGAAATGTTCATGATTTCTTCAGCAATAGTATCATGAAATAAACGACCTTGTTTATTTAAGAATAAAAATTCGTTATTGCT	7	+	Horse_Pl:465967-466086
Horse_Pl	TWP_JKYYVMIBLB_001981	TTTCGTGATACAGAGTAAACGACTTCTTATCCTCATCCTGTATACCCCTATCTTTCAATAGGCCTTCCGCTATTAAAAAATATTTTTGAGCTTTTGCATAATCATGACGATCGCAAAAGA	5	+	Horse_Pl:703567-703686
Horse_Pl	TWP_JKYYVMIBLB_001982	GGTTAGTCTCTACTTTTGCTCGTACTCTGCTTTGGATATTTTCTAATGAGAAATCATCGTTTACTTTATTATCTGTTTTATCTTTCATATTTTTAATAACAATTAATTGTCTTTTTAATA	7	+	Horse_Pl:465847-465966
Horse_Pl	TWP_JKYYVMIBLB_001983	CCTTCGATAATTTCAAATGCAGAGCGATGTCTTCAGGCGCTTCCTTAGCGCTCTGCTCTAAAAGAGCCACGCCTTCAGCTATTTTCCCAAGATGAAGGAATACAGAAGCCAGTCTACGAC	1	+	Horse_Pl:703687-703806
Horse_Pl	TWP_JKYYVMIBLB_001984	AGTCTAAGGATACAGCATCGGAATTTTGTTTCGGTGCTGCTAAGCCACTGATATTTTGATTATTCATATCAATGGGTTTTGTTGATGTGATGGTTGATCCCGTTAGAGTAAATAAAGCGG	5	+	Horse_Pl:465727-465846
Horse_Pl	TWP_JKYYVMIBLB_001985	GAGATTCACAACATTTGGGTGAGCGTTGCACAGCCTTTTTTAAAGCCTCTTGGTAAGAAAGGACCTCTTCGTATGTAGATCCTGGATGTGTAAACAAGAGTTTCAATGTGGCTTCATCTA	3	+	Horse_Pl:703807-703926
Horse_Pl	TWP_JKYYVMIBLB_001986	GCATCTTCACATTGGTAATCGAGTTTCCTCCCATATTGATGTTCCCTGACATGGTCCCACCTTTTGTAGATAAGTACCCCGAATTAGGGTCAGTCTTAGACACGTAGTTGGATTGTAGGT	2	+	Horse_Pl:465607-465726
Horse_Pl	TWP_JKYYVMIBLB_001987	TGTGCCCTTGCAAGTAATCATGAGCTACTGACCCTAGCGTCTGTGCTTGTGAAGAGCTTTTAAGAAGAGCCTCCCCTTCTTTTCTCTGACCTTTTAGGATTTTTACAATACCCAAAAGCT	2	+	Horse_Pl:703927-704046
Horse_Pl	TWP_JKYYVMIBLB_001988	GTTTCGTGACCGCTTCATTAATATCAGGGTTATTTGTTACTGTATTGGCTGTTGCCATAACATAGCCTACAGTTGCTGCAGCTGAAGGGTCTAAAGTCTTTGATTCTCCAGTTGCATCAG	3	+	Horse_Pl:465487-465606
Horse_Pl	TWP_JKYYVMIBLB_001989	CTTCGAGTTCATGATCGTCTACATATTCCTTAGCTTTTTCATAAGCTAGATCAGCTTCATGATATTGTTGCTTTTGCAAAGCAAAAGACCCTTGGTTAATAAAAGTTAGGCCTATAAGCT	5	+	Horse_Pl:704047-704166
Horse_Pl	TWP_JKYYVMIBLB_001990	CAAACAGTGAAGTATCAGGAGCTGGCTCTTCGGGTTCCTCTCCTTCCGGGGGAGCCTCCTGACTCGGCGGTATTCCTAAAGCAGCTTCAATGACGCTCACCTTACTCGATATACCAGACA	1	+	Horse_Pl:465367-465486
Horse_Pl	TWP_JKYYVMIBLB_001991	CTTTTTCAGAACGTATTCTTAATTCATCAACGTTTAAACAATCACAATAATGCTCTGTAGGAAGATGTCTTCCTCCTGCAGTTGTTTCAATATTGACCTTTCCCCCTCCGTATCTTAAGT	5	+	Horse_Pl:704167-704286
Horse_Pl	TWP_JKYYVMIBLB_001992	ATTGCACATACTCGACATTAGCAGCGTCTTTAGGATTAGCCTCTGTGGGAGTTTTGATATTTTTAACCGCGTTGTTTCCCATATCCAAATCACCTGACATGGTGCTACCAGAAATGCTTA	3	+	Horse_Pl:465247-465366
Horse_Pl	TWP_JKYYVMIBLB_001993	AGATGTGTCCTGGAGGCGTAACGGATTCTAAAGGGAGATCTAAACGTTGCGCTAAAGACAAATAAAGAGAAGAAACCCCCAAGCAGACACCGAATTTTCGGTCTGCTACTGAAGATAGAA	2	+	Horse_Pl:704287-704406
Horse_Pl	TWP_JKYYVMIBLB_001994	GTGGTGGTGGTGCAGGTGGTGGTGGTGGAGTCGGGGTTTTCCAGTCAAAATAGTCTGTAACTGATGTTGATCCAGTGATCGTATTTCCTAAAAAACCAATTTGAGGGGTAGAGATTTTGG	1	+	Horse_Pl:465127-465246
Horse_Pl	TWP_JKYYVMIBLB_001995	AAGAAAATTCATCGGAAAACATTTCATTTTTCGATGGATAACGAATCCCTTCTTCATAAAATAGAATCGTATTCAGAGCTTCTATAGTTGCTCTATGATAAGCCTCTGATCCTACTGGAC	5	+	Horse_Pl:704407-704526
Horse_Pl	TWP_JKYYVMIBLB_001996	AGGCCTCCATTCTTATTGGTGCGGGTGGTACTGGCTTGGGAATACTGGGAGAAGGTGTTACTGGTGATTCATCAGGATCCGAAACAGGTGAAACTGGGGTTGCTGGAGCCGGAGCCGGTG	1	+	Horse_Pl:465007-465126
Horse_Pl	TWP_JKYYVMIBLB_001997	TGTGTTCCCCATCTAAGTGTCGCTGACGTTCTATATAAGCACGCAGAGCTAAAATATCTAAATATTGTGTATAATGTTCGGCCTTACTCTTTCCCTCTTCTCCGGGAAATTCAGCGTATA	3	+	Horse_Pl:704527-704646
Horse_Pl	TWP_JKYYVMIBLB_001998	TTATTGTTTGTTTATCAGAATCTTCAATTTTTAAGTACTTATCTGATATTGGTGTGCTGCTTACATTATCAGCTTTTGTTTGTCCTGTAGCTCCTTCTGTTCCTGCTTCGCCACCTTGAG	5	+	Horse_Pl:464887-465006
[truncated: 7,751 more rows]
