# Supplementary material for: One clone to rule them all: Culture-independent genomics of Chlamydia psittaci from equine and avian hosts in Australia
Source: Microb Genom. 2022 Oct 21;8(10):mgen000888. doi: 10.1099/mgen.0.000888 (PMC9676050; doi:10.1099/mgen.0.000888)
Supplement: Supplementary material 4 [file mgen-8-888-s004.xlsx]

## Sheet: Table S3
Table S3. The probe sequences for CP3 (GenBank: CP003797) from this study
TargetID	ProbeID	Sequence	Replication	Strand	Coordinates
NC_018625	TWP_GZKSOQASGL_000001	TGATCACTTAAAGATGAACTCCTAGAAGTTGGTGTCACAGCTCCAGGTGACCTTCTCAATCTGCTAAAACCAGCATTGAGCATAGAAGTAAAGCGATTGATACGTTCTGTTGGGCTACCA	2	+	NC_018625:584016-584135
NC_018625	TWP_GZKSOQASGL_000002	TCCATTAAGAGATACTCTATACAGAAGAAATAATCTTATGATTCTTCTTCTTTAGCCTCTTCAGCTGTTTCAAGTTCCTGATCTTCGCTATCTTGATCTCTTTGATTCGATTGATCACTG	5	+	NC_018625:583896-584015
NC_018625	TWP_GZKSOQASGL_000003	GTATTCCCATTTAATGAAAATGTAGAAGCACTTTTTCTTAAAGGTTTAGGAGAGGAAGCGCCTACATACAAAGAGCCAGGTTCTGATAAGTGCCTTTGTATTTGACTAATTGTTTCGTGA	5	+	NC_018625:584136-584255
NC_018625	TWP_GZKSOQASGL_000004	TACAGAAAAAGTACTCTGGAAATCTGCTCAACAATTCTTAAATCAGACTGTGAGTCTTCAAAAAGAACGAAGACATATTTGTTTAGATATATAAAAAAACCCGAAGCATTGCGCCTCGGG	5	+	NC_018625:583776-583895
NC_018625	TWP_GZKSOQASGL_000005	GCTGAGTTTAATTCTTCCGTTTTTGTAGTTAACATTCGTGTTAATCTAGTGACTTCAGACTCATGGTCGGTAGTAAGCCGTTCCATTAAATCTTGCTGACTCGCAATAGCTCGATCAAGA	4	+	NC_018625:584256-584375
NC_018625	TWP_GZKSOQASGL_000006	TGTCCTAGGAACAGATTTCTTCTATTCTAATGCACAAGAAAAGTTTTTCCCTGAGTGTTCTACAGCCGAAGATCATCCCAATATCTCTAGCATTTTATCCGATAATCTACATAGGGAATC	5	+	NC_018625:583656-583775
NC_018625	TWP_GZKSOQASGL_000007	TTTGCGGATGTTTCCTGCAGTTGAGATTCTAAATCTCTAACTTGAGCCTCTAGCTGTGCTACTTTAGCTTGTTCAGCTTGTAACTCACCTTGAGATCTTGCAAGTTGTTCTTCTTTTTGA	4	+	NC_018625:584376-584495
NC_018625	TWP_GZKSOQASGL_000008	AATCGCATCTAGAGGAGGGGTTATTGGTTTAAATATCGTAAGTTACTTTGTTGGGTCTTCTTTACAAGGATTAAAACAGCATATCCATCATGCTGAAAAATTGGGAATTCTAGATCAACT	5	+	NC_018625:583536-583655
NC_018625	TWP_GZKSOQASGL_000009	CTAAGAGTTTCTTCAGTTGTTTGTAGACGTGCTTCAACAGCACCCAAGTTTTCACGAGATTGAGTTAGTAACTCTGAAGATTCATCCAAACGACTTTGAAGATTATTTCCCAATTCTCTT	5	+	NC_018625:584496-584615
NC_018625	TWP_GZKSOQASGL_000010	CGATGATATTTTAGACTATACGGTAGACAAGCTCCCTAACATGCAGGTTCTTGCTAGCCACTCTAACTTTCGATCAGTACAAAACATCCCCAGAAATCTTACTGATGCCCATGCAAAAGA	3	+	NC_018625:583416-583535
NC_018625	TWP_GZKSOQASGL_000011	GTAGTTGTCAGTGCTTCAGAAATTTCTGCAAGTTGTGTTTGAGAAGCACTCACTTCTCCTTGCAATCGATTAACTTCTTCTGTTTTCTGTTCGACTACTTGTTTCATATTCATAAGTTCA	5	+	NC_018625:584616-584735
NC_018625	TWP_GZKSOQASGL_000012	CCGTTTTGGGGGAGGAGTTTGTGACCCCTATAAACTTACCTCTGATGGGAAACGTTTATTAGAAATTATGAATCAATTGGCTATTCCTATAGACCTTAGCCATTGTTGTGATAAACTCTC	4	+	NC_018625:583296-583415
NC_018625	TWP_GZKSOQASGL_000013	GTAGCCAGAACGACTTCACCCTCATTATTCACCCGAGGCTTTTTAAGAATACGGAGAGCCACACCAAAGGAAGCCAAACTCGTCCCAAGGGCAAGAACAGTTGCTCCTAAAGCAATAGAA	1	+	NC_018625:584736-584855
NC_018625	TWP_GZKSOQASGL_000014	AGAAAATGCTTCGGGATTAGGTTCTGATTCCCAACATCTCAGTGAGCTATTCACAAAACTCCTAGATCTATTTTCTATGGGGCCTATTGCTTATTTAGGGATTGTATGGAACGGAAGAAA	4	+	NC_018625:583176-583295
NC_018625	TWP_GZKSOQASGL_000015	AATGCCGAAGGTAAACTTGTAATCGTTAAGGTTAAGAGTAAAATACCGGATATAACTAAGATAATACCCACAGCAATAAGAGTTAAACTCACAGTCTTGCGACTAACATGAGAGTGCTGA	5	+	NC_018625:584856-584975
NC_018625	TWP_GZKSOQASGL_000016	ACAAAATCAACTATTTTTTCACCTTCCTGATTCGGATAATCGTATCCGTTTAATTACTTTTGATTCTGATAACCTGAATCATGATGCTGGGGAAAATACCCTCTCTATTATTCGTAGTAT	6	+	NC_018625:583056-583175
NC_018625	TWP_GZKSOQASGL_000017	CATATCCGATTTAATACAGAAACCCTTTCCAATGCCTCTTCTTGAGAGGAGGACCGTAATATAGAAGGTATCATATCTGAAACTATTTAAAATAATAAAAATCAGTAAGATTTTAACAAA	6	+	NC_018625:584976-585095
NC_018625	TWP_GZKSOQASGL_000018	TTTTTCCTATGAAGATCCTTGCGTGCGCTGCTCTCCAAGTCAATTACTCTCTGGGGGAGTGAGAAAGCAAGTTTGTGCTATATTTACTGAGCATAGCATGAGCTCTCCAAGCGCTGATAC	1	+	NC_018625:582936-583055
NC_018625	TWP_GZKSOQASGL_000019	TTTATTATTATTTTCTTAGAGAAAAAAGAAGATTAAATAAATCTTTATAATAAAAAGACTAACTAAACGCATATAATATAGAGTTAATCGCAATTAAAAGAGTTAAAACTTTTTATTTGA	8	+	NC_018625:585096-585215
NC_018625	TWP_GZKSOQASGL_000020	ACGATCAGGAAACATCAGCATATCCAGAGCTAAGACCTTATCTAATTCCATATAGTTATACATACACTCGGTGAATGTCATGATCATAGATATGCACTGCGACCTTCTTTCTCATAAAAC	5	+	NC_018625:582816-582935
NC_018625	TWP_GZKSOQASGL_000021	CTAAAAAGTAAGACTTATCCGACAAAATCAAGTTCTTCTGAGGCATCTTCAAATGAATCTTCATGTTCATCGCTGCCAGAAGAAGAGGGATGCGTTTCATTTTGAAGTTCGGCCCTCTCA	3	+	NC_018625:585216-585335
NC_018625	TWP_GZKSOQASGL_000022	ATTTTCTTGAGCAGAACGCTCGATTTCAAGGTGTAATTTGCCACAACCCTAAACCATGTGATTTTTACCCTACCTTAAGACAAGCATTAAGATCTGTCGAACCTGTTGTGGTATTTATCT	5	+	NC_018625:582696-582815
NC_018625	TWP_GZKSOQASGL_000023	CTCATAGGTTGAGGGAAGGTAATAGCCGGTAAGCAATCAGCCGGTAGCAAGCAATCAAACTGATCATAAGTCGTGGAAGGCGTGGTGAAAAATCGTGAGATTGAAGAGATTGATGAAGCA	1	+	NC_018625:585336-585455
NC_018625	TWP_GZKSOQASGL_000024	TTCCTCATCAAGTTATCGAAGACGTTGTAGGGGAAAAGATAGATGCTTGCTTACACACGCGCCACATGTTTTCTCAACACGTAAAAATTTATACAGTAAAAGATGAAGATGCTCTAAAGA	5	+	NC_018625:582576-582695
NC_018625	TWP_GZKSOQASGL_000025	ATAGTAGGGAACCAGGTCGAAGCTACTTCTTCATTAGATTGAGAACTTGGCATAGCTTCTAAAGTAGAAATACGATTTTGAAGATAACTAATTTTGAGATTCTGTGCAGTAATCTGAGTT	5	+	NC_018625:585456-585575
NC_018625	TWP_GZKSOQASGL_000026	AAGAAGTGCTTGAAGACTTCTGTCAGGAAGATATTTGTGTTATTCCAGGCTGTTGTTCCTACGGACTGGAATCTACGGTAATCTCTGCAGATCCTTTAAAGATCTATCGTGAGGGAATGA	3	+	NC_018625:582456-582575
NC_018625	TWP_GZKSOQASGL_000027	TGTAAATCCATATTCCTTTGATTTGCTTGTTCTAAATGACTCTCTAATAGAGTTGAACAAGATTTTGCACTTTCTACAACTTGTTCTGAAAGCTCTTTTTCGGACTTTCGTGCTATCTGT	6	+	NC_018625:585576-585695
NC_018625	TWP_GZKSOQASGL_000028	AAGAGAAACTAGGATTTAGGATTCTTTCTATTCCTATAGTGAATAAGCTCATCGATCTCGCAGGACCGCTACTTGGAACGTCTGCAAACATTTCCAATTTCCCTCCAGCAATCACCTCTA	3	+	NC_018625:582336-582455
NC_018625	TWP_GZKSOQASGL_000029	TCATGCTGCATCAAATAGAAATGAGAGATCCCTTGAGCACTCAAGCTGAAGGCACGTATATCCTGAATTCCTCCAACAAATAAAGCGGCTCCTGTAATGCCCAAACCTAGACTGATACCG	1	+	NC_018625:585696-585815
NC_018625	TWP_GZKSOQASGL_000030	TTGAGGATATTGAAAAATTCTCGGGATGTACATTATCAACACACGCACTTAAGTTATCACAGAAGTTCCTCCCCGGGCCGTTGACTTTGCTCGTTGACCATAAAAACCCTAGATTTCACC	3	+	NC_018625:582216-582335
NC_018625	TWP_GZKSOQASGL_000031	GGGCGGAACCACGTAGTTAAAAGAAGTTGAGAAATTACAGCGCCAACTATACAGCCTATACCAAGAACGATTTTCACCATTGCGATGACTGTTCTTGTTTTCCCCATAGAGTGTACTCTA	3	+	NC_018625:585816-585935
NC_018625	TWP_GZKSOQASGL_000032	TCCCCACAGATACAGTTTATGGTTTGGGAGTGGCATTAAATTACCCAAATGCCGAAGAGAAAATCTATGATTTAAAGCATAGAGATCAGGGAAAATCTTTGGTTGTGTATGTAAATACTA	5	+	NC_018625:582096-582215
NC_018625	TWP_GZKSOQASGL_000033	CTGTATGTTAAAATATCTAATGAAGAGGGGAAGAGAATGGAAAGAATGGGATCCGTATTCTTTTCTTGGGGACGAGGTAATCCATGTTCTCTGAGAACATTTCTAATCTCTAGATAATTT	5	+	NC_018625:585936-586055
NC_018625	TWP_GZKSOQASGL_000034	TTTTTTGCAGAGAAATATTTTAGAGAATAGCGAATTCTGGAGTTTTTATGTCTGTTACAGATCCAGATTTTTTTTTACGACAAGCTGCAGATTATTTAGATCAAGGCAAGGTTATAGCCT	6	+	NC_018625:581976-582095
NC_018625	TWP_GZKSOQASGL_000035	TTCCTCCAGACAGCGTTTTGATAGTAGACTACCTTAAGACAGTACGCGATGGCTGCTGAACCTATAACTATTCCTGCTACGCCTAAAGGGATACTTAGGGCCGAGGTCAGTCCTAAAGGA	1	+	NC_018625:586056-586175
NC_018625	TWP_GZKSOQASGL_000036	TATAGGGAAGATAATTAATGTCATTTATTTTAATAACTTTAATACTTCTCGTGAAATAGATCCTATATTGAAAAAATTGGATTTAGAAACATGCCTATGTTAAAGTCTTCTCGAATTTAG	7	+	NC_018625:581856-581975
NC_018625	TWP_GZKSOQASGL_000037	AGAATCAATACACAAATGCCAACTATAAGAAGAATGATTCCTAAGGCAAGAGCTACAATAACTGCGAGAAAAGTTTGTCGCTCGTTTTTTAATGAAGTTAACATTATTTGCTAATATGGA	6	+	NC_018625:586176-586295
NC_018625	TWP_GZKSOQASGL_000038	CATGAATGCTCTCAAAAGTAACTTATAGTGAAAATTTAGACCAAATTAGTCGGATTGATTTTAGAGATCAAGGGTTTCTTTGAACCCACAAGACATAGAAAAATTTATAATTCGTTCTTC	6	+	NC_018625:581736-581855
NC_018625	TWP_GZKSOQASGL_000039	AATAGTTTTAACTTCATTATCTGAGTTTTTAAATTGAATTTCAGGGGCAACAAGCATAAGTTTAAGAAAAAATACGAAAAACAATCATGTTACCACCTTATTATAAATGATGTAAATCTA	7	+	NC_018625:586296-586415
NC_018625	TWP_GZKSOQASGL_000040	TGCTAAATTGTCAGCATTTGCTCCATAGCCATGACAAAAGATAATAATAGGATCATCGGGATCCCCAGGACATACTATGGAATCTAATCCAGCAAACTTACGACGAAAAAATGAATACTC	5	+	NC_018625:581616-581735
NC_018625	TWP_GZKSOQASGL_000041	ATTTTATTTACAAAACAAATGAAGATTAGTTTGAGTATTCTAATAAACACAACAAATTAACATGATATTCTTTTTTTTAAACGATAGCTAAAGCTTTTTTGCGATTACCTATGTTTGGAC	7	+	NC_018625:586416-586535
NC_018625	TWP_GZKSOQASGL_000042	AGGAACGTCTAAGGGGAACCAAGCTCTTCCACCACCAAATTCATAAGAAAGTTGTTCAATACCATGAGGGAATACCCATGTAGGACGTACACCTTTGAAAGGACATGCTGAAGGGAAAAA	2	+	NC_018625:581496-581615
NC_018625	TWP_GZKSOQASGL_000043	TTAGTTAGAGGAGAAACTATACGCTTGTCTCTTATGATGAGAAAAAATGATGTCTACAGCTTCCTCTGATGAGTCTACTAGGTATAAATGTCCCGGACATGTATGCGTATAATGTAAGTT	5	+	NC_018625:586536-586655
NC_018625	TWP_GZKSOQASGL_000044	CTCTTCAATAAGGTTTTCTAAAGCTGCTTTTGGTTTCTCAAAATCTATATTGAATAATTTTTGGTATTGTTCTTCTGTTGCTGGGGTAATATCCGGATTAGAAATTAAGCTCTGAAATAG	6	+	NC_018625:581376-581495
NC_018625	TWP_GZKSOQASGL_000045	TTTCATCCACTCTACTAAAGGCCCCCAAAATTGCATGCCTACAAGAACGACAGGATGAGGAACTTCTGGGTATCTAAAGTGGTCTAGGGCAAAAAAACATTCACTTACGGTACCTAGTCC	2	+	NC_018625:586656-586775
NC_018625	TWP_GZKSOQASGL_000046	TGCTCCAGAACAAATTAAAGCTCCTCGATAAGGGATTTTTGAAGATAAAATAAGATGAGTGGTGATCATAGCACCTTGGCTAAAGCCTCCTAGGATAATGTCGTATCGCGGACGATCCAA	3	+	NC_018625:581256-581375
NC_018625	TWP_GZKSOQASGL_000047	TCCAGGAAACACTACACATCCAGAAGCTTTGCCAACCATGCCTTCTAAACGATGAGAGATATGGGAAACCTGTAAATAGTTTTCTTTGGGTATGTGATCATTCAATTCCTCACCCTTTAA	4	+	NC_018625:586776-586895
NC_018625	TWP_GZKSOQASGL_000048	CTGATTTAGCCGTTCCCCATGGTAATAAGGCAAAATGGTATCTTGATATCCGTGACTTTGAATAAAAGGAACCTTAGCACATAAATTTATATTATTTTCCCAGCCTTTCTCTAATAGTAA	6	+	NC_018625:581136-581255
NC_018625	TWP_GZKSOQASGL_000049	GATAAATCCTAGAGATGCCCCCCCCCCAGCTCGTACAGCACCAGCATTAGCAGCTTCCATAATCCCTGGACCTGCTCCACCAGTAACCACAGCGTACCCATTCTTAACTAATAGATATCC	1	+	NC_018625:586896-587015
NC_018625	TWP_GZKSOQASGL_000050	TTAATTGAACGTACTTGTCCATAGGGGAATGGTTTCCTGCATTTTTTGTAAAACAACAGCAGGAATTTCATGCCCACCATTAAAAGAAATAAACTCTCCATGTAAACGTGAAGATAGGAG	5	+	NC_018625:581016-581135
NC_018625	TWP_GZKSOQASGL_000051	TATATTCTGAGCTTTTTTATAATGTTCATCTGTAGGACAGAATCTGCCAGCCACCACTATCCAGGGGCCATGATCTTGATGAAATTGTGTAGCGGAAATAATCTGCTCACAATCGTGTAT	4	+	NC_018625:587016-587135
NC_018625	TWP_GZKSOQASGL_000052	GAAAAGGTGCTTGTGATTATAGAAAAAGCCTATCAAGCTTTAGATAACTCTTCATCAGCGACAAGCTGCATGGAATGGGTAGCCTTACAACTTGCGTCACTGAATCATCGTTCTTCGGTA	3	+	NC_018625:580896-581015
NC_018625	TWP_GZKSOQASGL_000053	ATCCTGAGGTTCCCAATTTTGAGAGGAACCAAAAGTGGGGGAAATACACATCAATAATGTGAAATAAAAATAAAGAAATCGCATTCTACAAAACTAATTTTATCAATAAATGCATTATTA	6	+	NC_018625:587136-587255
NC_018625	TWP_GZKSOQASGL_000054	TTAGAAGTTCTTTTAACATTATTTAGAGATAGATTTATGCTTTCTTTAAATATCAGTGCGAGTGCTATGACTTATCCGCAATACGCTAAAGGTATTCTTAATCTGCCTATACTTCCTCTT	6	+	NC_018625:580776-580895
NC_018625	TWP_GZKSOQASGL_000055	TACACAATCTCAACTATTTTTAATTAGCAAATACTATAAAGATAGGGCAGGGGAAATTTAGTTTTTAAACTTTACACTATTTTAATTATACGCTAGCTTGTATCTCTATCCTCATTTTAA	6	+	NC_018625:587256-587375
NC_018625	TWP_GZKSOQASGL_000056	GAAATCGCCTATCTACTCAAGTATGCCTCAGGAGAAATGAGTATTACAGAAGTAGGAAAAATAGTTAAAGGTAGTGCAGATACAGATAAACAAGTGCTCAGAGATAAAGCTAAATACCTT	5	+	NC_018625:580656-580775
NC_018625	TWP_GZKSOQASGL_000057	GACATGCATTTGTTATCTATAGACTTGAGCAGTTAAAAATGTTTTCCTTTCAGATAAAGTATTTCCAACAATTATTAAACATAAAATACGCTGTATTTTCGGCCGTATTTCTTGCTGCAA	6	+	NC_018625:587376-587495
NC_018625	TWP_GZKSOQASGL_000058	CCGTCTCACAGTGTAATCATACTGACATCTGCAAAACTTCAACGTATACCAGCAACGATTCTTTCACGGAGTTTATCCATACATATTCAAGGACAAGAAAAGACAAACCCTAATGAAGAG	4	+	NC_018625:580536-580655
NC_018625	TWP_GZKSOQASGL_000059	CTACGGTATTCGCTCTAACCTTCCCTGAGATAGCTTCAGGATTCAGTGAGAAAGGATTTTCAACTGTACTCATAGGTGGCTGTGCTTTTCTATGTGCTAGAACTGTAGGCATACTGGTAA	2	+	NC_018625:587496-587615
NC_018625	TWP_GZKSOQASGL_000060	ATAAAAAAACAGATCGCAATATTTCCTTATGAAGGCTACTATAAGATCTATATTATTCATGAAGTAGATCGTATGACTTTACCTGCGATCTCTGTATTTTTAAAAGTCCTCGAAGAAGCT	6	+	NC_018625:580416-580535
NC_018625	TWP_GZKSOQASGL_000061	ACCAGATTATTGATCGTGACATTGATAAGAAAAACCCTAGAACAACTTCTAGAGTATTACCCGCTAAAAAATTATCGATACATTTTGTTTTCTTAACCACGGTACTTGCATCCTTATTTT	6	+	NC_018625:587616-587735
NC_018625	TWP_GZKSOQASGL_000062	ATTCTTCTAAAAGATACTCCTGAAGCGCGGTATAAGATTTCCCAAAAACTACATCCTGATATTCAAGAGTTTCAGCCTTCTGGAAAGGGAAGATTGCATTCTATAGAGATCCCTAGGGAC	4	+	NC_018625:580296-580415
NC_018625	TWP_GZKSOQASGL_000063	TTCTAGTTCCCTGTACATTTTTAAGTAAGGAATGCTCCTGGCTAGCCTTATTGGCTATTCTACTTATGATTATTTATGCCTATGCAAAACGTTTGACCTATTTGTGTCATTGGATCTTAG	5	+	NC_018625:587736-587855
NC_018625	TWP_GZKSOQASGL_000064	AATGAACCTTGGGAGGCCTTACTTGATAACATTAGTCAAGGTAAGGTATGCCATGCGATTTTATTGCACGGCAGTTCATTATCCATTCTTTCTCAATATGCTTATAACTTGGCCTCTCAT	4	+	NC_018625:580176-580295
NC_018625	TWP_GZKSOQASGL_000065	GTCTTATTTATTACCTTGCGATTCTTATGAATTTCTATGCTTTATCTTCAAAACCTCTCTCTTTAAAAATGTTTATCATAGCCTCCCTATGGGGAATAACAGCTGCTATGATTATTGCTG	6	+	NC_018625:587856-587975
NC_018625	TWP_GZKSOQASGL_000066	CGAGTCACGTCCTGACAGCTATCTTGTTTTAGATGCTAGACAACCTATAGAAGAATCACTCAACAAAGTTATGACCGCTTATACAGAATTAGCCTTATGCAAATAGAAGGAAAGATAGCT	5	+	NC_018625:580056-580175
NC_018625	TWP_GZKSOQASGL_000067	CTAATGACATTATCTATGCGATTCAAGATTTCGAGTTTGATAGGAGAGAAAAGCTCTATAGTATTCCTGCATGTTTTGGGAAGGCAAAGGCTGTTCGTATTGCTTCAGTATGTTTACTGC	5	+	NC_018625:587976-588095
NC_018625	TWP_GZKSOQASGL_000068	TTTAGATATTCCTACGGACGAAGGACTAAAAAGAAAACAACAACAAAAGTCCTTTGATAAGTTTGAAAATAAGTCTTTGGCATATCACACAAAAATTCGTGAGGGTTTTTTATCTCTTGC	6	+	NC_018625:579936-580055
NC_018625	TWP_GZKSOQASGL_000069	TAAGTTTGCTATCTTATATAGCCATGGCCGTGCTGGCATCTTTTAGTAAATTAGGGCTTATACTGTCGCTATTACCTGTATTAGTTATTGGGAAGACCATCAAAATCTATTACGCATTGG	5	+	NC_018625:588096-588215
NC_018625	TWP_GZKSOQASGL_000070	GATTCCATGATTCTACAATTGTCTATCAAGGAATAGTTGGAGGGCTGGGGAAGGAATATGTGACAAATCTCTGTCACAGTGTTGTAGGAGAAAAAAAATTCTTCCAAATCTTACCTGCCT	4	+	NC_018625:579816-579935
NC_018625	TWP_GZKSOQASGL_000071	ATAAGAATCATGTTAATCTTGAGATATGTTTTTTTAGGGGAAACATCTACCTTGCTTTATCCTTTTTTATCGTCATGGTAAGTTTATTAATTTCATAATAGATGGATACGAATGAAACGT	6	+	NC_018625:588216-588335
NC_018625	TWP_GZKSOQASGL_000072	CCTCCACAACAGAGATTTCTCCTTATACGGAGCTTTTTTTATTTCTTGCAGCACGTGCACAACACATAACTGAAAAAATACTCCCCGCTTTAGAATTAGGGAAAATTGTGGTATGTGACA	4	+	NC_018625:579696-579815
NC_018625	TWP_GZKSOQASGL_000073	TATATCGTAGGCATTTCAGGAGCTTCGGGAATAGTATTAGCCGTCAAACTCATACAAGAACTATCTAAAATGCAACATGATGTTGAGGTAATTCTTTCTACAGCAGCAATGAAAACGCTC	5	+	NC_018625:588336-588455
NC_018625	TWP_GZKSOQASGL_000074	AAAGCTCTTTAACACAACTTTTAAAAGATAAGCTTATGGCTGAGGGGAAAGAAGTTGTAGCGACTAGAGAACCTGGAGGATCTTCCTTAGGTGAGCGAGTGCGTGATTGGATTTTAGACC	3	+	NC_018625:579576-579695
NC_018625	TWP_GZKSOQASGL_000075	TATTATGAATTAGATACCTCTTCTTTGCTGTCTTTAATCCCTGAAGAAAGTCATCGGTATATTCACCAACATAATATCAAGTCTATAGAAAGCAAATTGGCCTCTGGATCTTATCATGTC	6	+	NC_018625:588456-588575
NC_018625	TWP_GZKSOQASGL_000076	AAAAACTCTCGTTAAATGAAGATGAGACTCTAACGAATATTGAAGAAGAGAGTGCCTCACCACAAGTATAAAGGAATAAAGCCATGTTTATAGTAATTGAGGGATGTGAAGGGTCAGGAA	5	+	NC_018625:579456-579575
NC_018625	TWP_GZKSOQASGL_000077	GATGGGACTGTTATCGTGCCATGTAGTATGGCTACAGTAGCAGCTATTTCAATCGGCTTAGGAGATAACCTTTTACGAAGAGTTGCAGATGTAGCCTTAAAGGAACGAAGGAAGCTGATC	2	+	NC_018625:588576-588695
NC_018625	TWP_GZKSOQASGL_000078	TCATGTCAGCACAAGGACAGGCTATTCGTATTAACATGCAAGATGTACGTGTGATGGGAAGGTCTACTCAAGGTGTACGCTTAGTTCACGTTAAAGAGGGTGATACCCTTGTTGCAATGG	1	+	NC_018625:579336-579455
NC_018625	TWP_GZKSOQASGL_000079	TTAGTTCCTAGAGAGAGTCCGTTACACTCCATCCATTTAGAAAACTTATTAAAATTATCGCAAAATGGAGCGATAATCTTACTGCCAATGCCCATGTGGTACTTCAAACCACAAACTATT	5	+	NC_018625:588696-588815
NC_018625	TWP_GZKSOQASGL_000080	AAGTAGAAGATTTCCGAGAAACCAATCGAGGAGGGGTAGGCGTACGTTCTATTCTTATCAACGAGAGAAATGGAGATGTTCTTGGAGCTATTTCTGTGACAGATCACGATAGTATCTTAC	3	+	NC_018625:579216-579335
NC_018625	TWP_GZKSOQASGL_000081	GAAGATATTAATAACGATATCGTTGGAAAAATTCTCTCTTTGCTAGATATAGAGAGCAATTTAGAAAAGGTTTGGACCAATCCTGCTTAATTGGTACGTTTACCATTGATTACTTCATGA	6	+	NC_018625:588816-588935
NC_018625	TWP_GZKSOQASGL_000082	CACGTGGAGTACGTGGAGTTTCATTGAAAAATGAAAAAGATCGTGTTGTTGCTTGTCAAATTGTTAGAGATGATCAATCTGTTCTTGTTGTCTGCGATAATGGCTTCGGGAAACGCTCTC	3	+	NC_018625:579096-579215
NC_018625	TWP_GZKSOQASGL_000083	AGATTTTCAATAGCGATAAAAGCATAGGGATCTTCTCTGTGGACAATTTCTTTAAGTTGTGAAAGCTGTAAACGCTCTACAACAATATAAAGAATGTTTCTAGGCTCTCCAGAATAGCCA	5	+	NC_018625:588936-589055
NC_018625	TWP_GZKSOQASGL_000084	GTGACGAGCTTATTGCTGCGGTGCATATTACTAGCGAAGACGAAAAGGTCATGCTATTCACGAGATTGGGGATGGCTGTACGTTTCCCTCATGATAAGGTACGACCTATGGGAAGAACAG	1	+	NC_018625:578976-579095
NC_018625	TWP_GZKSOQASGL_000085	CCTTCAGCTTGAATATAGGTAAGACCCACCCCCAAGTTTTCCATAAGGATTTGGCCGAGTTTTCTTGGAGAGGAGGTGATAATGGTCACAGATTTCGTATCTTCGAGACCTAGAATGACC	1	+	NC_018625:589056-589175
NC_018625	TWP_GZKSOQASGL_000086	ATTTTGAAAATGCAGGATTCTTATTCTTAGCAACCAAACACGGGGTAGTCAAAAAAGTAGCTCTTGATGCGTTCAGCAATCCTAGAAAGAAAGGTATTCGCGCTCTAGAAATAGATGACG	4	+	NC_018625:578856-578975
NC_018625	TWP_GZKSOQASGL_000087	ATATCCATAACTTTCGTTGCGATGCCGTAAGTTAAGAAGGATACGAATGCCGTATGCCAATTCTGATAGACAATACCTGCCAAGGCAAAGATAAAAAAGTTAGCAAAAAGAATAACCTGA	5	+	NC_018625:589176-589295
NC_018625	TWP_GZKSOQASGL_000088	ATTGGTTGAAAGTCTGGCAATTGCCTGAAGGGGAAAGACGAGCTAAGGGTAAACCGATCATTAACTTTCTTAAGGGTATTCGTCCTGGAGAACAATTAGCCGCTGTTCTTAATATTAAGA	3	+	NC_018625:578736-578855
NC_018625	TWP_GZKSOQASGL_000089	CCAACGGTGTATCCTCTTTTTTTATTTATGATGATACCTAGAATCTCGATACCATCCGTAGATCCTCCATGACGGATGATCAAACCACAACCTACCCCTATAACAGCTCCACCGAAAACT	3	+	NC_018625:589296-589415
NC_018625	TWP_GZKSOQASGL_000090	AACGCGGTGGTCATGGCGTTTCTGGATTTGACATGAAGAAAGGTTCGGACTTTTTAAAAGCAGTGTATTCAGCATCAACAAAAGACTACCTGTTGATTTTCACCAATTTTGGACAATGTT	4	+	NC_018625:578616-578735
NC_018625	TWP_GZKSOQASGL_000091	ACTGTTTCCATTTCGGACCCTTTAAACACTATAGGGCTAAAACCAAACCATAAAGGTAAGGAATCAATAAGCCATAGGGCACAGGAAAAGATGATCACAGCAGTCATCATCTGAATGACA	4	+	NC_018625:589416-589535
NC_018625	TWP_GZKSOQASGL_000092	AATTTGATGCCGATGACATTCGTGATATTGAAGATATTATCACCAACGAACCTGTGATTATTACAATATCAGGAGATGACTACGTAAAAAGAATGCCTGTAAAAGTCTTTAGAGAACAGA	6	+	NC_018625:578496-578615
NC_018625	TWP_GZKSOQASGL_000093	AAATACTTACCAATCTGTTTAAAAGCTAAAATGACAAAGGGCAGATTGAAGAGTATTAAGCAAAACGGCAAATATTTATGACCAAAGAAATGAGAGGCAATAAGAGATAAACCGACGATA	6	+	NC_018625:589536-589655
NC_018625	TWP_GZKSOQASGL_000094	TAAATAAAATTGCTTACTACAAACGTGTTCTTGCTGATGAAGGTTTAGTAAAAGATATCATTAGAAATGAACTTCAAGAGCTTCAAAAGCTTCATAAAACTCCTCGTAGAACTACGATAG	6	+	NC_018625:578376-578495
NC_018625	TWP_GZKSOQASGL_000095	CCACCATCGATAAGTTCATTTGGAACTAGAACCATTTGAACTCCACAGGCAGCTAAAAATCCTCCAAGAATAAACCAGCTTAGGGTCTTGGAAAAGTACAGAGGAAAGCTAAACTTCGTT	3	+	NC_018625:589656-589775
NC_018625	TWP_GZKSOQASGL_000096	ATCAATTGATTGAAAAGTTCGGATTTACTGAACATCAGTCCATTGCTATTCTTGAGTTGCGTTTATACCAACTTACCGGATTGGAAGCTGAGAAAATTCAAAAAGAATACGATGAGTTAG	5	+	NC_018625:578256-578375
NC_018625	TWP_GZKSOQASGL_000097	AAACGAGTTCCGTGGGGCATTTTCAACCTCTGATTGTATGTTCGCGAGAGACGGGGCTTGAACCCGCAACTTCCGCCTTGACAGGGCGGTGCTCTAACCAATTGAACTACTCCCGCAAAT	1	+	NC_018625:589776-589895
NC_018625	TWP_GZKSOQASGL_000098	ACGAGTTAAATAAAGCTGAAGCACGTGCACATATCCTTGAAGGTTTCTTAAAAGCTCTTTCTTGTTTAGATGATGTTGTACATACCATCCGTAATAGTGATAGTAAAGAACACGCTAAGC	5	+	NC_018625:578136-578255
NC_018625	TWP_GZKSOQASGL_000099	GGACACGACAGGATTTGAACCTATGACCCCCTGTGTGTAAGACAGGTGCTCTAACCGCTGAGCTACGCATCCAAACAAGATTAGGTGCATAAGTTAGCAGAAGAAATAGTTTAATCACAA	2	+	NC_018625:589896-590015
NC_018625	TWP_GZKSOQASGL_000100	TGACTTTCGGAGCGAATATGCTCGCCTTGGATAAAAATCTTCCAAGGACAATGAATATTCATAGAATGATTTCTGCATGGGTACGCCACCGTACAGAGGTAATTCGCAGAAGAACTCGTT	3	+	NC_018625:578016-578135
NC_018625	TWP_GZKSOQASGL_000101	CCATTTTTACTCTAACAATTAAGAAAGCTTGTTGTTGCAAGTAAAGGTTCGAGAAAGACACACCCTAAGATGTTTCCCACAGCGTTCTAAGATACACAGACCGTGGTCTGTCGCACGTTT	3	+	NC_018625:590016-590135
NC_018625	TWP_GZKSOQASGL_000102	GTATTTCCGATGTTCGAGATGAATCAGATAAAGATGGTATCCGTGTTGTTCTCGAGCTTAAGAAGGGAGAGTCATCAGAAGTTGTTATCAACCGTCTCTATAAATTCACTGATATTCAAG	5	+	NC_018625:577896-578015
NC_018625	TWP_GZKSOQASGL_000103	CTTTGTTTCTTTAGAGGAAATAGTTATAAATTTAAAAAAAGAGCTAGAAGAACAACAGCGTATCCCTAAAAAAAATTCTCATGTTTTTAGAGTAAACTAGAACTGTATTGTAGAGGATTC	6	+	NC_018625:590136-590255
NC_018625	TWP_GZKSOQASGL_000104	TAGAAGAGAACGCAGACAAACATCGTGAGAATATCATTCTTACAGAAATGCCCTACAATGTAAACAAATCGCGATTAATTGAACAAATTGCTGATTTTGTTAACGATAAGACTTTGTCAG	6	+	NC_018625:577776-577895
NC_018625	TWP_GZKSOQASGL_000105	AAGAATCTATGGAAGAGATCGGTAGAGAGAATATTCTACCGATTTTCTAATTAGGAATACCCAAGAGGTGGGATCAGTTTAATCAAAGAGTGTAACACCTGATTCAGAGCTCATAAAATT	5	+	NC_018625:590256-590375
NC_018625	TWP_GZKSOQASGL_000106	TCTTAGAAGTCATGCCAGGACCAGATTTCCCGACAGGGGGACTGATTTGTGGTAGTGAGGGTATACGCTCTACCTACTATACAGGAAGAGGAAAGATCAAAGTTCGTGCACGTCTTCATG	1	+	NC_018625:577656-577775
NC_018625	TWP_GZKSOQASGL_000107	ATCAAAGTCTTCTTGTAACTGTTGGAACTCAGCTTCGCTAGTTAAAGCTAGAGGAGAATTTCTTACGAGCAAAGGAACCACGGATATGTAATTTTCCAAAAGAGTTCGACACTCATCGGA	4	+	NC_018625:590376-590495
NC_018625	TWP_GZKSOQASGL_000108	GTAACGGTTCCTCTGGTATTGCTGTAGGTATGGCAACAAATATACCTCCTCATAACCTCGGAGAGTTAATAGAAGCCACGCTATTGGTATTAAGTAAGCCTGACGTCTCTATAGAAGAAA	3	+	NC_018625:577536-577655
NC_018625	TWP_GZKSOQASGL_000109	AATATCTTCATCTATAACTATTTGACAATCACTTAAAGAAAAGAACTTGCGTTTCCCATCATCAACTAAAAGTCTGGGAATACCGCAGGCATATTCTTTTCCTGTAGTCACAAGTCGCAT	5	+	NC_018625:590496-590615
NC_018625	TWP_GZKSOQASGL_000110	CCCATAGTGCGATCTTCCTAATGGAAGATTTAGATAAAGATACTGTAGATATGGTATCTAACTATGACGAAACGAAGCACGAGCCTGTTGTTTTTCCTTCGAAGTTTCCTAATCTTCTTT	5	+	NC_018625:577416-577535
NC_018625	TWP_GZKSOQASGL_000111	GCCTTTCCACTCTTCGTTATGTTCGCTAGCAGGGAAATTTACATTAAAGCCCGATAAAATCGGGAGAGGGTTCGATAGAGCATACAAGGAGAGTCTTTTTAGTATCTCAGGGGCATGTTC	2	+	NC_018625:590616-590735
NC_018625	TWP_GZKSOQASGL_000112	CGTTAGTGCGTATGGCTCAAAACTGGGCGATGCGTTATCCACTGGTCGATGGTCAAGGAAACTTTGGCTCTATTGATGGGGACCCTGCGGCTGCTATGCGTTATACGGAAGCTCGTTTAA	1	+	NC_018625:577296-577415
NC_018625	TWP_GZKSOQASGL_000113	TTCCTGAAAGAAAGAAATGTGTTGTTCTTGAGAAAAAGCTATGGAGGGGACACCTGATAAAATGGCTTCCATAGCAGCTCCAGCAGTTCCAGAATAAAAGATATTTCTTCCTGCATTAGA	4	+	NC_018625:590736-590855
NC_018625	TWP_GZKSOQASGL_000114	TTCTTTATGCAATGAAGCAATTAAACCTCACTCCTGGTGCGAAGCATCGTAAATGCGCTAAAATTTGCGGTGATACTTCCGGAGATTACCATCCTCATGGAGAGAGCGTTATTTATCCTA	3	+	NC_018625:577176-577295
NC_018625	TWP_GZKSOQASGL_000115	TCCATGATTGATTCCAGATAGTACAAGATCAGGCAAATCATTACGGAATAAATCTCCCAAAGCGAGCTTAACGCAGTCTACTGGGCTACCAGAAACTGCCCAAGCCCCAGCAACAGGCTG	1	+	NC_018625:590856-590975
NC_018625	TWP_GZKSOQASGL_000116	TTGTCCCTAAAAATCTAGAAGAAGAGATGAAGGAAAGTTACCTTCGTTACTCTATGTCGGTAATTATTTCTCGAGCGCTTCCTGATGTCAGGGATGGTTTGAAACCTTCGCAAAGGCGTA	3	+	NC_018625:577056-577175
NC_018625	TWP_GZKSOQASGL_000117	AGGATAGTCCACCTTTTCTATAGAGACGGGTTGTGTATAAGAAAAAGACATGCTTTTCCCTGACTGTTCCGTAGTAGGAGCAACTATATAGAGATCAGCAAAGTCTGCTTTTAATAAATT	5	+	NC_018625:590976-591095
NC_018625	TWP_GZKSOQASGL_000118	TTATGGGCGAAGAAGTTCCTCCAAGAAGAGAATTTATTGAGAATCACGCTCTATCAGTTAAGATGAATAATTTGGATATTTAGGAGACGGTTATCACTATGTTGAACAAAGAAGAAATCA	6	+	NC_018625:576936-577055
NC_018625	TWP_GZKSOQASGL_000119	TGCAACTAAAAGACTCATCCCTTTAGCGGAAATGCCGTCATCATTAGTTAACAAAATCTTTAATCTTTTGTGCATAAAATTACCGAAAAAAATAAATCTTACTATAATTAAAATAGTAAG	6	+	NC_018625:591096-591215
NC_018625	TWP_GZKSOQASGL_000120	AAGGTCTTGGAGAAATGAATGCTGATCAGCTTTGGGATACAACTATGAATCCCGAACAGAGAACTTTAGTTCGTGTGTCATTGAAAGATGCTGTTGAGGCAGATCATATCTTCACCATGC	3	+	NC_018625:576816-576935
NC_018625	TWP_GZKSOQASGL_000121	ACTAATCTATAAAAATATGTTTAATTAGTTTTATTTTTTTGAGCTTTTGACAATCCATGTTGTTCAATAGCTAAAGCAATATTATGTCTTGCTTGAGGAAAAACATCTTCTAGTAACTTT	7	+	NC_018625:591216-591335
NC_018625	TWP_GZKSOQASGL_000122	CTGAAATGGTGATAACCAATGAAGATTCAAAAACGTTACCTTATACTTGTTATACTTTAAAAGAAGTTATCGATCATCTCAAAGCCCTTGGAAGAAAAGGTATAGAAATTCAGCGTTATA	6	+	NC_018625:576696-576815
NC_018625	TWP_GZKSOQASGL_000123	AATGCTTCTTCTGTTTTTGTTCTTAAAGATACAACTGGGCAACGACAAGTAACTCGAGAAAATCCACTTTCCTTAGCGAATTTTCTTATCCAAGATTCCGGGGTAAGTATTAAAGGGCGT	5	+	NC_018625:591336-591455
NC_018625	TWP_GZKSOQASGL_000124	GAGAAGATGCGGATTCTATGAAGGTTATTGAATTATATAAAACGTCGATCTTTGCAGAAATTCAAGAGGAATTGCGAGACTATGGTTTAGATATTCGCCATTATCTCAATCCCAAAGATT	5	+	NC_018625:576576-576695
NC_018625	TWP_GZKSOQASGL_000125	AAGATAGTAATACCGAAATGGACCATATCTAAAACCGGTAACATTCCAGCAAATTCTGCTTTATGTAAGAGATTCATCAAAGCTGTTTGGACTACGTCATCACGATGATGACCAAAAGCT	5	+	NC_018625:591456-591575
NC_018625	TWP_GZKSOQASGL_000126	TTTTAGAAATGCGCAAGGAAACCTTAGGCTATCCTTTATATTATAGCCCTCCGCAAAGCGGGAAGCAAGGTGGACGCTATTTCTATTCTTCCGAGGAAAAAGAAGAAGAGATGGCATCTA	3	+	NC_018625:576456-576575
NC_018625	TWP_GZKSOQASGL_000127	ACGGCAGTAGCTCCCACATCTTTTGCTGCTTGGAATAGTAAACGTCTTCTAACTTGAGAACATGAATAACACTCTGGAACTTCTGGGTCATAGGGAGAGGTTATCGAACTATAGGGGACG	1	+	NC_018625:591576-591695
NC_018625	TWP_GZKSOQASGL_000128	TGTTTAAAAACGGAGATCGTGAGATCAGTAGAGAAGCTTTGGACAGCTTTGTCAAGCTTATCTTGAACATAGAAAACTTTATCGTTGCTTTAGAGAAAAAAGCTGTTCCTTTTTCTGAAT	5	+	NC_018625:576336-576455
NC_018625	TWP_GZKSOQASGL_000129	TGAATTTTATCACAAATATTAGCTAAATACTGCTTGCTTACTTCTGAACCGCAAGAATATTTCCCTCCGATATTCACAGCGTAAAGATCAAGCTTTGGGAAACCTCTACCAGAAATCGCT	5	+	NC_018625:591696-591815
NC_018625	TWP_GZKSOQASGL_000130	TCTATATAGCTCAGCCTCCTTTATACAAAGTAAGCAAGAAAAAAGATTTCCGTTACATTCTTTCAGAAAAGGAGATGGATGATTATCTATTAACTTTAGGAGTTTGTGACAGTAAACTGG	6	+	NC_018625:576216-576335
NC_018625	TWP_GZKSOQASGL_000131	TTAAGCATTAAAAGCAAAGAAAGGCTGTCTTTGCCTCCGCTAAGAGCTATAACAATCTTAGCGTGATTTTCCAACATAGAGTAGGTATACAAAGCCTTACGCACTAGGCTTTCTATACGT	4	+	NC_018625:591816-591935
NC_018625	TWP_GZKSOQASGL_000132	AGCTACGCTATCGACGTATCATTATCATGACAGACGCGGATGTTGATGGCTCTCATATTCGTACTCTGCTATTAACGTTCTTCTACCGCCATATGACAGCATTAATTGAAAATGAATGTG	3	+	NC_018625:576096-576215
NC_018625	TWP_GZKSOQASGL_000133	TTACCAGATTTCGTCCACGGGGGATGTAAGTGTAGAATAGACATGGGGAAATAGTAAAAGGATAGAATAAAGCTTGCAATACAATATTAGTTTTTATGAAAACTTGTAATTGGTTTTTAT	6	+	NC_018625:591936-592055
NC_018625	TWP_GZKSOQASGL_000134	GAGGTAAGATCTTAAACGTTGAGAAAGCACGTTTACAAAAGATCTTCCAAAACCAAGAAATAGGAACCATCATTGCAGCTTTGGGTTGCGGTATTGGATCGGATAATTTTAATTTAGGTA	5	+	NC_018625:575976-576095
NC_018625	TWP_GZKSOQASGL_000135	CCTTAGCTTATTTAAACTTTCCTTTAAAAGCCTTGCTTTGAGAAGAATTGTATGACAAAAAAAGTTAACAGAAATGATCCATGCCCATGCGGTTCTAATAAGAAATATAAGCAATGTTGC	6	+	NC_018625:592056-592175
NC_018625	TWP_GZKSOQASGL_000136	TTATTGACTGTTTGGAAAAAGATCCTGCAAAATGTGAAATGTACATTGTGGAGGGGGATTCCGCTGGAGGATCTGCTAAGCAAGGTAGAGACCGTCGTTTTCAGGCTATTTTACCTATCC	2	+	NC_018625:575856-575975
NC_018625	TWP_GZKSOQASGL_000137	CTTAAGAAAGATAGTCAACCAGCACGCTATACTTCAGAAGGCAAGTTCAAATTTTCTGCGGAAGTTGTAAATTCGAGTGCTGCAGACAATAGTTGCACGCAGTTGTTCCAACGTCTTTCT	3	+	NC_018625:592176-592295
NC_018625	TWP_GZKSOQASGL_000138	TTGCGAAGATGATCGTTGAAAAGGTTTTCATTGCAGCTCAGGCTAGAGAGGCAGCAAAGAAGGCTAGGGAGCTGACGTTAAGGAAAAGTGCTTTGGATAGCGCACGACTACCTGGAAAGC	1	+	NC_018625:575736-575855
NC_018625	TWP_GZKSOQASGL_000139	GGAAGCATCATATCTGAACAAAAGCAAGCGGTTGATACGTATTACGAAATTACGAAAAATAAAACTCCTATTGGAAAGAAAACCATTAAAAAAGTTCAATCTAAAGAAGATCGTTTGATT	6	+	NC_018625:592296-592415
NC_018625	TWP_GZKSOQASGL_000140	TTCCTAATCCTCAGTTTGAAGGGCAAACTAAGCAGAAACTAGGAAATAGTGATGTAGGTTCCGTATCACAACAGATCACTGGAGAAGCGCTAACAATCTTCTTTGATGAGAACCCACAAA	3	+	NC_018625:575616-575735
NC_018625	TWP_GZKSOQASGL_000141	TCTGAACAATTGAAGAAACATAACTTCCAAGTTATGGATACAAGCTTGTCTGTAGATCCTTCCGGTAGAGGAGAAAATTTTGTTACTGAAGAGTTTATTCCCACCCAAGAAGATTACCGT	5	+	NC_018625:592416-592535
NC_018625	TWP_GZKSOQASGL_000142	CAGCACTAACTCGTGTACTTAATGCCTATATTAAAGCTCATAATTTAGCTAAGAACGATAAGCTCTCGTTGACGGGAGAAGATATTCGTGAAGGACTCACTGCTGTAGTTTCTGTTAAAG	4	+	NC_018625:575496-575615
NC_018625	TWP_GZKSOQASGL_000143	ATTTCAGAAAATACTGATTCTGACTTGGAAGAAAATAACCAATAGCGTATAAATTGACTTCCTATTGGTTAATTAAAGTTTTCTCTTCAAGCAATAGGGTTCCTGATTTTTCGCTGGAGT	6	+	NC_018625:592536-592655
NC_018625	TWP_GZKSOQASGL_000144	ATGGTGACATTGAATTTGAAGCAGCTCTCCAATGGAATTCTGGATATTCTGAATTAATTTATTCATATGCAAATAATATTCCTACACGTCAAGGAGGAACCCACCTTACAGGATTTTCTA	5	+	NC_018625:575376-575495
NC_018625	TWP_GZKSOQASGL_000145	AGCTCAATTGGCAGAGCATTCGATTTGTAATCGAACGGTTGAGGGTTCAAGTCCTTTCTCCAGCATTCTCTGGGGGTGTCGCATAGCGGTCAATTGCATCGGACTGTAAATCCGACTCCT	1	+	NC_018625:592656-592775
NC_018625	TWP_GZKSOQASGL_000146	TTGATAAAGTCATCTTTTTCTATGAAGGAGGTATTCAATCCTTCGTTAGTTATTTAAACCAAAATAAAGAAAGTCTTTTCCCAGAACCAATTTATATTTCAGGAAGTCGAACTGGAGATG	6	+	NC_018625:575256-575375
NC_018625	TWP_GZKSOQASGL_000147	TACGGATACGTTGGTTCAAATCCAGCCGCCCCCAAGATTTTCTTTATTTCTCTTCTTTCTTTTTCGTTATTATTTTTTATTTATCAGATATAATTAATTTTACCAGAATTAAATTAAACA	6	+	NC_018625:592776-592895
NC_018625	TWP_GZKSOQASGL_000148	ATAATAAGATCTTTTCTTCATGTGTTTTTGATCGCTCTATCTTAATTAAAAGGTTGCGAGAGCTTGCATTTTTGAATCGTGGTATAACGATCATTTTTGAAGATGATCGTGACGTCAGTT	6	+	NC_018625:575136-575255
NC_018625	TWP_GZKSOQASGL_000149	TATTAAAAATTGACCTATAATTTATTATCTGATTTTTATTAGAAAAAAATCGGAATAATAAATGACTATTTCTAATAATAACACTAATGATTGTTATTTTTCTATAGATTCGACTTTTGA	8	+	NC_018625:592896-593015
NC_018625	TWP_GZKSOQASGL_000150	CCACAGTATACAAAGATAAGCAAGCTTATCAGATGGAGTTTTCCAGAGGAGTTCCTGTAACTGGTTTGCAGTTGTTAGGAGCTACCGATAAGCAGGGAACAGAAATCACTTTCTACCCAG	2	+	NC_018625:575016-575135
NC_018625	TWP_GZKSOQASGL_000151	AGGTGATGTTGCTGCTGGGAATGTACAAACCAACGACGTCACATCTCAAAGTATAGAATCCACGAGTAGCTTAGTTGTAAATCCTCCTGGAACCTCGACTTTTTCAGGAACAATCAATGT	3	+	NC_018625:593016-593135
NC_018625	TWP_GZKSOQASGL_000152	AGGTTGTTCTCACGGTCCTGCATGCTGGAGGAAAATTTGATAAGGATAGCTATAAAGTATCCGGAGGTTTGCACGGTGTCGGAGTTTCTTGCGTTAACGCCCTGGCTGAAAAATTAGTAG	1	+	NC_018625:574896-575015
NC_018625	TWP_GZKSOQASGL_000153	AGAAGGACTTACTTCAGCTAACGACCTTAATATAACTGGCAACAATGTATATATAAATTTGAACGGCAACAGATTGAGTAACGTTGCTAGACCTATAGACCAGTCCTCTCCAGTACCGGC	3	+	NC_018625:593136-593255
NC_018625	TWP_GZKSOQASGL_000154	AAATCCATGTAAGGATTTTAGAAGATGGTGGAATTACTATCTCTGACAATGGTCGAGGTATTCCAATTCAGACCCATGAAAAGGAATCGAAAAAACAAGGTAGAGATGTTTCCGCATTAG	5	+	NC_018625:574776-574895
NC_018625	TWP_GZKSOQASGL_000155	AAATTATATACGTTCTCCTGAGTACTTTTTCTGCTCACTCAATGAGTTTGGAAGGATCAACATTAATACACAGCAACCCGTTCCCATTCTCGGCACCGATAGGCTGGTCTACCAATCGCA	2	+	NC_018625:593256-593375
NC_018625	TWP_GZKSOQASGL_000156	AAGCCGTTCGTGAGCGTCCTGGAATGTATATAGGAGATACTGGGATCACAGGGCTTCATCACTTAGTGTATGAGGTTGTAGACAACAGTATCGACGAAGCCATGGCGGGTTATTGTTCTG	1	+	NC_018625:574656-574775
NC_018625	TWP_GZKSOQASGL_000157	AAATATTTTTTCCCACATACGCTTTGTAGATTACTCCTATAGAGATTCAAAAGTCACGTATCCAGGATCCCACTGGGTACAATTATTAAGCAAAGGTATCTACATGATCGATTACGGCAT	5	+	NC_018625:593376-593495
NC_018625	TWP_GZKSOQASGL_000158	GTTTGCATCAAGTAGTTCCTCACGCTAAGATCAAGGAAATACAGTTTTTGTTAGGATAATGTATGGACGCAAAAGAAAAAAATTATGACGCCTCAGCTATCACTGTTTTAGAAGGGCTTC	5	+	NC_018625:574536-574655
NC_018625	TWP_GZKSOQASGL_000159	TAATAAACGCTGGGGATGGAATAATGGCTGGGGAGGCGACGTGCATCTGAAAAATGCTTCAGGAACCATTTATAGCATCAATACTATCTATAGTGGGGGAGGATACTCTGGATTTGCAAG	2	+	NC_018625:593496-593615
NC_018625	TWP_GZKSOQASGL_000160	CCAAGTATAATGGGATGTTCCAAGCTTTAGGATTTAAGGATCATATTCTATTAGTAAAGATTTATAATTCTTCCTTATACGCTTCGCTAAAGCAAATGCATCAAAGTAGTTTAATTGCTC	6	+	NC_018625:574416-574535
NC_018625	TWP_GZKSOQASGL_000161	TTTATCTACAGCTTTTCGTGTCTCTAATCTAGCTAAAGATCCGAACGGCACTATAACAAATGATCCAAAAGACAGCATAAAAGAAAATTTATTCTGCGCACAGCTAACAAGTAATGAGGC	5	+	NC_018625:593616-593735
NC_018625	TWP_GZKSOQASGL_000162	AAACAGCCTCTACAATTAAGCATGCAAAGCATTACTTGAACGGATATCTGAAGAAAATAGAGCATATTGTTGCTGCTAATCCTAAAGAAGTAATAGAAGCATGGAATGAAATGTTGGGAA	5	+	NC_018625:574296-574415
NC_018625	TWP_GZKSOQASGL_000163	AGTTTTAAGCGCTTTTTATTTTGGAATCATTTTCTACCCAAACCAAGGGGAATAGCTATGGATGATAAAGACAAAACTATTTCTAGATTCACATCAGATAATCCTAATAATCAAACTAGA	6	+	NC_018625:593736-593855
NC_018625	TWP_GZKSOQASGL_000164	GGATATAAGGCATTCTTTTAATGCAACGTATGATCAAACATTTATGTTGTATTTCTTTTAGGTGTTTTATGTTTCCTTTCCTTAAGAATCGAGAGTCACTCAGAGCAAAAAACTCTAAAA	6	+	NC_018625:574176-574295
NC_018625	TWP_GZKSOQASGL_000165	GAAACTGATTTCGATGCGACAGGAGTTAAAGACCAAAACCTCTACCTAGAGAATGCTACGTTAAACATTGATGGCAATTTAAATATCGAAGATGATTTTGATGCTGAGACATTAACTGTA	5	+	NC_018625:593856-593975
NC_018625	TWP_GZKSOQASGL_000166	CATCGCATTGAATTTTTGTTTCATTTTTATTAAGAACACGACATGAGTAAGGTCATATTGTTATTTATAAAAGACGGCCAAAAGAACTCGTAAAGCCGTATTGACTTTTTTCATGTTGCT	6	+	NC_018625:574056-574175
NC_018625	TWP_GZKSOQASGL_000167	ACAAAGGACGTAAATGCAAACTGTGATTTCTTTGCTGGTAGTGAACTCTCAGGAAACAATGGGTTTTCTTTGCGTGAGACGGTTTTAAATGGGGACATCAGCATTAACGCCTCTCAAAGT	3	+	NC_018625:593976-594095
NC_018625	TWP_GZKSOQASGL_000168	TTTTTAACAAAAATCAAACAGATTTGAGTTGTTAACGGAAATAGTTTAAGATTTCGATCCATAAGATTAGAGAATGATCTTGAAGAGCCAGTGCGTCTAATGTTTCTTGCTGTTTTGAGA	6	+	NC_018625:573936-574055
NC_018625	TWP_GZKSOQASGL_000169	TCGAGTATTGGGAATATCTCAGACCCTCTTTCTCAACGCGACGCTTTAACATTCAACTACTATAAAAAAAGCTCCGTACAAGCCTATACCTGTATGTTAGACCATCGCGGTACATATAAC	3	+	NC_018625:594096-594215
NC_018625	TWP_GZKSOQASGL_000170	CCGTGTTTAAAGTCGTCATTTCATTTGCTGTTATGTTGATCCTCCTGTTGTCTTTAGTTGTCGTGAAATTGGGAGTGATCACGTGCTTGTCTCCAGACGATGTCGTCAACATAACGAGAG	2	+	NC_018625:573816-573935
NC_018625	TWP_GZKSOQASGL_000171	ATTCCTGCACATTCTATTTTAGATTTAAAAAGCGGAACTTCAAAAGATATTGAAAATTACACATCGATGTATCGCAACTACTTCTATGTGGAGGGTAAAGATCTTGTGATTAAAACTCCA	6	+	NC_018625:594216-594335
NC_018625	TWP_GZKSOQASGL_000172	TCGGTGATGGCAGTTACAAAGTACAGGATGTGTTATCTTATAAAACAGGGCATTATTTTAGAGGTATTGTTGAGTGCTTAGGTCTAGGAGTTGTTTTGATAATTCTAGAATTTGCTATTG	5	+	NC_018625:573696-573815
NC_018625	TWP_GZKSOQASGL_000173	GGAATCTACCAGGTCACTTTTGAAATCACTAGAATTGGAGGGCAACACTCGGGAAATGATGAAGTGAATTTATTTTTAAGGCTGGATCAAGGCAGTCAATTCGAAAACTTGTGCACAGCA	3	+	NC_018625:594336-594455
NC_018625	TWP_GZKSOQASGL_000174	TGCTAGGTTCAATTCCTATAGTTGGCATATACATTGGAGCGAAGCGGATAGCTGCAGTTGCGCAATACAATAAAATGTTTGGATCGAAGACCGGAGTATCTCAGGTTATTGTTAAGGATT	3	+	NC_018625:573576-573695
NC_018625	TWP_GZKSOQASGL_000175	GACACTCGAGGCCATTATCCTACAGATAGGACATCCACGGCCTTGTATGCAATTTTCTCTGTTTCAGATATCTCTTCACAACCTACCGTCAGAGTCTATACACATGCTCATATACAAAGT	3	+	NC_018625:594456-594575
NC_018625	TWP_GZKSOQASGL_000176	GTTAAAAATTTATGTAAAATCAAGGTGGATTGATGTCGAGTACTGCAGTTTTAGGGCCTAAAGGTCCTTTCAGCTCTCCTTTTGAATGTTCTCTATACTCAACTAACTTAGAAATCAACT	5	+	NC_018625:573456-573575
NC_018625	TWP_GZKSOQASGL_000177	ATGTTTTCTACGATAAGTGTGATTTGGTTCCCATTTGCAGCAAGATTTCCCGAGGAGGATTAAACTATGTCAACACCTAAAACTAATATTAGTTTACCCACATTTGTTCGTTTTAATATC	6	+	NC_018625:594576-594695
NC_018625	TWP_GZKSOQASGL_000178	TAATACATGTAGAGTGGCTCAAGTAAGAGTTGATCTACCCCGTTGCCAGTAGGTTTAAGGCATACTTGGCAACGATTTCTTGATTTTTTTTGAAAGACTTTTACCATTTTTCTTTTGATT	5	+	NC_018625:573336-573455
NC_018625	TWP_GZKSOQASGL_000179	TACTCTAAGGATCTATCTGAAGAGAAAAAAAAACGTGCTATAACGGTATCGAAAGCAATAACAGCCAAAAACACTAACCTTCAAAATTTAACTTGTACAAACGGGAACCTCAATTGCAAG	5	+	NC_018625:594696-594815
NC_018625	TWP_GZKSOQASGL_000180	GTTGTAATACGTGCTGAAGATATGGAAGACTCAAGAATGCAAAAACTACAACAGCTATTGCAAAGTCGTTCTGTGAAGGATTTCTTCGATGCGAAATATCAAGGGATCTTTTTACTTCAG	5	+	NC_018625:573216-573335
NC_018625	TWP_GZKSOQASGL_000181	CAGGACCTATTTGTTAGTGGGAACATGAAGATTAATACAGGGACGAATAACCAAACAAACTTCTTTGGTAGGGTAAACCTGAGCAATCATACAATCTTATGCGACCAACAACCACATACC	4	+	NC_018625:594816-594935
NC_018625	TWP_GZKSOQASGL_000182	TCTTTACCAGATGTTGATGCTGCAGTTATTCCTGGAAACTTCGCCATTGCTAGGGGAATCTATCCATATAAAAATAGTCTATACCTAGAGGATGTCCATACTTCCAAGTACACCAACGTT	4	+	NC_018625:573096-573215
NC_018625	TWP_GZKSOQASGL_000183	ACTAATATTCAAAAATTGCCGCAACAATATGTCCCTTATCATGTTTTTCAAAGTAATAAAACTGCAGTTTCTATGCGTTCTGCTGTTTCTGGAGGATATGTAGGCGACGGGGACGTAAAA	5	+	NC_018625:594936-595055
NC_018625	TWP_GZKSOQASGL_000184	GACTGCAATTTGATTAGTTACAAAGAAGCTTCTCATCTAGATATCACTGCAAAAGATGTCTTTGGTTGTGGAGGGAAAAAGGTAACTATTCTAGAGATTGCCGCACCTTTATTGGTATCT	5	+	NC_018625:572976-573095
NC_018625	TWP_GZKSOQASGL_000185	CATGGTGTGTGGATTCCTTGGGATAAATTTGAAACTAAAATTGAACAACAAGAGAATTCCCAGGTGTATGTAGGCAAAGGTGTCAACTCTTGTTATCTGTATTTTCATGCCACCCAAAAC	5	+	NC_018625:595056-595175
NC_018625	TWP_GZKSOQASGL_000186	CCGCTGGGTTTATATTCTAGTAAAACCCAGTCTCTCGAAGAGCTTAAAGTCAAGGAACAGTTGCGTATAGCAGTTCCTATAGATAGAACAAACGAACAACGCGCTCTAGATTTATTGAAA	4	+	NC_018625:572856-572975
NC_018625	TWP_GZKSOQASGL_000187	AATCCTAAACTTTTCCGTATTAGTATCGTTATGTCAAAGCACGGCGGCTGGTTGGATAACGGAACGGGCGGGGAGTGTGTGTTAGTCGCGGTTGTTAATGGCAAAGAAACACTTTTACAA	1	+	NC_018625:595176-595295
NC_018625	TWP_GZKSOQASGL_000188	TTGCTTTTAGATAAGCAAATAGATGCAAATTATTTTCAACATGAAGACTTCTTAAAGGATGAATGTGCTCGGTACCATTGCGAAGGAAAACTTGTTGTTTTGGCTAAAGTACATTTAGAA	6	+	NC_018625:572736-572855
NC_018625	TWP_GZKSOQASGL_000189	GGATCTACGTGTTCAGGAACAAGTTACTATAGACCTAAACCTATGGAATGGATTGCAACCACATTTCTGGCAAGAAATGATGGGTATTTCTTACTGAAAAACTTATCGTTTGCTTGGCGA	4	+	NC_018625:595296-595415
NC_018625	TWP_GZKSOQASGL_000190	CGAATTGCTGCAAGTCCTACACCACATGCTGAGCTGCTTTATAGTTTAGAAAAAGAGGCGCAATCCCTTGGACTGCAATTTAAAATCCTTCCCATAGATGATTATCGTGTACCTAACCGT	3	+	NC_018625:572616-572735
NC_018625	TWP_GZKSOQASGL_000191	GTAGCTTCATTTTCTTGGAACGTAGTGCAACTACCTTATTTTGAATAAATATACTCAATTTTTGCCCGGGAATTATTCTCCGGGCACTTTGTTCACAACACGACCCACCAAGTCATAACC	4	+	NC_018625:595416-595535
NC_018625	TWP_GZKSOQASGL_000192	CACTTTAGGTCGGCGTATACTAAAACATCGAGGGATTTTATGAAAAAAATCAAAGTACTCTCGCTACTTGCTTTAGCCATCTCTTTAACAGGTTGTCACAAGAATTCAGAAGGAGTTCTA	5	+	NC_018625:572496-572615
NC_018625	TWP_GZKSOQASGL_000193	TACATATCCTGTAATTTCAATGAGATAACGTTCTCCAAATCCCGAAACTAAACGCGCTTCATTCACAATAATACAAGGATCTACTTCTGGAGCCTGACCATAAAAACGAGCTGTGAGTAA	5	+	NC_018625:595536-595655
NC_018625	TWP_GZKSOQASGL_000194	AGGAGGAGGATTGGGACAGATTTTATTGCAGTATGGTTATTATCGTTTTGATTTTTCAATTACTCTATCTGTCTTGATTATCACCTTATTTTTTATTGAAGGTATTCGAATTTTGGGAGA	6	+	NC_018625:572376-572495
NC_018625	TWP_GZKSOQASGL_000195	AAGTTCACTATCTGGATGGTATCCATCAATAACAGCTTCCACAGTTTTCCCCACAAACTGCTTATTATGTTTCTCAACATTTTTCTTCTGTGTTTGAGAGAGGATTTTTTAATCTCTTTG	5	+	NC_018625:595656-595775
NC_018625	TWP_GZKSOQASGL_000196	ACCTAAAATAAAAATACTAAAAGATATACTTTTTCCAGAAATTCTCCCCCAGCTCATTTTTTCTTTAAAAAACCTCGTTGTCCATTTGATTGCTTGCTCTACTTTTGCAGGATTTGTTGG	6	+	NC_018625:572256-572375
NC_018625	TWP_GZKSOQASGL_000197	ATTTTACGCTCTGAGGGATTTGGTAGGGCATCTCAGCAGCTACAGAACCTTTTTCTTGAGAATAAGAAAAGATACCTAAATTATCGATCCATCCTTCTCCAACGAAATCTACAAGCTCCT	4	+	NC_018625:595776-595895
NC_018625	TWP_GZKSOQASGL_000198	GGCTACAGCATCAATAGTTCCTCTGACTTTTGGCGCTCTACCTTTAGTTGCCTCTTTCGTTTCCGAAGCATTGCGTACCGGGGCGTTAACTTGTGTTGAGCCTGCTATTGCTCTAGGAAT	1	+	NC_018625:572136-572255
NC_018625	TWP_GZKSOQASGL_000199	GAAATTCTTCATCAGTTTCTCCTGGAAAGCCAACAATCAATGACGAACGAATATAGACATGGGGAATGCGTGTACGCAACTTTGTTAATAAGTCTAAAATTTGTTCTCTAGATGTTGTTC	5	+	NC_018625:595896-596015
NC_018625	TWP_GZKSOQASGL_000200	GATGAAGGGTTTTCATTCCGTTGTTTCTATTATTTTAAGTTTTCTTACGGCCATCCCTTTTGCTATTTTAATCGTTATTTTATTCCCTTTAACACGTTGGATAGTAGGGACTTCTTTGGG	5	+	NC_018625:572016-572135
NC_018625	TWP_GZKSOQASGL_000201	TTAACATCTTTTTTAATATCCGATTATTGATGTGTTGAAGAGGAATATCAACATAAGGGAGTAGGCGATGATCTTTTTCCATCAGATCAATAATAGTATCATCTACTTCATCAGGATACA	6	+	NC_018625:596016-596135
NC_018625	TWP_GZKSOQASGL_000202	GTTAGTTAAGGAAACAGGCAGTACTTTATATATGGTATGCGCTTCTTTCTTTTTCTCTTCAATATTAGGTGGGCTTTTAGGGTTAGGATTATTCATAACGGCTTCCTATGGATTAAAGCC	5	+	NC_018625:571896-572015
NC_018625	TWP_GZKSOQASGL_000203	AATAGAGCATTCTAATCCAATAGTCTCCCGGCTCCTTAAGCATCTCTCTTAATACACTATCTAAGCGAGATTTGCGATCCTTAGACAGATCTTTACCGTAGTCACCTAAGTCTTGAGCAA	3	+	NC_018625:596136-596255
NC_018625	TWP_GZKSOQASGL_000204	GGAGAAAAAGAACAAAGAGATTGGGCAAAAAGTTCTCTTAGAGAGAAAGGGGTTATAGTAAAGCAAGTCCAGAAGTCAAGATAGCGGTATTGTAGATATGCAAATAGACATGATTTATAT	5	+	NC_018625:571776-571895
NC_018625	TWP_GZKSOQASGL_000205	TGAGAATGATTTCTTTAACTCCCATTTTTAACAATAAGCGAAATTCTTTAATAATCTGCTCTAGAGGTTTACTTCTTAATCCTCCCTTAATGGTAGGAATAATACAGAAGGAACAGCGCT	6	+	NC_018625:596256-596375
NC_018625	TWP_GZKSOQASGL_000206	GCAGTTCAAGGAATGATCAGTCAACTCATCCAGAGTGGAGGGATCTCTATGAATATCCTCTCTGGTGATATCAATCTCTTTCGTAAAACTCCTTTGGGTTTCCTTATTGTTGCTTTATCT	4	+	NC_018625:571656-571775
NC_018625	TWP_GZKSOQASGL_000207	TACGACACCCCTCAGCTATTTTCAAATAGGCATAGTGCTTCGGTGTGGATAATTTTCTAGGAATTTCCCCCATTTCTAAATAACTTTTAGAAGATAACTTTTCTCCACTTTCCTTAGATT	5	+	NC_018625:596376-596495
NC_018625	TWP_GZKSOQASGL_000208	TTCTTAAATCCTCAGAGCACGATTACAGAAGAACTTTTCCATATGCATTCCATCGCAAAGGGAATTTATGAATATGGTGAGAACGAAGAAATTTTAAGATTAGGCTTTCCGAAAGGGTTG	5	+	NC_018625:571536-571655
NC_018625	TWP_GZKSOQASGL_000209	CTATAGCGGATAAGATATGTTCAACGTCTCCAGAACCTAAAACATAGTGTACATAGGGGAGCCAAGGCTTTAACTCTTCTTTATGCTTAGAAACCATGCAACCAGTTAATATAATCTTGG	5	+	NC_018625:596496-596615
NC_018625	TWP_GZKSOQASGL_000210	GAAAGGGGGATCACCCAAGTATTCGTATCTCATGAAATCGAAATCGTGAAAAAACTTTGTTCCCAGACTTTGGTTATGCATCAGGGAAGCATAGAAGAATTAGGTCCTACGGAAAAACTT	4	+	NC_018625:571416-571535
NC_018625	TWP_GZKSOQASGL_000211	CAGTTTCTTTCTTCTTATCGATTATTCGTTGAAGATAATCCGTAGAGTCATCTCGAGCAGCTTTTAAAAACCCACAAGTATTCAAAATCAAATAATCCGCTTCTTGCAGGAGTTCGGTAG	5	+	NC_018625:596616-596735
NC_018625	TWP_GZKSOQASGL_000212	GTCGCGATTGCCACAGCTATTGTCTCTGACCCTATGGTTTTGCTTTGTGATGAAATCACTTCCGCTTTGGATCCTAGATCAACCGAGGATGTTGTGGATAAATTGTTGCAGTTGAATGAA	2	+	NC_018625:571296-571415
NC_018625	TWP_GZKSOQASGL_000213	CTTCATAACCAGCTTTTAATAAAATTCCGAGCATTACCTCACTATCTACAAGGTTCCTTGAGCAGCCTAAACTAATAAAATGAATTTTATTTTTTGAGGTTGCCCCTTTAAAAAAAACTG	6	+	NC_018625:596736-596855
NC_018625	TWP_GZKSOQASGL_000214	TGCCCAGAGATGACAAAATCTCTCATCGAAGAGAAGGTTGATGATGCTTTGCATTTTTTTAATCTTTACGAGAGAAAACATGCATATCCAAGTAGATTAAGTGGGGGACAGAAACAAAAA	5	+	NC_018625:571176-571295
NC_018625	TWP_GZKSOQASGL_000215	TTCTTTAGTTGACATGAAGATTCTCTTGTAATTATGGGGAAGTTTTCTTGATTCTTTTTGAAAATAAATATAGTATCATAAGCGATTTATCATTTTCTTGAAAGGATTCATCAATGGCTA	6	+	NC_018625:596856-596975
NC_018625	TWP_GZKSOQASGL_000216	CCAATAGAAAAAATTTCTCGCACAGCCTTTGCTAAGCGGGTTGCCTATGTTTCTCAAAGCTGCGGCTTATTTTTAGCAAAAACAGTGTTTGAAAATATTGCATACCCCCTGAAGGTTCGT	3	+	NC_018625:571056-571175
NC_018625	TWP_GZKSOQASGL_000217	GTAAGAACCGTGAAATCATTAAATTAAAAAGTTCTGAAAGTTCCGATATGTACTGGACTGTTAAAAATAAAAGAAAAACAACAGGTCGACTAGAACTCAAAAAATATGATAGAAAACTGC	6	+	NC_018625:596976-597095
NC_018625	TWP_GZKSOQASGL_000218	GAAATTTTTGGCATTATTGGTCATAGTGGCTCTGGGAAAAGCACTTTGTTACGCTGTCTTGATTTTCTTGTGGAGCCAACTTCTGGATCCATCTCGATAGCTGGTTTCCATACTTCTAAC	3	+	NC_018625:570936-571055
NC_018625	TWP_GZKSOQASGL_000219	GTAGACACGTAATTTTCAAAGAAGCTAAGTAAAAAGATTTAATTTACCTGCTAGCTTCTATTTCAAGTTGTTGAGTGGGTCATGAAATTAGAACTTCTAATTGCTTTTAAGTATCTAATA	6	+	NC_018625:597096-597215
NC_018625	TWP_GZKSOQASGL_000220	TGTTTTTAGGTTTTCTTTGTGTTTAATCAAAACTCTCCCATCATTTCTGTAAAAGAATTAAACAAGGAAATAGCGAACCATCGTATTCTAAACTGTATCTCTTTCTCTGTGTATCCTGGT	6	+	NC_018625:570816-570935
NC_018625	TWP_GZKSOQASGL_000221	CCAAGAAGAAAAAGATTATCTTCTGCCATTGTTTCTATATTTTCAATAGGCATTATTTCTTTAGTCACTTGGTTATCCATTGTTTTCATTTCTGTTATCTATGGTTTAGAACAACGTTGG	6	+	NC_018625:597216-597335
NC_018625	TWP_GZKSOQASGL_000222	TATTTCTGTTATTTTATTAACAGGGTGTTTGTGGAATGGGGGTTTTATTAAATTAATCTCTATTTACTTTTTATCCTTTAAACATAAAGGCTGATCCATTATAGCTTTACCAGCATATCT	6	+	NC_018625:570696-570815
NC_018625	TWP_GZKSOQASGL_000223	ATTCATGATCTTTCCCAGCTTCATTCTCCAGTAAAAATCGTTCCTTCATCTGTTTATTATGATTCCTATTACTATCAAATAGACAGACATGCTGACCTTTCTTTGTATACAACAAAGACA	6	+	NC_018625:597336-597455
NC_018625	TWP_GZKSOQASGL_000224	CCTATAAACAAATAGGTGGTTTATGCTCGGCTTTAGGGATTTCTGAACGCGAATTGCTGCGCCTCATTGAATCTAGAAAAATAGCGGGGGCTATTCTTCCTCAACTTTTATCATAAAACA	4	+	NC_018625:570576-570695
NC_018625	TWP_GZKSOQASGL_000225	ATAGGAGAAAAGCTCGCTTCCTCTCTTATAGATCCCTATGATCCAAATTTGGACTACTCTTTACCAGAAAACTTCCCTCTACCAGATCAAACTTCAGATGGGAAATTAAAGGATCCTGTA	4	+	NC_018625:597456-597575
NC_018625	TWP_GZKSOQASGL_000226	TTCGTAGTGCACCGAAATTACAAACTCGTCTGAAAGATTATCTTCCCTATGCTGGTAAGGCTGCTATAGCTTCTGCAGTTTCTACGTTAATTTTAGGAGGACATTCCCTAGGGTTGTTTA	3	+	NC_018625:570456-570575
NC_018625	TWP_GZKSOQASGL_000227	AAAATTGCTTTTGAAGTTCTTAATCCCTATCTAGGGCAAAATCACGCCCAACTTTTAGAGTTTGAAGAGGGCATTGGTTATGTACAGATGGAAAGGATGGTCGATCCTAACAAAACAGAA	5	+	NC_018625:597576-597695
NC_018625	TWP_GZKSOQASGL_000228	CTTATAGTTTAGGCACTGGCCCTGATCCTCAACTAAGTTCATCATTTTCAGAGACAGTAGAGTTCTTGCGTCAGCATCCGCCTACATCAACATCTAAAATTTTCTGTATTTTACAAGCTA	4	+	NC_018625:570336-570455
NC_018625	TWP_GZKSOQASGL_000229	TCACGAACATTTTCTCAATTTATTGCCTATCCTTCTGATGAAGTGTATCAAAATCGCGTGCTTCCCTATGAACAAACAGATTATAGTTCCGAGATTTTAAACCCTTTTAATAGCTCTTCC	5	+	NC_018625:597696-597815
NC_018625	TWP_GZKSOQASGL_000230	CAGTGATGGGAGATCTAGCTGAAAGAGACCCAGCCGAACAAGATACTACACTTATAAGAGAGTCTCAAAGAATTTTTGAGAGATTAGGTGATCACTTGCCATCAGGTGTTTCAGGATTAG	3	+	NC_018625:570216-570335
NC_018625	TWP_GZKSOQASGL_000231	GAAGGTTGGGAACAAGATTTTATACATTTGCAAAATACCTACCGAGGAGCTTCGATCATCTTACCTGTAAATTATCGCGATATGGGGTATCGCGTAGGAGATAGGGGGGGGATCAGTATT	2	+	NC_018625:597816-597935
NC_018625	TWP_GZKSOQASGL_000232	ACATCCAATCGATTATGCAGATCCATGATGTAAATGCGCATGGCGGGGCTATGCCTGCTTCACAGGCTGCTGTTAATATACCATTTGAAGGTATCGACCCTTATAATTTGCGTGCAATCA	2	+	NC_018625:570096-570215
NC_018625	TWP_GZKSOQASGL_000233	TTCTCCCCAGAAACTCAGAAAGAGATCAAACATCCTGTATATGTCATAGGCTTCTATAATCCTGGCTTATCTCCCATGGGAAGTAAAATTGTATTCATTGATATGGATCTAGCTTCTCAA	5	+	NC_018625:597936-598055
NC_018625	TWP_GZKSOQASGL_000234	TTGTGGGGTCAGTAGAAAAACTCTCTCTACCTCAAGAAGATAAGATGTTAGTTTTAGAAATGTTGAATTCTGGAAATATTATTGGGGCTTTAGTGTTTGTACACGGGAGAAACAATCCAG	5	+	NC_018625:569976-570095
NC_018625	TWP_GZKSOQASGL_000235	ATACGTTCAGAATCTACGGGAATCGGCATGCATAATGGCTTACATGTCTTCTTTCCAAACACTAAACTGATCACACCAATTAAACAGCAAATTGAAGCTATCTTAAGTCAAGCCGGTATA	5	+	NC_018625:598056-598175
NC_018625	TWP_GZKSOQASGL_000236	TTGCTCTTATTCGGTTAATCAAAACATTAAACCAACCATCAGCTTATACAGCATCCTTGGTAAGTTTGAACGTGTTGCTCTCAGGATGGTGTCTCTGCAACCAGAGTCTCGCTGCGAATA	3	+	NC_018625:569856-569975
NC_018625	TWP_GZKSOQASGL_000237	CAGGAATATTGGGAAGTATCTTCTCTCTATGATTATCAATATTTCAAGCCTATTTTAGATCAACTACGTAGTGATCAAGTTCTATTTCTCTTGATCTCCATTATTATCCTGATCGTTGCT	6	+	NC_018625:598176-598295
NC_018625	TWP_GZKSOQASGL_000238	CGGATAATCACTCTATTTTGTCCATTACTTGTAATGCTAAAGCAGCATTCTCCAGCGATCTTTGGGGAGCTTTCTGGTTACACGATACCCTCATAAATGTACAGCATGCAGACAACCTCT	3	+	NC_018625:569736-569855
NC_018625	TWP_GZKSOQASGL_000239	TGTTCCAATGTTGTAACTATGTCTATCCTCTTAGTAAATAATAAGAAGAAAGAAATAGGAATTCTTAAAGCTATGGGGACTTCTTCTCGTAGCTTAAAGGCTATTTTTGGTTTTTGTGGA	6	+	NC_018625:598296-598415
NC_018625	TWP_GZKSOQASGL_000240	CTAAATCCTTTTCTGTTTTTTGTAGAGGCATAAAGCAAATCTGGGAGAAGGTAAAGCGGGGAGAAGTGCCCGTGAGCGTTGGAGACTTGCTCACCATGTCTACAATACCATTTTTTGGTG	2	+	NC_018625:569616-569735
NC_018625	TWP_GZKSOQASGL_000241	GCATTCTCTGGAGGTATTGGTGTTGTTTTTGGAACAGCTTTGGCTGTTTTAACAATGAAAAATCTCTCAATAATTACTCAAGGCTTAAGTTACTTACAAGGCAGAGAAGCGTTTAACTCT	5	+	NC_018625:598416-598535
NC_018625	TWP_GZKSOQASGL_000242	TGAACGTAGATGCTTTATTTCAATCCAACCTTATGCGCCTCCTGGACATTGCGCAAGCGGGTGGGCAACATCCTTCTATAGAAGAACACTCTAAGTATAGAAGAGAACATAGTAAAGCTA	3	+	NC_018625:569496-569615
NC_018625	TWP_GZKSOQASGL_000243	ACTTTCTTCGGTCAAGGTCTTCCTCAAGAAATACATGTGCCGACTATTTTCATACTCGGTTTAGGCACTTTAGTGTTAGCTGCTATTTCTGGATTATTACCAGCAAGAAAAGTCGCTAAA	4	+	NC_018625:598536-598655
NC_018625	TWP_GZKSOQASGL_000244	AAGGAATTCCTGCATCAACAGTAGGTGAAGAACAGGAGGTTTCTCCCGAAAGAGTTCCAGCTTCAGTTGATGAGGAACAACCATCGACTTCTGATGCTACCTCTCCTGATTTGGAGAGAA	1	+	NC_018625:569376-569495
NC_018625	TWP_GZKSOQASGL_000245	ATGCATGTCTCTGACATTTTAAAAGCGGAATAGTTATGCCTCCTCTTATTCAAGCAAAAAATCTGTCTAAGGTTGTTCTACAAAGCAATCAAGATATCGAAATATTACGTAATGTGAACT	6	+	NC_018625:598656-598775
NC_018625	TWP_GZKSOQASGL_000246	ATAAAACATCATCAACTTCTACTCCCACACCCTCTCCGTCTCTTTCAGAACCTTTACCTGTCCCGAAACAAACTGAGGATTCCGTTTTTGAGGATCTTGCAACTGAAGATCAGCCTGAAG	2	+	NC_018625:569256-569375
NC_018625	TWP_GZKSOQASGL_000247	TTAGCTTATATCCTGGGGAGGTAGTTGCGATTACAGGCGCTTCAGGAAACGGGAAAAGCACGCTCCTTCATCTATTAGGCACACTAGATACACCGTCATCAGGAGAGCTCCTATTCCTAG	1	+	NC_018625:598776-598895
NC_018625	TWP_GZKSOQASGL_000248	TACAAAGTGTAGAGCCGCAAAGGATCACACAACTTCCGAGATATGGATTAAGATCACAACAACCAGCTTCTGGACTAGTTTCTAATCGAGTATCCACAACTTCTAGCTCGAATGCGATTC	3	+	NC_018625:569136-569255
NC_018625	TWP_GZKSOQASGL_000249	GGAAAAGAAAAGAACACTACAATTTATCAGCATTTAGAAACCAACATATCGGTTTTATTTTTCAAAACTTCTACCTATTAGAAGATGATACTGTAATCAATAATGTGTTAATGCCTGCAA	6	+	NC_018625:598896-599015
NC_018625	TWP_GZKSOQASGL_000250	CAGCAGTATCCTTGACATCTTTAGCTATTTATTTCCTTAAAATTAGAAAAATCTTTTCTGAGCTTTCTGAAGCTTCTAAAGAGTTAAGAACTACCTTCTGTAATTTCTCTTTAGACTTTT	6	+	NC_018625:569016-569135
NC_018625	TWP_GZKSOQASGL_000251	GCATTGCACGACAAAATATCGCTAAAGGATCTCCTGCATTTAAAAAAGCTCTCGAACTCATAGACTCTGTCGGCTTATCTCATAGAACGCACTCTCGCTGTTGCAACCTATCAGGAGGAG	1	+	NC_018625:599016-599135
NC_018625	TWP_GZKSOQASGL_000252	TTGGTTTAATTTCTTCTGTAGTTGCAGCTATCTTGTTATTAACTATTCTTATTCTTCAACTAATTCCTGGGGCTCCTATTGCCTTTACTGTAATATTGGGGTTGGTTCTTTTGGGTACAA	5	+	NC_018625:568896-569015
NC_018625	TWP_GZKSOQASGL_000253	AAAAACAACGAGTCGCAATCGCAAGAGCACTGATAAACAATCCCGCAATTTTACTAGCTGATGAACCTTCGGGCAATTTGGACAATCAAACCTCTGAATACATCCATCAACTGCTTATAT	4	+	NC_018625:599136-599255
NC_018625	TWP_GZKSOQASGL_000254	ATCCTCATCTTCGAACTAACACTACTACGAATGAACCTATTCATGATGTCTCTTCTGAACTAGTTTCTGTTGTTTCTAGTGATAAGGATACTGCATGTAAAATAAGACAGTCCCAAATTA	5	+	NC_018625:568776-568895
NC_018625	TWP_GZKSOQASGL_000255	CTCAATCTCATGATTCACGTGGAGTGCTTATTGTAACCCATAATAAGCAACTCGCACGTCAATGTCATCGTGAAGGGGTTTTACAAAATGGAGAACTGATTTTCTAAGATAGCGTCGTTT	4	+	NC_018625:599256-599375
NC_018625	TWP_GZKSOQASGL_000256	CTTTATAAAAGCAATCATTAAAAAGAGAAAAAACTATACTTTTTAAAATCTTTAAACATTTAAAATGGAGTAGCGCTTTCTTTATTTTAGAGTAAAATTAAATGTCACAACCTTCAATTA	7	+	NC_018625:568656-568775
NC_018625	TWP_GZKSOQASGL_000257	TGATTACCGTAGCAAAGTCTAAAGTATATCTAGGCAAACGCTCTAAAACTTCCTGCTCCAGTAAATCCATGAACCCGTGATAGCGCGCTTGTCTAGTAAAATAATTCATCAGCCTATCCT	3	+	NC_018625:599376-599495
NC_018625	TWP_GZKSOQASGL_000258	GTTTTAACAAATCTTCTGCGTCATCGCCTAGCAAATCATATATCTTCGACATACAAATACAGTCTCCTTAAGTGGTAACAAAGGTTAGTTTGGGGTTAATGAGTAAGATTTGTCAAGAAT	5	+	NC_018625:568536-568655
NC_018625	TWP_GZKSOQASGL_000259	CAGGATTACGTATTCCTTGATTCAAAAGAGTTTCCTTATCCAAACCCAGAGCACGAATATCCTGCCACGTGGTAAGAGAAATCATAGTTTCATATAAATGATGTTTCTCATCTGAAACTT	5	+	NC_018625:599496-599615
NC_018625	TWP_GZKSOQASGL_000260	AAAACATTGACTGTAAAGATCTTAACACAAGGTTGTTTCTATCAGAATAAGAAAAAACTTTATCGACAAAATCTGGTGAGGGAAGTGTAAGATTTTCTTTGAGGATATGTTTGCATTTGT	6	+	NC_018625:568416-568535
NC_018625	TWP_GZKSOQASGL_000261	CTCCAAGGCAGGGGACAGCAAATTTTCGTATTCTTTGTTTATTCCCATCAAGAGCACAGAAATACCCCCAATCATCAGGACTCACACAGCGCACCAAATTTAATTGCTCCCAACAAATTC	2	+	NC_018625:599616-599735
NC_018625	TWP_GZKSOQASGL_000262	TAATGTTTTCGGGATCAAAATAGATGGGGTTGGGAGAAAAAGATGCCCCCGCTGTATGTTCTACTCCCTGGTCTACGGGAAGAATTGAGAGATACCCTGTATTACCCAACCTTCCGTGGG	1	+	NC_018625:568296-568415
NC_018625	TWP_GZKSOQASGL_000263	CATGTGTACAGATTTCTAACAGGGTATTTTGCATTTCTGAAAGGAATCTTACGTCATCAACCACGGCATTCTCATCATGCTCTCCCTTTAGTTCCAAACAATCTTCCGCTACTCTCTGCT	3	+	NC_018625:599736-599855
NC_018625	TWP_GZKSOQASGL_000264	GCTCGTTATGATTGAGCTTCAACATAAAAGGAATTTTATGAGCGTATTTTCTTGAGAGTAAGCTTAAAACTCCATAAGAAGAGGCCACAGCAGAACATCCTCCTTCAATCGCTAAGCGAA	4	+	NC_018625:568176-568295
NC_018625	TWP_GZKSOQASGL_000265	TTTCTGCAGATAATTCCTCATTGTTCCAATCGTTATTTTGAACATGGAAAGAAAATTTCTCGTAATCCTCCTTAGATACCGTCTGAGCAAGAAGATAGACATTTTCCGAAAAAATGGTTC	5	+	NC_018625:599856-599975
NC_018625	TWP_GZKSOQASGL_000266	CTTCTGAAGATGTCTCAGAACCAAAATACACGGTGGCTCCAACTGCAACAGCCCCCATATTGTACGCATTTTCTACCTGGCTGAAGAAAATCTGGTGGTAGGTTGTTGGGTAGGATAATA	1	+	NC_018625:568056-568175
NC_018625	TWP_GZKSOQASGL_000267	CAGCATTATGACAGCATCCGGATGTTCCTAACCAATATGAAGCAATTTCTTCATAAGATGCCCCTGTAATAAAGTCTCTCTCAGGAATTTCTGAGGCTGATTGTATAAACTTTCTTAACC	5	+	NC_018625:599976-600095
NC_018625	TWP_GZKSOQASGL_000268	CAGCTGTATGATAGTCGACACCATTAGTGATAAAGTGGGGATTTCGTAGATAACACCACAATACTGTGGCCAATCCTAGTTCTCTAGCTCGTGCAAAAGCGCGAGAAACTGCAATGATCT	2	+	NC_018625:567936-568055
NC_018625	TWP_GZKSOQASGL_000269	AATACAATGGACAATGTTGAATCAAGACTAAGTCTAAAGAAGCAAGATCGATTTGTTCTAGACTATCTACAAACTCTGAAATACCATGTTTATTCAATGCTATTTTTAATTTTTGAGTGA	6	+	NC_018625:600096-600215
NC_018625	TWP_GZKSOQASGL_000270	TATCATCGGTCTTACTAAATTTAATAGCTTTAAAACCACCTTGGCATGTAGGTAGTTTTTGTTTTACGATATCAGCACCTAAAGTTGCTCCCAAATGATCGGCCTGACCGGTTAAATCAG	5	+	NC_018625:567816-567935
NC_018625	TWP_GZKSOQASGL_000271	ATCTACCTAAATAGTTATGAAAAGACGTGTCCCTATCGAGGCTAGCCTGTTCTAAAGCATCGAGAAGTAGTCGTATCTCTTGAATAGTAAGTTGCTTTTTCTCAATAAAATCATAAAAAA	6	+	NC_018625:600216-600335
NC_018625	TWP_GZKSOQASGL_000272	AGTCATCCTTCCCGGAGGGACCTCCAGAATTAATAAGTCCTACCTTACCACAGTAGCTATTCAGCACTTGATAACGACACAGGTCAATTGGATGATCTGAAGAGAGTTCGGAATATACTC	2	+	NC_018625:567696-567815
NC_018625	TWP_GZKSOQASGL_000273	CAGGAGGATATGTATCCTTAAATGTTTCTTTAAGTCCTTTAGGGAGGTTGGATCTCAAATAGTTTGTTAGAATTGCAAAAACAAATAAAGCCAAAGCAATACTGCCAAAAATCCCAACCC	5	+	NC_018625:600336-600455
NC_018625	TWP_GZKSOQASGL_000274	GAATTAAGTTTAGTAATTGTATGCCTTCGGTCATAGGTCTTTGGAAAGCCTTTCTTCCCAAAATGAGCCCCATACCTCCAGCTCGTTTGTTAATCACAGCAGTTTTTGCTGCCTCTACAA	3	+	NC_018625:567576-567695
NC_018625	TWP_GZKSOQASGL_000275	AAATAAATCCTATAGGATTGGACATGATAATCGCTGGAATTAGAGCCAGTAGCAAACTGATAGAAGAAATAACAGCCATAACTATGGCTATAGTCATACGATCTTGAACTCGCTTATCAA	5	+	NC_018625:600456-600575
NC_018625	TWP_GZKSOQASGL_000276	TGCTAGAGATAACATTCCAACAGTAAAAGTTCCTAGAGGTTTTGAGGGTTTTGAATGGGTGTGCATAAGAGCCTTCTTTAGATTACGCTATTGTAATACTCGGGTCTAAGTAAATATCTT	5	+	NC_018625:567456-567575
NC_018625	TWP_GZKSOQASGL_000277	ACGAATAGGAAGCATGACAACGGCAATCGTTTTTAAAAAGGGAATGTAAAATAATTTCTGGCATAAAAAACACCCTAAAACGCGCTAGTTTTGATCTTGGAAATTATGATTAAGCTTATG	6	+	NC_018625:600576-600695
NC_018625	TWP_GZKSOQASGL_000278	TAATTCTGCAGAGATAAGTGCATAAGGGATCATAAAACAACATACGGCTAATGCATAGAAGAAAAGAGTGGATAAGCCGTGTTTTGCTGTTAGAGGTAGGTTCCTTAAACTGATTACTAC	5	+	NC_018625:567336-567455
NC_018625	TWP_GZKSOQASGL_000279	AATTAGAGTTAAAAAACCCTATAACGAGACATCTGTAAACACACGCATTGAATTCAAAGTGTGTTTCCTATCCGAGGATTATAACAATCAAACAGTTCTACTAAAAACTTTATTGCAATA	6	+	NC_018625:600696-600815
NC_018625	TWP_GZKSOQASGL_000280	AAGCATCGCTGGGTACCAAGTCATATTATGGAACCATTGCATCCATATTGAGAAGAATCCCCACCATTTTCCTAAGGCATCACGAGTCCAAATATAAATTCCTTGAGGTTTAAATGATGC	4	+	NC_018625:567216-567335
NC_018625	TWP_GZKSOQASGL_000281	ATGAGTTTTTAGTTCTTATGAAATTGTAAATAAGATTCTTAAAAAATAAAGAGAGAAGAGCAAAAACTCTTTCTGTAAAACAAAAAAAATAAATCTATCTTATTTTACTGTAAAATGTCA	7	+	NC_018625:600816-600935
NC_018625	TWP_GZKSOQASGL_000282	TCCGAAGAAATTAAAGAAGGTTAAACCCCAAAATCCAGCGAGGATAACAGTAGCCAGATAGATTTTATTGTGAGCTAGATCTGGATTAATTTTATACACCAGGGTACTTGCAATAAACGC	5	+	NC_018625:567096-567215
NC_018625	TWP_GZKSOQASGL_000283	TTTAATGTGACTAATAAATTGGAGTGAGAAATGCCTCCTTACACTATCACAAGCACATAAAAACAGATTTTATTTTCCTTTGAAAATATGATCTATTTACACTTGGAAATACATCTCTCG	6	+	NC_018625:600936-601055
NC_018625	TWP_GZKSOQASGL_000284	GGAAATGGCTATAGGATTACCAGATAGAATCCAGAAAATAGCCAAAGTGACTAAAATGGCACCTGGGATCAAAGTTCCTATGATAACACAGATTGAACTGAACAACGCTGATGTACTAAT	5	+	NC_018625:566976-567095
NC_018625	TWP_GZKSOQASGL_000285	ATTGCTTTTATTGCTTTTTATTTGGAAAAAAAATTGCACAAATTTATAATTCGTCCTTCTGATAAGGCGGTTATGTTACTATGGAAAAAAGAAAAGACACGAAAACAACCATTGCCAAAG	6	+	NC_018625:601056-601175
NC_018625	TWP_GZKSOQASGL_000286	GATCATATCAGAGGCAAGGTTAGCATTAGCTTCTAATCCGCATAGGGCTAACAGCATCCCTGCTAACAATACAAAAGAAGACATACCGTGAATATCAGGAATTAGATCCCCCCATGAAAG	3	+	NC_018625:566856-566975
NC_018625	TWP_GZKSOQASGL_000287	CATCTGAAGCTCAGAACAAGTCTTGGTATGTTATCGATGCTGCAGGTAAAACCTTGGGAAGACTTTCTTCAGAGGTGGCAAAGATCTTGCGCGGTAAGCATAAGGTAACTTACACACCTC	1	+	NC_018625:601176-601295
NC_018625	TWP_GZKSOQASGL_000288	AACCAAACTGATTTCTTCTTTTGGAATAACAATGGCTATAGAAAGAGATCCTAAAACCAAGATAGCTAATGTACAAATTGCTCCAATAAACACGGCTTTCGGGTAATTCTTTCTAGGGTT	5	+	NC_018625:566736-566855
NC_018625	TWP_GZKSOQASGL_000289	ACGTAGCTATGGGTGATGGTGTTATCGTTATTAATGCAGAAAAAGTGCATTTGACCGGCGCGAAGAAAGGTCAAAAAATATATCGATATTACACAGGATATATTTCAGGAATGCGTGAAG	5	+	NC_018625:601296-601415
NC_018625	TWP_GZKSOQASGL_000290	GAACATCCATGCGTTAAGTTCTCCCAAAGATCCTGCGATGGTCATAACTACAACAATGCTTGTCATCCAAGAAAGATTGTATTTATCAAAGAATAAAGAAAATGCTTTAACAAGCCCCGA	5	+	NC_018625:566616-566735
NC_018625	TWP_GZKSOQASGL_000291	TTGCTTTTGAAAATATGATAGCAAAAAAGCCCTCTTATATTATCAAGCATGCAATTAAAGGTATGATGCCAAAAACTCGTTTAGGCAAGCGTCAGTTAAAATCCTTAAGAATACTGAAAG	6	+	NC_018625:601416-601535
NC_018625	TWP_GZKSOQASGL_000292	AGTGACTACAATAGCTTGAAATAACATAAGGTTTGTAGGGACATTCTTTGAGTTTACTTTTTTAAACATTCTAGGAAGGCAGTCATTTTGTGTGGAGACGAATAAGCCTTTAGTTCCTGC	5	+	NC_018625:566496-566615
NC_018625	TWP_GZKSOQASGL_000293	GGGATTGTTATCAAGAGTTTAAGTCTCAGAAGCCGATCGTATTAGATGTTTAATTTGGGGTAAATTGTGGTAAAAAATACAATAGAAGAATCAGTAGCTACCGGAAGAAGAAAACAAGCT	5	+	NC_018625:601536-601655
NC_018625	TWP_GZKSOQASGL_000294	GATAGGACCTGAAATAAATAGGCAAATGTACATTGCTAAATACATTTGTATACTTAAAGCACTAAGGATCCAGTACGCTAAATCTGCTGAGTCTAGACACAGGAATATCAAAGTAAACAC	5	+	NC_018625:566376-566495
NC_018625	TWP_GZKSOQASGL_000295	GTATCTAGCGTTCGCCTTCGTCCTGGAACGGGCAAGATCGATGTAAATGGAAAAGCCTTTGAGGAATACTTTCCATTGGAAATTCAAAGAGTTACTATCCTCTCCCCATTAAAAGTTCTT	3	+	NC_018625:601656-601775
NC_018625	TWP_GZKSOQASGL_000296	GAAGCTAATCCATAAAGCAAATACACAAGAAAGTATTCCTAAGAATGAAAGTAGGCAGATACCAAAAAATTTCCCAGGAACTGAATAGAGCCGCTGAGCTTTTGGCTCTTTAATACGTAA	5	+	NC_018625:566256-566375
NC_018625	TWP_GZKSOQASGL_000297	GGCTATTCCAATGACTTTGATCTAGTGATTCGTATTAACGGTGGTGGAATCCAAGGACAGGTTATTGCGACACGCTTAGGATTGGCTAGAGCTTTATTAAAAAAGAATGTTGATTCTAAA	5	+	NC_018625:601776-601895
NC_018625	TWP_GZKSOQASGL_000298	TTTATGAGCGTAGTAGATGCCAAAAGGTATCATACAATTTATTGAGAAGGCTAATAATAAAAAGGCGGAGTATCCTATTTTATAAGCCCCAGATAATTGTGTGACTTCTTGAGGAGGTAA	5	+	NC_018625:566136-566255
NC_018625	TWP_GZKSOQASGL_000299	CAAGAATTAAAAAGTCACGGTTTCCTTACAAGAGATCCTAGAAAGAAAGAACGTAAGAAATACGGACACAAGAAAGCTCGTAAAAGCTTCCAATTCTCTAAACGTTAGAGTTTGCCGTTA	5	+	NC_018625:601896-602015
NC_018625	TWP_GZKSOQASGL_000300	TTTATTCTCAGGCTTTTGGGAAAGACGGAGTGTCTGTGATTAAGAAACACAAAAAGCAGTCCTTAAAAAGGATTTAAGGTACTACTTTTGTGCATTCTCTTAGATTTATTTAATGAATTT	6	+	NC_018625:566016-566135
NC_018625	TWP_GZKSOQASGL_000301	TTTTCATCAAAAGCAAGCGAGAGTCTTATCGAATTTCATCGCTTGCTTTTTTTATTTTCGTCTAAAGTACTTTCCTAAAAATTTTCTAGCTAGTTTCTTTTCTAAAAGAAAATCTTTCTT	6	+	NC_018625:602016-602135
NC_018625	TWP_GZKSOQASGL_000302	GAACTCAGTGTTATGGCGAATCACCTAGGCTTGAGTTTTAACGATTTGATCTCTGTGATTTCTTCAAATCGTTTTTTAGAAGTTTTATTCCCAAATTTATTTACTGAGTAGCTGTCTTAA	6	+	NC_018625:565896-566015
NC_018625	TWP_GZKSOQASGL_000303	CTTTTTGGCATTCCAAAAAATGCCTTTCCTTCTGCACTCAGAGTATAAAATTTGTCTTTCTTAAACTCTATATCGACGCCTAGAGAGAAAAGAACAACCTTTCCTAAATTTTGAACCGCA	5	+	NC_018625:602136-602255
NC_018625	TWP_GZKSOQASGL_000304	TCTAAATATCAAAGTTTCATCCAAGGATTACTGACTAAGGCAATGCCTATAGGTTATTGGAAATCTTTAATAGAGCCTATAATTGCAGGTTTGTTTTCTGTAGGAATAGCGAATGAACGA	6	+	NC_018625:565776-565895
NC_018625	TWP_GZKSOQASGL_000305	TGAATCAAATGCGTCGGGTTTTTCTTTAACATTACGTGGGAAATTTGTGTATTCTGATCATTTTTTAAGAAAACAAAACCTCCTGGAGGGAGATCTTCGAAATACTCTACTAGATCACAA	5	+	NC_018625:602256-602375
NC_018625	TWP_GZKSOQASGL_000306	TTTAGATTTGCTTTGGCGAGGAATCTAAAGGGTATATACGATTTAAATCAGTTTATTATGGAAAATTATTACAGTTTACTAGCGAATCCCTTTTTGCTTATAGAACTGCTCCATAGCCAT	6	+	NC_018625:565656-565775
NC_018625	TWP_GZKSOQASGL_000307	TCTTTGAACTGATCTCTAGCATTTCTAGGGATACTTAATCCATGTGCTTGAAATAAAATATTTAAAAAACCAGAACAATCTAATCCATAATCTATTAAGGAGTGGTGGAGACATCGTCCT	6	+	NC_018625:602376-602495
NC_018625	TWP_GZKSOQASGL_000308	CAAAATAGTATGAACTCTGATGAGTATACACAAAATGATCCTTCATTACGTGAACTGATAGATAACCTTAATTTAAGAATGACATTTTGTTTGAATTTACCTATATGTTCTTCTTGGAAA	6	+	NC_018625:565536-565655
NC_018625	TWP_GZKSOQASGL_000309	CCCCAAACATACGGAATTCCCAAGAAATTTTCAGATTCTTTCAGCAAAAGATCTATAGAGAACGGTTCATTACAAAAACGCACGTGGCTCACATTACAATAAGGGACTTCCTTATCCAGA	4	+	NC_018625:602496-602615
NC_018625	TWP_GZKSOQASGL_000310	GAAGAGGGAAATTTCATTCAGCTCATTTTCTCTAGAGCCGAACCAGAATTACGTGTTCGATTTGCGGATTTTTTAAACACATCCGTACATGCTCTAGCTGCTAGAAAATGTCATACTATA	5	+	NC_018625:565416-565535
NC_018625	TWP_GZKSOQASGL_000311	GGGAGCTTCATTCTAATTTTCACCTCTTTAGGGAGGGATACTTTCCCTTGAGAATCTATGGCTAATGGAGACCCGTAGGGCAAGGGGATATGCCAAGGTTCTAAAAAAGCATCGAAAGAC	1	+	NC_018625:602616-602735
NC_018625	TWP_GZKSOQASGL_000312	TCTAGAGCCTTACAAACGTTCAATCTTTGGCTTTACGGTTTATATGTGGGGGAGCCCTGCATAGAAATTCTTGAAGGTTATAACTCTCAACTTCTTACTTCGCAGGACCGTGCTTATTTA	3	+	NC_018625:565296-565415
NC_018625	TWP_GZKSOQASGL_000313	TTAACGATTGCATTAGGTAAAATATATTGAGATAGAAGAGCAAAAGATGATTGCGAGGATATATTTCTGACTGGATAGGGGTGCCAAAAATCGTGATCACGGATTAATTGCGAGTAGGCA	5	+	NC_018625:602736-602855
NC_018625	TWP_GZKSOQASGL_000314	TCTTTTGTAGATTTTATTGTCCTTATTCTTGAGAAACCAGAGATCAATAATTTCCTCCTTAAGAAGTTTATAGATGTTGCTGAATCTTGGAATACCAATCACGGTAATACTACTTATATT	6	+	NC_018625:565176-565295
NC_018625	TWP_GZKSOQASGL_000315	TAATAGGAGAGCTTACCAGCAAGTAAGCGCTCTCCAAACAATAACTGCGTCTCCAAATCTCCATGTGCAGATGAAAGATCCGAAACAGATGCATACAGTTGATAATGTTTCATCTTTCCT	3	+	NC_018625:602856-602975
NC_018625	TWP_GZKSOQASGL_000316	TTAATAAAGGGCATCGTTAGGGAAATCAATGATCTGTTTATTCCCTCATTAGGTTCTCGGAATCAAGAGACTTCCTTGTGTTATTGTTTGCAAATGTGGAGCGAACTTTTAAAGCAGCAT	5	+	NC_018625:565056-565175
NC_018625	TWP_GZKSOQASGL_000317	AACCATAATTAAAGATGTGCCCATATGGAGAATATCTAAAAGTAAAATTAAGCTTTTATGCAAGCTTCAATACTTTGAAAAACGTCATCAGGAGATGCCTCAGAAGGGATACGTGTTAAT	6	+	NC_018625:602976-603095
NC_018625	TWP_GZKSOQASGL_000318	AACAATCCTTCTTATAGAGACAACATTTCTGAGCGAGTAGAAAATCTGCACGTTTCTTTTATGAATTTTGCCATGACCTTTACTAACGCTATTATGCATTGTGGAAGGGAATCAGGAAAC	5	+	NC_018625:564936-565055
NC_018625	TWP_GZKSOQASGL_000319	TTCCCTAGCTCTTGATAATAGTCGACTACAGGAGCTGTTGATTTCTCATAACCCTCAAGTCTCTTATGAATCACCTCTAGAGTATCGTCAGAACGACGAACTAATTTAATTTGACATGTA	5	+	NC_018625:603096-603215
NC_018625	TWP_GZKSOQASGL_000320	CAAACTTTTTTACAAACATTATTGAACTTAACCGTTCCAGAGGAAGTACAAGAAACAGAGATCCAAACATTATCAGTAGGCACTCCTGAACGGGTATTTATTACTGGAACATTGTATCGC	5	+	NC_018625:564816-564935
NC_018625	TWP_GZKSOQASGL_000321	GGGCACTCACTAAATCCCTGACTTTGATTATACACATATTTACAAGAAGGGCATATGAACCGAGAATGAATCCTACGAATAATCTCTTCATTAGACACATCTAATTGTATGACACGATAA	5	+	NC_018625:603216-603335
NC_018625	TWP_GZKSOQASGL_000322	TCTAGTGCGATTACAGCAGTATGTTTGATAGGTTTGGTTCTTGTTTTTATTTTAAATGCGGAGCTGAGGATCTTTCCCAAGATTGCTCTTCCTAACGAAATGGAATTTTCTGACGATGAA	5	+	NC_018625:564696-564815
NC_018625	TWP_GZKSOQASGL_000323	TCAGCGTGAGATTGCACAAAAAAATCATTCAAAAGAATGGCTTGATCTAGAGTTCTTGGGAACCCATCAATAATACATCCAGACCGACACTCGGGTTGGTTTAAGGCTTCTTGAACCATA	3	+	NC_018625:603336-603455
NC_018625	TWP_GZKSOQASGL_000324	GTTTCTAGAGATGCCGCCATTATGGTTGTCGTTTTCTCTATTATTGTTGTCCTTACTATTCTAGGTATTGTACTTGTTGGCTCTAATGTTCTTACCTCTTCAATAGCTCTTATCTGTTTT	5	+	NC_018625:564576-564695
NC_018625	TWP_GZKSOQASGL_000325	CCCCAAACAATTTCATCAGGGACCAGATAACCTTGGTTGATATACTCAGCAGCCTTGATCCCCAAAGGAGAGGCTGACTCTATAGCAGAACGAAATAGTTCTCCTGAACTAATGTGGGGA	1	+	NC_018625:603456-603575
NC_018625	TWP_GZKSOQASGL_000326	TAATAGTTTTTCTATATTTTTGATCAACTTCATAAGGTTCTTATTTCTTCAGTATTTCTCTTACACTCTACAAAAGATTCCTCAGATCTACTTTTAGATACTCAAGGATACCAGAGGTGT	6	+	NC_018625:564456-564575
NC_018625	TWP_GZKSOQASGL_000327	AGCTTTAACAGATGAGCAAGACGCTGTGATTGTGTGCCTTTGCCCGATCCTGGAGGCCCCATAATAATATAAAAAACATTGTTTAACATAACTACTTGCAAATATTTAATTAAGCCACAG	5	+	NC_018625:603576-603695
NC_018625	TWP_GZKSOQASGL_000328	TGTGAAATTAGGTGTAGACCCAGCTTTAGCTTCAGGACCTATTGTCACGGCATTAAACGATATTATGTCTATGGTGATATTCTTCTTAATAACAGGTTTCTTGAACTTTTGTTTTTCAGT	5	+	NC_018625:564336-564455
NC_018625	TWP_GZKSOQASGL_000329	GATATTTAAATATATTTAGAATTTATACTCTATGCTTTAGATAAGCATCTGAAGTCTAAGAAAAATTTTAAAAGTCAAAATCCTAGGAAGAGAATAGAAAAATTCCCACCTATTTCGCAA	7	+	NC_018625:603696-603815
NC_018625	TWP_GZKSOQASGL_000330	ATTCATAGGGATGAATCTTTTTTCAGGAGGAGGATTACAGCTTGGGGTTACTGTAGCAGCAGGTGTTTTAGGAGCATCATTAACAGCGACTACTTTAGGCGTTCTTTCCCCATTTTTCTT	3	+	NC_018625:564216-564335
NC_018625	TWP_GZKSOQASGL_000331	TCGTTAAGCTATAAAATATTAATTAAGTATAACTATATATATTGTGCATATGGTTTAAAACAATTTGAAATAAATAGGGATTAAAATTATAATTTCTCGTTAATTTCCTTCTTATTAGAA	8	+	NC_018625:603816-603935
NC_018625	TWP_GZKSOQASGL_000332	GGCTACAGGGACTCTTTCATTTGGAAGACGTAGAGAAACCATATTTAAAGAGATGAGTATTGGTTTATTAACTGGAGTTGCTTTAGGAATTCTTTGTGGGATTGTTGTTTATCTTATGGG	5	+	NC_018625:564096-564215
NC_018625	TWP_GZKSOQASGL_000333	TTATAAAACCATGCATCAACCGATTTCTCATCTTTCTCCTAATAACCACATCCTTCATTTTTTCGGTTCTATTATAAGAGAAAAGTCGGCTGTTTATGAAATTTCACTACATAGGCATGG	6	+	NC_018625:603936-604055
NC_018625	TWP_GZKSOQASGL_000334	GGCTTATTTTCAAAAGATTGCCCCATCACTGCTAGCTCTCGTGATTTTCTTTATTCCTTTAATTAATGGAATGTCAGGGAACGTTGGTGTTCAATGTAGTACGATTTTAGTGCGTAGTAT	5	+	NC_018625:563976-564095
NC_018625	TWP_GZKSOQASGL_000335	CCCCTTAGAGCATCTAATAAACGGAGGCTCTTCTCAAGACCAAGATATCAATAATTTACTCATTATAAATAATATCACAGCATTTACGCAGACGCTTTTTACTCAACAAAGGCCGGTTCC	5	+	NC_018625:604056-604175
NC_018625	TWP_GZKSOQASGL_000336	CATGGCGGGAACAACAGAAGATGTAGGGTATCATAGTTGTCATGTTGTTCAGAGGTTTTTACTAAGAGCTCCTTGGTTATTAGTTACTCTTTGTGCTGGACTAGTCAGTGCTTCAGTGAT	3	+	NC_018625:563856-563975
NC_018625	TWP_GZKSOQASGL_000337	CGCTGCAGATTTGATTGCGGACTGTTCTATTTGTTTTCCTCGATCTCAAAGTAGTCCCTGTTTAGACTTCTCTGAAAGTCCGCACTGTTTTCTGGTGTTCATTCATGAACTCTGTAGCTT	3	+	NC_018625:604176-604295
NC_018625	TWP_GZKSOQASGL_000338	AGAACGTTATAAAATTGCTGCTTTACCGGTTGTTGACGAAGAGAATTTTTTAATAGGCGCGATTACATACGAAGATGTTGTAGAGGCTATTGAAGATATCGCCGATGAAACTATAGCTCG	5	+	NC_018625:563736-563855
NC_018625	TWP_GZKSOQASGL_000339	ACTTAACAACATCTATCAAAATACATTCGGTAATGTCGTAAGAAGCGTTATCGCAGTTTGTTCCTTGGTAAGGAAGAGTTTCCTTTTCTACCGCAAAGAGAAACAAATTATCTGTTTTCT	5	+	NC_018625:604296-604415
NC_018625	TWP_GZKSOQASGL_000340	TGTAGTTACCGATAGAAGTCTAATCATTAATCCTCCTGAAATCTCTTTAAAGCAGATCATGAGCCAAGTAGAGCATAAAGTCTTACCTGATGCGACTCGAGAAGAAGTTGTTGATTTAGT	5	+	NC_018625:563616-563735
NC_018625	TWP_GZKSOQASGL_000341	TAATAAGAATAACAACATTTCACCATTTCAACGGGGTGGGTATATCGCTTCAGCATCGGCGTTATATCATGCAAGAAAAGTCGCCTTATCTTTACTTGCTTGGAAAAGCGTTTCTCTGGT	4	+	NC_018625:604416-604535
NC_018625	TWP_GZKSOQASGL_000342	GTTTTTTGCTTTTTTGATGGAAACGACCGTAAAAGATGTTTCCGCTTGTATTAGAAATAATCCGGGAATAGATTTAACCCGGCTGGTGTTTGTTTTAGATTTTAAAGGAGAGCTTCAAGG	5	+	NC_018625:563496-563615
NC_018625	TWP_GZKSOQASGL_000343	TATAAGCATACTCGCCGTACTCGCATTGATAGTATTTATTGTGGGATGCGTATTTACTTTTCATTCCCATAGTGTTTTTTCTGACGCGTTTTTCATGTCTCCAGCAGCATCTGCTCTTGG	3	+	NC_018625:604536-604655
NC_018625	TWP_GZKSOQASGL_000344	TGATATTCCTGATCGACGGTACCGTAGAATTTTAGAATTGATAGATTCTAAAAAAGCATTAAAAATTCGTGATTTACAAAAGCATGGTCGGAATACAGCAGGGCGGCTCATGACGAATGA	5	+	NC_018625:563376-563495
NC_018625	TWP_GZKSOQASGL_000345	ATGTGGGGGGCTAACCTTCCTGTTATTAGGTTTGCTGGCATCTTCTTATGAAAATTATAGTAAAAAACAGCGCCAAGCGGCTATAGATTCTATACACCGTTCTCTACTGAGCCTTTATAT	4	+	NC_018625:604656-604775
NC_018625	TWP_GZKSOQASGL_000346	TGCTTTTATTATTAATACGGATTCTGCTTCTCGTTGGGCTATTTTTCGTAAATTGACTGATATAGAAGTATGTGCATTGATTGATCAGATGCCTCCAGATGAGGCTGTATGGGTATTAGA	5	+	NC_018625:563256-563375
NC_018625	TWP_GZKSOQASGL_000347	TAGTGACAACATTCGTGTATCTACCGAAGAGTCAGATCATTTTACTTCCTCGATCGCTAGGAGCTGTTTGAGTCACTACCGTGCACTTTTAGACCCCGTCACTTTCCCACCACACACAGA	1	+	NC_018625:604776-604895
NC_018625	TWP_GZKSOQASGL_000348	CGATCTTTCCAAGATTGTTAGTGAATATAATCCTATAGACTTAGCTTATGCTGTTTCTTGTTTGCCACCAGATTCACGTGCTATTCTTTATAAAAATCTCTCATGTATAGCTTCTCGAGT	5	+	NC_018625:563136-563255
NC_018625	TWP_GZKSOQASGL_000349	ACCAGAGCATGAAGAATCTTTAGGAATCTTCGATTCCCATGAGATTGAGAGTACCTTCCTTGATTATTCTAGAGAGTTCATGACTTCTCCTGTTCCACCCCCGTATTCAGAGCGACCACC	1	+	NC_018625:604896-605015
NC_018625	TWP_GZKSOQASGL_000350	ACTAGACGCAGCTCTTGGTTCGGGAAACTTAATGGATTCAAAAACTAGCCATTTGGATGATGAGCTAAGTTTTAAGTTAGAGAAAGCGTTTACCTGTTTATCTACTGATATACATTCCCA	5	+	NC_018625:563016-563135
NC_018625	TWP_GZKSOQASGL_000351	GACATATGAAGAGGTTATGGAAGAAGATAGAAGAAATAGACAAAACAATAATCAGCATACATAAAAATTGAGGTTATACCATGGCGTGCTATTTAACTTTTGGTAAACAAGATCTTAGTG	6	+	NC_018625:605016-605135
NC_018625	TWP_GZKSOQASGL_000352	AATCGCGGTGGTTAAATGATCCGTGTTTAGCAAATTTGCGAGCTGGGCACGAGTTTCATGAAGTTGTGGCTAATCAAAGAGGTAAACTATGGTGGGCGAACAAAACAGAGGCGAAGAGAA	1	+	NC_018625:562896-563015
NC_018625	TWP_GZKSOQASGL_000353	ATTTTTCAACCACTACAAAAGCGATGTGCGTAGCTTTTGATCTTATTACTTTCCCTGTGATCTCTGTAGTTATTAGTGTTGTATCTTGGGCTATTTTACTGATCAAAATAGTAGCAAAAA	6	+	NC_018625:605136-605255
NC_018625	TWP_GZKSOQASGL_000354	TTGCCTTAGGGTGTAGCGAAGCTTATTACACTTTAGGTAAGTTTTATGCTGTTAAAAAAGAGATAGGTCAGGCTTGGGCCATGGTAATGCGTTCTGTTGATTTTGGTTTTACAATTACAG	5	+	NC_018625:562776-562895
NC_018625	TWP_GZKSOQASGL_000355	CATTAAAATTTCTCGTCCTAGCGACGTGTTGCCGTAACCAAGAAACATCTCTCAGTAAAGTTTTTGGGGAAATAAAAACAGAAATTCTCTCTGAGCATCTCGTTCTTATTCCTTTCATAG	5	+	NC_018625:605256-605375
NC_018625	TWP_GZKSOQASGL_000356	ATGAATGTCCTGATCACGAAGATTTACTACTCTTATTAGGAGAGGCGTGGCTATTTTTATTTTGGAAACGACGTTGTTTGGAATCCGAGGAATTAGTTAGGCTATATTTAGAACAGGCAG	5	+	NC_018625:562656-562775
NC_018625	TWP_GZKSOQASGL_000357	GTGCGATTATTCACGGACTAGTGCTTACATATAAATTGGATGAAAATGATTATGCTTCTATTGGCACTTTGGATTCTTTTGTAAGTTTCATGGAAGGTTCTCCTCTCTATCTAGAACATA	5	+	NC_018625:605376-605495
NC_018625	TWP_GZKSOQASGL_000358	AAGATAAACGGTCCTTCAGAGCCAAGGTCATTATCGCATCTACTCTTTTAGGAAAAGGGAAACTATTAGAAGATGAGTCTTTGGTTGAACAGGCTTTAGTTATTTTGAATTCGTTAATAG	5	+	NC_018625:562536-562655
NC_018625	TWP_GZKSOQASGL_000359	TCGCCCGATGGTAAAGATCTTAAAGAATTAAGAAACTGTAAAGACTCGTAATGGAATAATAATCATGAGTTAAAACTATAAATAGTCTATAATTCCGCGTTGATTTGTTTAATACGTTTA	6	+	NC_018625:605496-605615
NC_018625	TWP_GZKSOQASGL_000360	ATCTTACCCGTAGAATAGAAATTTTGGAATTGTGGGGACATTCTTGTTATTTATTAGCAAATCTTCAAGAGTCTCTAGAATATTATGATCAGGCTTATACTTTATTATCCGCTATAGATG	6	+	NC_018625:562416-562535
NC_018625	TWP_GZKSOQASGL_000361	AGAAATCAAACTTATGTCAGCTAATTCTTTAAATAATAAAGTGGGGTCCGCTAATACCGAAGCCCGTTTTGCAATTTTAAATTTTACGGACAAAGGGGGATTAAGCTTCACGAGTTTAGA	5	+	NC_018625:605616-605735
NC_018625	TWP_GZKSOQASGL_000362	TATTTTTATTTTGGAGCGATAGAGGCTTAGCTTTAAAATGTTTAGCTGAAGCAACAACAGATCTTGCTTATAAGGAAATTTATTTAGAAGAATCTTTACTATACTATCGTAAAGCTTGGG	6	+	NC_018625:562296-562415
NC_018625	TWP_GZKSOQASGL_000363	TTCCAGGTCCCATGTTCATAATTTCTTAACACGACACGTGGAAGCAACTTCAGCGTCGATAAATAGTGTAGCTTTATCGGGAGTTCCTCTCTCTCCTGGTGTTGATGCCGAGGCGGAGTC	1	+	NC_018625:605736-605855
NC_018625	TWP_GZKSOQASGL_000364	TCAACGGGTGGCAGAAGCTTTTTGATGCATATTTTGCTTGGGGGGTAAGAAAAAAAAGTGTGAGATTGTTGCATAAAGCTGTTGATATTATGAAGAGGTTATGTTCTTTACGTCCTGAAG	5	+	NC_018625:562176-562295
NC_018625	TWP_GZKSOQASGL_000365	CGCTTTTGCCATTATGACAGCTTCGGAAGCTGTACTCCATTGTATAGAACATGTACTCTGGATCCGTTTCTTATGTGACTTATGTCGAGGAAACACTAGTGGAGGCAGCAATTCAGACTC	2	+	NC_018625:605856-605975
NC_018625	TWP_GZKSOQASGL_000366	ATTTAATTCAAGCGTTAGGGGTGGTACAGCTTTGCTCAGCTTTATATTTTGGTGACGATGCGAATTTTGCCGCTGCTGCATCTTGTTTTAAATCTTGTATTGAATGGGATGCAGAAAATA	5	+	NC_018625:562056-562175
NC_018625	TWP_GZKSOQASGL_000367	TATTTTTTCATCCTTTATTTTGGGTATCTTAGCTACTTTAGTTTTAGGAATTTTTGGTGCTTCTTTAGGATCTACTATCTTGAGCTCCATAAAAATCAATAGTGCCTCTAAGGAAATTTT	6	+	NC_018625:605976-606095
NC_018625	TWP_GZKSOQASGL_000368	TATCATCGCTTCTCGCGAATGGAATAGCAGTCCTTGGGTTGTATTTAGACGAACCCAATCTATTTAAAGAGAGCCGTACGCGGTTAGTTGCCGCAATGAGAGCTTTTCCTGGGAATAGTC	1	+	NC_018625:561936-562055
NC_018625	TWP_GZKSOQASGL_000369	TAGATTGAAACAAATGAATCGAGAGATCTCTTTAGATGTATCTTCATTCCAAGCTAACACTCCAGAAAAAGCGAAAGCAAAAGCTGCTGCTCTTGTTACCCTAGAAGCAAATAAAGAGTT	5	+	NC_018625:606096-606215
NC_018625	TWP_GZKSOQASGL_000370	GGGTGTTGTGGGGGGAATTGTTGATTCGTTCCGGTTGGCTTAACAGCAGCATGAAGCACATAGAAATGGGGTTGGATAAGCTTGCTTCAGCTCAGAAAAAAGGAGCAGACCCGATTATTT	1	+	NC_018625:561816-561935
NC_018625	TWP_GZKSOQASGL_000371	AGCTTCTGCTTATAAAAACTATAGAGCTGCGAAAATTGGTTACTTAGTGTGTGCGATTATTTGCTCCGTTGCGTTATTGGCCTTAGCCGCGGGAGCTATACTCGGTATTTTCTTCACAGG	2	+	NC_018625:606216-606335
NC_018625	TWP_GZKSOQASGL_000372	ATAACTATGCTTTAGCAGTAGTAAGATTATTCGATCTAACTTATGAAAAAGAGCATTTCTATCAGGCGAATAAGGTATTGTATCAAACGGTGCAAGCATATCCTCATATTGCTGAGCTGT	5	+	NC_018625:561696-561815
NC_018625	TWP_GZKSOQASGL_000373	ACCTTTAGCCACGGCTGCGATCTCTGCAGCAATTATTGGTTCTTGTGCTGCTGGGGGGAGTTTATTGTTTATAAGCTTTGTAAGTTTTGCAATCTCTTCTATTTATATGGCTAAAAAACA	4	+	NC_018625:606336-606455
NC_018625	TWP_GZKSOQASGL_000374	TTTTCGGGCTAGAATCGGGAAAGTCTTCCTATATAGAACAAGCTATAGATCACTTGTCTAAGGCTATTTTTCTGAGCTTTAATCGTCATATTGATAGCGCAGCTCATGAGAATTATCTCT	5	+	NC_018625:561576-561695
NC_018625	TWP_GZKSOQASGL_000375	AAAAAGTGCTGTTTTACACTTAAATAAAGCAACACTGTACACTATGGTTGCAAATCAAATATCTCTGCATCCTGAAGAGTATCAGCGCAACATCTTTAGCCAGACTGTAGCACAACAATG	5	+	NC_018625:606456-606575
NC_018625	TWP_GZKSOQASGL_000376	TATATTGTAAAAGCAAAGAAACGGCAGCTCTTATACGAAGCTCTCAATGTTTTTCTAAGGTATTAAGCCTGGTTCCAAATCGAGCAAGTGCTCACGCAGATTATGCCGAATGTTTGCAAT	4	+	NC_018625:561456-561575
NC_018625	TWP_GZKSOQASGL_000377	TCTTGCGAATCAGCAGGCAAAACATATGCTGAGCTACTCAGAGCTCGCCTATGTACAGCAATTGGGTAGTAATAGAGGTCAGCAACCAGCATCACCCCCAAATCATACTACTCCAAGCGC	1	+	NC_018625:606576-606695
NC_018625	TWP_GZKSOQASGL_000378	ATCCTCATTTGAATGATAGATTAGGTTGGGAGCATTTTTGTCGCGGAGAAAAACACGAGGAAGTTTCTTATTTAGCAACTGCTTATGTATATGAAACTGTAGGAAAATCTTACTTAACAT	6	+	NC_018625:561336-561455
NC_018625	TWP_GZKSOQASGL_000379	TCCTCCTTATCCTGGTTATGCAGACGCTCCTCCAAGTTATGAAGACGCGATCCGTTCAGGGCAATAACTGCTTCCTGGATTCGTTGACCCTATAGGGTAGGCAAACTAGAGAATGTCTAG	1	+	NC_018625:606696-606815
NC_018625	TWP_GZKSOQASGL_000380	TCTCTTTGTGTTCTGCTAAAGTATGTGCGAATTTTGAATTATTTTCTTTAACTGGCGACACTAAATTCTTAGATCAGGTCTTCAAAGATTTTCATGTCCTAGAACAGTTACTTAAGATTC	6	+	NC_018625:561216-561335
NC_018625	TWP_GZKSOQASGL_000381	TTTGTGGAATGAGGAAATCGAGTCGAAGTCCTTCGAGTCGTAAGTATCAGGGGCAAGAATCCAAAATAGGGGAGTTTTCTCTTGCCCAATGAGCTCTATAGGGTAGGCTTCGCGCTGTTT	1	+	NC_018625:606816-606935
NC_018625	TWP_GZKSOQASGL_000382	TCATCATTTTCTACGGGATGAAGTATGGGGTGAATAAGAAAAATTCTCGAATCTTGGTCGATGTTTTAGCCTACATAGATATCTTATTTAAAAAATTAGGCATTAGCTCTTCGGATAGAC	6	+	NC_018625:561096-561215
NC_018625	TWP_GZKSOQASGL_000383	ATCTGAAGGGAAAAAGATACTTCTTACAATATCTTTCTTGTTTTCTCCCTGAACGTAGACAACGATATGCTTTGCCCTATAGGCAAGAGGTAGCGTAAAGGTCATTCTTTCTGTATCCAA	5	+	NC_018625:606936-607055
NC_018625	TWP_GZKSOQASGL_000384	TAAATTTTCTTATTTCCGAGTTAGTAGACCTTGAAGGTTCTTCAGAGATTGCTGAGGGCTATTTATCTTTATCAGAGAGCCTATTGATGCTTTCCCGAGATCATATCGTGGTTTTAAAAA	5	+	NC_018625:560976-561095
NC_018625	TWP_GZKSOQASGL_000385	TTGAGGAACTCTTTGAAAGACGACAAGGCGCTCTTTTTCTTTTAGAGCTTCTGTATTCGGGAATAACGATAAGGTGTGTCCATCTTGACCAATACCGAGCATAATCATATCAAAACTTGT	4	+	NC_018625:607056-607175
NC_018625	TWP_GZKSOQASGL_000386	AGAAGAGAATATGACAGTACAGCAGTCACAAGATGGGATCATCCTTACCTTTCATTTCTTCTAAAAATTTTCACGGAGAATCCGATATAATCCCCGAATTCGGTTGTCCATCAGCATTCA	4	+	NC_018625:560856-560975
NC_018625	TWP_GZKSOQASGL_000387	ATCAGGGACTGTACGTTCTATAATGTCTTGATACTTCTCAGCACCCTCAGGATTTTCGATTTCCATCCGGAAAATTTGTTCTTCCGGAATACGTAAATCCTGAAGAATACTCATTGCTTG	4	+	NC_018625:607176-607295
NC_018625	TWP_GZKSOQASGL_000388	ATATTAGTTTTGAAATTCTAAGCTTTTTGTCTCAGAAAACCTTCAACAGTAGTATAACTTAGGGTTGTATCCGCTAGGAATAGAAACTCAATCTTTTATGGTATCCTCTAAGTTGTGTGA	6	+	NC_018625:560736-560855
NC_018625	TWP_GZKSOQASGL_000389	GCCGTAATTGCTTTCTGAAGACGTATAAGGAACATTTCTTTCGTCTCCCCAAAATAGAAAGATCTTTGTAGGATCAGAAAGTTTTTCTTTATTTATTACGATGGACTTGAAGATCTCTAA	6	+	NC_018625:607296-607415
NC_018625	TWP_GZKSOQASGL_000390	AATTGATCTAGTCTGTTTTCTTTTAAACTCCCATCTAAAATATTTTTGATGAAAAACTTAAATGCGTTAAACTAGCCTCAAAGTTTTTCTGTCAGACACTTTTACGTTTACTATCTAGGT	6	+	NC_018625:560616-560735
NC_018625	TWP_GZKSOQASGL_000391	AGGAGTTCTCCCGCCAGAAAGAGCAACATAAAAAGCTCCTCTTTGTTTTATCGACTTATTTGCACTTGCTATCCAATCTTTACTTGCTAGATCAATGAATAGCTCAGTTTTTTTCGTAAG	5	+	NC_018625:607416-607535
NC_018625	TWP_GZKSOQASGL_000392	AATACTATCCTCAAGAGAGTCTACCTATTTATCCAGGAATAGCTGTTATTCCTGCTTCTGAAATTGAAGAAAGTAATCATGATGAGGAATTGGACAGTGCTAACAATGTAGAGTTAGAAG	5	+	NC_018625:560496-560615
NC_018625	TWP_GZKSOQASGL_000393	AAGGAGTTTATTTGTGTCATTAAAGTTAACTAATGTTGCCATAATCATCTCAAAATAAAGTTATATTACAAAGGACGCCAACTTTTGCCATCGGCTTGTAGTAATTTATCCGCCTCTTTA	6	+	NC_018625:607536-607655
NC_018625	TWP_GZKSOQASGL_000394	GAGGAGGTACACGACAAGGATTAGGACAATTCAGTTATTACCTAATTGGATGTTTTCAACCTATTGGTATGTTTTTATTTAGAGAAGGAAAGATTGTGTCAGGTGCTCATACGTCGGTGC	4	+	NC_018625:560376-560495
NC_018625	TWP_GZKSOQASGL_000395	GGTCCCGCAGATCCGGCAACATAATTAGGGAAGAGCACATCTGAAGAATCTTGTTCCCACTGCTTTAGAATTGGTGTAAAAAGCTCCCAAGAAGCCATGACTTCATCACTAGATGTAAAG	2	+	NC_018625:607656-607775
NC_018625	TWP_GZKSOQASGL_000396	TATTAAACCCTTTAGGAGGGCGAGTTGCTTATAGTTGTATTGAAAGAGATTGGAATAATGATGTGATTCGTTCTCGTGGCGTGTGGTTGGCAGTTCCTCAGCATAATTTTAAATTTGAAG	5	+	NC_018625:560256-560375
NC_018625	TWP_GZKSOQASGL_000397	AGAATCCTATCACCTAAAATGCAATCACAAAGTAATCTTTCGTAAGCTTCGGGGGCTGTTGTTTTAAAATAGGTATCGTAGCGAAAATCCATTTTCACAGGACGCACGACATTATTCATC	5	+	NC_018625:607776-607895
NC_018625	TWP_GZKSOQASGL_000398	TCTCTAAAGAAGATCGCTTTATTTTTAAGGATATAGTTCGAGAAATGGCTAGATCTCTCGTTAACCTTCTGAAGGCCCCTTTTTATGGCACAGCTTCAATGATGGCAGTCTTTTATGGTT	5	+	NC_018625:560136-560255
NC_018625	TWP_GZKSOQASGL_000399	CCAGGGACTTTACAGTTAAATTGCAAAGCTACGCCTTCATCTGGTTGTATACGAATAATGAGGAGATCATTTTCTATAGGACAAATACGACAAGATTCGGGTTCAAATAAAGTCGCATAG	5	+	NC_018625:607896-608015
NC_018625	TWP_GZKSOQASGL_000400	CTTTAATAGCAGCTCCGTTTGTTGTTCTGATTAAAATGGTCTATAATTTGATCAGATTTATAGTGATTCCTTTTTATATACTTTTGCAAATGGTCATACAGTGTGTTTCTAAAACAGATA	6	+	NC_018625:560016-560135
NC_018625	TWP_GZKSOQASGL_000401	GACTTTTTAAAAGTAATAGAAATATCTGTAGAGCGTTTAGCCAGACGTTTTCCTGCGCGTAGATAGAAAGGCACTCCTAACCAACGAGGGTTATCTATGAACATCTTCAAAGCTACATAA	5	+	NC_018625:608016-608135
NC_018625	TWP_GZKSOQASGL_000402	AAGAAAGAATTCAAGAAACTCATATAGACTTGTCAACTTTGGATAAAAATGGTTCTGGAGTAGCATTAGTCTATTTTTATCCAGATGGTATAGATTATAGAATCCCAACCTTTGTATTTC	6	+	NC_018625:559896-560015
NC_018625	TWP_GZKSOQASGL_000403	GTTTCTACCATAGAAGCTGGGTTGACATTTTCCTCTTCGCGGTAGCCAAGAACAGACACTCCTTGGACTTCTCCCGTGCCGTACTGACCACGGATGACATCATCTTTAGAAAATGGACGT	1	+	NC_018625:608136-608255
NC_018625	TWP_GZKSOQASGL_000404	TTAGCAGGAAAGTAGATGTTCTTGCGGGCTCAGTAATCAAACCTTTTGGGAATAGGGTTTGGGCTCCGATGCCACTATGTCACTATTACAAGCCTAAAGCTGAAGAAAAAGAACGTATTC	3	+	NC_018625:559776-559895
NC_018625	TWP_GZKSOQASGL_000405	ATTTTCTTAAGGATGTTGATTTTTTCTTTTTTTATCTCTTCAGAATTGAATACGGAAGGGGGTTCCATAGTAAGTAAACATAAAAGCTGCATCATATGGTTTTGCACCATATCGCGAAGC	6	+	NC_018625:608256-608375
NC_018625	TWP_GZKSOQASGL_000406	TAGCTATGCTTCTTGGAACCTTACAAATTCAAGCTTTTGTCATGACATGGGTTGCGGTTGTTGTAGCTGTAGCTGTTCCCACGATTTTACTCACAGGGGGCATGTATGTCTTGTATAGGA	2	+	NC_018625:559656-559775
NC_018625	TWP_GZKSOQASGL_000407	ATTCCGGATTTCTCAAAGAAATTTCCTCGAGTACCTATGCCTATGGATTCGCTAACGCTAATTTGTACGTGATCAATATATTGAGAATTCCAACAAGACTCAAATAGGGTATTGGCAAAA	5	+	NC_018625:608376-608495
NC_018625	TWP_GZKSOQASGL_000408	TGTTTGAGTCCAAGATTATGAAAAGCTCTCGCAGTCATTTGGAACTAGAGAAATATCAGGCAAATCGTCAAACACGTGTTGCCGTCATTGCTTTATCTGTGCTGGTAACTTTAGTGTTAT	4	+	NC_018625:559536-559655
NC_018625	TWP_GZKSOQASGL_000409	CGTATCGTGAGGATATTTTGTACGGTTTCTTTTCCTAAATAATGGTCAATGCGATAGACAGAGTCTTCATCTAAATTATCGTCTATGTATCTTTGCAACTCCTTGGCACTTTGCAAATCT	5	+	NC_018625:608496-608615
NC_018625	TWP_GZKSOQASGL_000410	TAAAATAAAATAAAACTTTTTTAAAGTGTAGCATGTCTTGTTTTAATCTATCCTCAGTTAACCAAAGATTAGCTCCTGTTGGACCTAACCATTTTCCGGACGAAACAGATTGGAAAAATG	6	+	NC_018625:559416-559535
NC_018625	TWP_GZKSOQASGL_000411	ACGCCAAAAGGTTTTTCTATAATCACGCGTGACCAAGGTTTGCCTTCTCCTTGATCATGATAGAACAGTTTGTACTTATTAATATTTTCAATAATTTCGGGGAAATAATCTGGGGGTGTA	5	+	NC_018625:608616-608735
NC_018625	TWP_GZKSOQASGL_000412	TCCTAATAATAAGAGGTTGTAATTCGATTTTGCGATTTTCTTTCTCATGATTGGCACTAAAAAAATTTTAATAAAAGTGTAATAAGAGTATAGTGTTTCGAGAATTTCTTTTCTTTGAAA	7	+	NC_018625:559296-559415
NC_018625	TWP_GZKSOQASGL_000413	GATAAATAAAATAGCCGGTTCCCTTGAGTTCCATATTGCTTATCAATCTCCTCAAGTCTTTCCTTCAACGAAGCATAGCCTTCCGCAGAAGAAAAGTTCGATTCGTGATAAAATATGCGT	4	+	NC_018625:608736-608855
NC_018625	TWP_GZKSOQASGL_000414	AAACACTAGAGGAAGACTTAAAAACTTTAACAATTTTAAAAAAATTCCTGATACAATCTCTGCGCTTTGAAATATCAAGGGGATATTAAAGGAAGCGAGACCCAATCCTGCTAACATACT	6	+	NC_018625:559176-559295
NC_018625	TWP_GZKSOQASGL_000415	GATTCGAATTCCTCCCAGATACGGATATCGAGTTCTTGAGCGCGTGAAAAATTCTGTATAGCCTGTTTCATTTCTTCACGAAATTCTTCGTGACTCTTTTTTCTTCTTGCAAAGCCTACA	4	+	NC_018625:608856-608975
NC_018625	TWP_GZKSOQASGL_000416	TCCCAAACCAATTGTAGCAGCTATGATAGTAGTAAGAAGCGTGTAGTAGAGTACTTTGCTGCCCAGGGACAACATTATTTGAAAATTTTTAATTGACGTGATCGTAGAGCCAATAGCAAA	5	+	NC_018625:559056-559175
NC_018625	TWP_GZKSOQASGL_000417	CAGACAAAGTTTTTAGATAGCCTGCCTTCTTTGATCAGATGGTATAATGCTGGAAATAACTTGCGTGCTGTAAGATCTCCGGTAGCACCGAAAATTACCATCACACAAGGGGGGCACGGG	1	+	NC_018625:608976-609095
NC_018625	TWP_GZKSOQASGL_000418	CTCAAGAATGTTTCCAGGAATTGTATTTGCCAAGACCTTTAGGTATCCCGTTGAGCATGTGGCTGAAGCAGATGCCGTAGCTTCTTCTAATGGCATAACAGGGTAGATAATGAGGAATAA	3	+	NC_018625:558936-559055
NC_018625	TWP_GZKSOQASGL_000419	GGTAAAGTTCTCCCACCATCTTGATTTTCATTACTTGTCATTTCCATCGTACTTTTGAGACCTCGTGACATAGCTAAAAATGTTTAGGATAACAAAAAAAGAATAAAAGTAACTATGGAG	6	+	NC_018625:609096-609215
NC_018625	TWP_GZKSOQASGL_000420	AAAAAACGTTGAGAATAGTGTTTGAGTGAAATGCTTTTCTTTTTCAGCGAGGAAAAGAGAGGAAATCCCTAATAAAGCAGCTAAAAATGTCGCAGAGATAACATTATTCTCTAAAAATGG	6	+	NC_018625:558816-558935
NC_018625	TWP_GZKSOQASGL_000421	AAAAGTGCTTATTTTCGCACAGACAGGTTCTAGAGGCATAAACTACAAGACATTTACGGAGGATACATCCTAGAGCAACTTAAAAACATTTTAATCAGTTCCTTTATGTTTTCATCGTTA	6	+	NC_018625:609216-609335
NC_018625	TWP_GZKSOQASGL_000422	ACTAAAAATTACTAAGTTTCCTTGGCTGTGAGTGACTTCCTTGTAGAACAGAATGGAAAAAGCCATGGTAGCTGGGATGAGTAATTTTAGTATCCCCTTAGCAATATTAAGAAGAATAGA	5	+	NC_018625:558696-558815
NC_018625	TWP_GZKSOQASGL_000423	CTTTGAAAGATTAAGAGGCTTTAACGTAGCGAAAATCTACGACTCCAGTAGGGGAAAAGTGGAAATTGGATAACTTTTTGTTTGATGCAAAATGAAACGCATCGTGGTAGATGGGTTCAA	5	+	NC_018625:609336-609455
NC_018625	TWP_GZKSOQASGL_000424	TAATGCAGGAGACATGCTTTTAGCTATTTTGATAGGTGAAAGCTTATTGGCTTTCAAAAGCCATGGAAGGACAATGCACCCCTGAATTAAGTTCGCTCCTACTACACAAAGGAGATATTT	4	+	NC_018625:558576-558695
NC_018625	TWP_GZKSOQASGL_000425	TGATATGAAAAGTTTCTAGATATAGCGATGCTTGTGAAATCAACTCACGACGCTTATTAAGATCTCTTTCTTCTTGAATCGTAGCGAGAAGAGTTATGTAATCCTTATGGTTCACTACAT	5	+	NC_018625:609456-609575
NC_018625	TWP_GZKSOQASGL_000426	CACAGAACATAGAGGAAAGGCAAGTCGTGATAATGATGGTTTGATTTTGAGTTCTTCCTCAGCTAGTTCCATGGTTAAAGGTAATGTAGATGCAGAGGACTTTGAAAAGAAGGCCGTAAT	4	+	NC_018625:558456-558575
NC_018625	TWP_GZKSOQASGL_000427	AAGGAGGAACTCCTGAAGGATGAGCAAAAATGGTGAGAAATGCCATAGGATCAGAAAAATCGGCAAACCAGCCTCCAGTTGCCAAAGAGAAATGCCCCGATGCTAGTTCTGTTTGTAAAA	2	+	NC_018625:609576-609695
NC_018625	TWP_GZKSOQASGL_000428	ACATAGCGTCGCAATAAAGATCCAACCAATCATAGAGAAAATAGAAAAACTCACACCATTTGATGTGGCAACAAAGAGCACGGTAATTAAGATAAAGGCTGCACAACCATTCATGTTAAT	5	+	NC_018625:558336-558455
NC_018625	TWP_GZKSOQASGL_000429	GTGCAAATTCTTTTCCTGCTATGGAGATAGAAAACCCTAGGGTATCTTTCCACTGTTCTCGAATTAATTGTACCATTAACGCGCTGGCCGAAGAGCCGGCAGGAAAGACCAGGGAATGAC	1	+	NC_018625:609696-609815
NC_018625	TWP_GZKSOQASGL_000430	GTCCAAGACGGTATAGAAAGGAAGAATTAATCCTAATAAATGTAGGGGAATTTGCATTGAAGTAATCAGAGAGGAAGCTAGGAAAAAGCATCCCATGGGTACCCCTGCATTGCCAACAGC	3	+	NC_018625:558216-558335
NC_018625	TWP_GZKSOQASGL_000431	TTTCTAAATCTTTTGCTGAGATATTGAGCTCTTCTAAGGCCTCTTTAAAAAGTTTCTTAGCAAGCTGCTTACGCTGTTCTCTCGTAGGAAGATCTAAATTTGGGTAGGTATGTAAGTTAT	5	+	NC_018625:609816-609935
NC_018625	TWP_GZKSOQASGL_000432	AATGGGTGGAATTTTTGCTCATTACATTTACTCTACTTCAATAAACTTATCTGAAAAGTGTTTGTTTGTCATACTTACAACACAACAATCAGACCAGACATTTAGAGATGTTTCAATCAT	6	+	NC_018625:558096-558215
NC_018625	TWP_GZKSOQASGL_000433	TTGGGAGCAAATGTTGTGCAGGCTGTGCTCTATCTACAAAGATTGTGGAGACTAAGGATTCCTTATCTAACGCTAAAGACAGGGCTTTCCTTAGCTTTGTGTGATTCAGGGGGAATTTAT	3	+	NC_018625:609936-610055
NC_018625	TWP_GZKSOQASGL_000434	GCCAAATTAAAATAAAGGCCCCATTGCCATTTTGTGCTGCAATTCTAGGAAAACGCCAGATATTGCCAGCACCAACGGCTATTCCCATCATGGAGAAAATAAAGCCTAGTCTAGAAGAAA	3	+	NC_018625:557976-558095
NC_018625	TWP_GZKSOQASGL_000435	TGATATTAAAGGTTAGCCAGGACGTCCCTGCAACATCGAAGGAATGTAGGTTCCCTGTAGACTGTAGGCGAGAAAGAGTTTCTGTAGGGATACGTTCTCCCCAAGGAGGACCTTGCCAAT	1	+	NC_018625:610056-610175
NC_018625	TWP_GZKSOQASGL_000436	ACCAGGCATATTTTGGACCTGCTGTTTTGATTAGGGTGCCTATGGGAGCTTTCTTTGTTAATTTTCCTAGAGAAAGCTCTACGATAATAAGAGGAATAGACCAGATAAATAAAAAAAGAA	5	+	NC_018625:557856-557975
NC_018625	TWP_GZKSOQASGL_000437	CTAATTTGCCTTGATTAAACAATAGGGCAGCGGTATTGGGGTCAGAGACAAAATGTACGGTAATTTCTTGAGTTTTTACTTGTTCCTGGTTGTAGTAGTAAGGATTTTTTTTAAGACGTA	5	+	NC_018625:610176-610295
NC_018625	TWP_GZKSOQASGL_000438	AGTCATTTCCAGCATAAATTTTCCCGGAAATAGAGTAATAGAAATAGCTGAGACCCCACCCAACAATATTCGAGTAATAAGCTAGAATACACGTTGTTACTAAAGTAATAAAGCCTCCTA	5	+	NC_018625:557736-557855
NC_018625	TWP_GZKSOQASGL_000439	GCCATTGTTTTTGTTTGATCTTTTTAGGATAAAAAGCACTACTCGCAATTGGCAAGGTTTGGTGTAACTCGCGTTGCTCCTTATGCACCGGAAAGAAAATAGGTAATGCGAGAAGCTTCA	3	+	NC_018625:610296-610415
NC_018625	TWP_GZKSOQASGL_000440	TGCACTTCTCAATGCCTTGTACAATGCCTTTACGAATGATCATATAAGCTAAAAACAGGGACAGGAAATGAAAGAATAGAGGGGAAAGGCTTTGATAGTGTGTTTCCCACAATTGAGAAA	5	+	NC_018625:557616-557735
NC_018625	TWP_GZKSOQASGL_000441	GAAAATGTGAGGTTGGAGATTCTAACTCAATGACTAAAGTTTTCTCATCCTTTGTATAAAACCCTACATGCTCTTCAGAGAGCACGCCTTGCTGTATTTGCTTAACATTCTTAATAGGAT	5	+	NC_018625:610416-610535
NC_018625	TWP_GZKSOQASGL_000442	ATAATGAGGTGAAATCTAGAGTAAAGAGCTGTTTGATTCCTTGCATGGCGTTAGGAAGTGTAATAGCTCTTAGGAGTAAGACTAGGGTGCAAACAAAGAATGAGGGGATAAGAATTTTAT	5	+	NC_018625:557496-557615
NC_018625	TWP_GZKSOQASGL_000443	CAAAAGCAAAATTATACACACTAGAAACTTCTTGTCTGACCACTTGTTTCCAAGAAGCAATAAAATCTTCTGATGTTAAAGGATCTCCATTACTCCAATATGCCTTCTTTAAATAAAAAG	6	+	NC_018625:610536-610655
NC_018625	TWP_GZKSOQASGL_000444	CGTTGCTCACCACACCCGTTTTTTTTGAGGCGAATCCTGAATATACTAGGAGTAATCCCCAACCAGCTCCGGTATCCCAGGCATTTTGGGTTAGAGCTTCTAACCACAATTTGTAGCTAG	1	+	NC_018625:557376-557495
NC_018625	TWP_GZKSOQASGL_000445	TATAGGTCTTGCCATCATCAGAGAGAGAGTAGCTCTCAGCAAGTGCGGGTTCTAGATTTCCTGTGCGTGTATTTTCCTGAACCAACCCCTCATAAATATGCTTAATTAAATTAATATCAG	4	+	NC_018625:610656-610775
NC_018625	TWP_GZKSOQASGL_000446	ATGAGCCTGTGCCTTGTTGTAATTGCGTTGTGCCTAAAGTATCTAATGAAGCGCACGTAGCAAATACAATGACCCCCATAATTAGGGAAACGAGGTTATTCGATATTGCTGTAAGAGCTC	3	+	NC_018625:557256-557375
NC_018625	TWP_GZKSOQASGL_000447	ACAGTAGACGAACTTCGCGAGGATCTAAAGAGCGCGGGTCGTCTTTCATGTTGATAGAAAGGTGGTCTTGAGATTTGCGAAAATGTTGACATCCATGCAGCATTAGGGAAGAGGAGATAA	1	+	NC_018625:610776-610895
NC_018625	TWP_GZKSOQASGL_000448	AAAGAGCGGCCATAGCAAAAGCCAGGAAGAATATAGAACTGAAAATACCGGGTAGATAGGCAGAGCCTGGAACTCGGGTAAACAATTCTGGAAGATAGATAAAAGCTATACCTATACTAG	3	+	NC_018625:557136-557255
NC_018625	TWP_GZKSOQASGL_000449	GGAAACCGAAGCAGATTCCCATTGATATCTTGCGCATGGAGTAATTCCTGAAGTGATTTTTTCTGAGAGAAATAGCTCTCTTCCTAATCCTGCTATCATCGCAGCATTATCTGTACATAA	4	+	NC_018625:610896-611015
NC_018625	TWP_GZKSOQASGL_000450	AAGAGGATGGCACACCAAGAATAAAGGCGATGATTGTGGCGGATAACTCTGCTATGTGTTTTTTGATGCCAAACTCTGAGAGTGTTTGCGAAAACAAAAACAGCATGGAAATCATTGATG	3	+	NC_018625:557016-557135
NC_018625	TWP_GZKSOQASGL_000451	CTTAGAAGAAGGAAAGTATAAAGGCAAATCTAGAGTATTTTTTAATAAGCTTTGGAAATACTTATTGTTTGCTACTCCCCCTCCAACGAGTATAGATCTGCACGAAAATTTTTTTACAAT	6	+	NC_018625:611016-611135
NC_018625	TWP_GZKSOQASGL_000452	TAATTTTCTTTTTTAAATGTGGTAGCCCGTAATTTATTGCTGCATAGATAAAAATAAGACCATTGATAATTAACCCTATTCCCCAGACAGTGTCTTGGTTCGAAAATACAGACAGACTTA	6	+	NC_018625:556896-557015
NC_018625	TWP_GZKSOQASGL_000453	ATTAGGAAGTTTTTGCGCAATACTAGTGAATGCGGCTTTTTGAAAAGACGCTGAAATATTGTTCTTTTGACTTTCAGAAAGCCCTGGCAGTGGGGTACGATGATTACTGTTATTTCCCTT	4	+	NC_018625:611136-611255
NC_018625	TWP_GZKSOQASGL_000454	CAGGGAAAAGCCCTTCGTAAAAATACCAGCACAGTAAAGTAGCTCCCTCGATTGGGAGTAAATATTTTATTATATAATCAAAAGATTTGTTGAGGTGTATATCCCCAGGAACAGCGTTAA	5	+	NC_018625:556776-556895
NC_018625	TWP_GZKSOQASGL_000455	AATTGCATAAAGAACAGCTGTCTTTAATCCACTAAAAGACAAATCATAACCGGGAACTTTGGAAGGAGAAAAAGGATAGGAGGATTCACAGCCGTGAACTGCGAGTTGTTCTATTAAAGC	4	+	NC_018625:611256-611375
NC_018625	TWP_GZKSOQASGL_000456	AAGAAAAGTACTTAGAAAGTTTTTTGTTTAAGGACCATAAAATAACTAACCCTATAGACCATTGTAAAATCAAACTAGAAAGACTGTAAACAGATATAGGGTTCCACCAATTGCCGTCTT	6	+	NC_018625:556656-556775
NC_018625	TWP_GZKSOQASGL_000457	TCCTCCGGGATAGGGCAAACCCAAAAAGCGCGCGACTTTATCGAAAGTTTCTCCTATAGCATCATCTCGGCTTTTTCCGATTAACTTATAAGTTAAAGGGTCTTCCATCAAAAATATGGC	3	+	NC_018625:611376-611495
NC_018625	TWP_GZKSOQASGL_000458	CGTTGTTATTGACATATGATTCCTTATGTTGCTTTGAGAAAAAATAACAAAACTTAAAACAGAATATCTTAAAGAACAGAATATATCAAGACATAAGCTTTTAATTGTCTAAGTTATGCA	7	+	NC_018625:556536-556655
NC_018625	TWP_GZKSOQASGL_000459	GGTATGAGCTCCAGAAACGACTAGACCTAATGCAGGGAATTCCACAGAGCTTGCTTCCATGTAGGCGGCGTAAAGATGCGCCTCAACATGATTTACTCCAATGATAGGTTTTTGACATCC	1	+	NC_018625:611496-611615
NC_018625	TWP_GZKSOQASGL_000460	GCTAATTCTCTCTTCGATTTGCCTCACTTGACTATCTAACGAGCTAATTCTTCCGTCAAAGCTAAGTAAGACTCTATTTAAAGCTTCTTGATCACCGACTTGATCAGATGACGACGATGG	3	+	NC_018625:556416-556535
NC_018625	TWP_GZKSOQASGL_000461	CACAGCCAGACCTTTAGCAAAATTCACGCCTATAGCTAGAGAACCTATAAGTCCTGGTGTATGTGTGACTGCAAACAAATCAATATCTTCTAAAGAGACGCCTGACTCTTTTAAAGCAGA	3	+	NC_018625:611616-611735
NC_018625	TWP_GZKSOQASGL_000462	TATCTCTGTGATTGTATTTAAACACCCTTTTAGACTGTCTACTTCGTCTTTTAAAAGAGCCATATTACTCGCCACATTATTTCCTGTGGCAACGGATTGAGAAGCAGATCTATCTAATAA	5	+	NC_018625:556296-556415
NC_018625	TWP_GZKSOQASGL_000463	TTGCACCACAGAGGGGAAAACTTGAAGATGGGCTCGAGAAGCTAGTTCAGGAACTATGCCACCATAAGAAACGTGATCCTGTTGGGAAGAGACGACATTGGCTACAATTTTCGCATTAGC	1	+	NC_018625:611736-611855
NC_018625	TWP_GZKSOQASGL_000464	CGTTAATGCTACTGCTGCAAGTTTCGAACAAGTGGAGGGAGGCCGGGAACCTACTATATAGGCGGAGTTACCTTCAGAACGAGGAAATCCTGCATTGTGATTTGCCCGTGATTCGAATAA	1	+	NC_018625:556176-556295
NC_018625	TWP_GZKSOQASGL_000465	ATCTACTAAAGCACACGCGGTCTCATCACAAGAGCTTTCTAACCCGAGAGTAAGCATAAAAACCAAAGAAAAATATCAATTAGTGTTCTATAGTAAAGGGGTCTTCTGAATATCAGCAAG	5	+	NC_018625:611856-611975
NC_018625	TWP_GZKSOQASGL_000466	AGGTAGAGATATACAGGCACCGACTGTATACATGTTAAGTAGAGAAATAAATAGAGGGAAGCCTCCGCAAACAGCAACGATACACATAATAAGCAAGGTGATAGCAATGAGAGCTAAAAG	4	+	NC_018625:556056-556175
NC_018625	TWP_GZKSOQASGL_000467	GAAAACTTCAAGAGGCAAAATGAAAAAGAATATGGCAGTTGACGAAGCTTTAAAAGAAATTTTAAGCCGAGAAGGAGCTTCTACTCAGGAAGAAATTTGTCAAAAACTATCTTCATTGGG	5	+	NC_018625:611976-612095
NC_018625	TWP_GZKSOQASGL_000468	TAATAATCAAGCTTCTATTTGAGAACTGTTTACCATGTAGATTGCAGGTCTGCTTCTTAGTAAAGAAGTAATAGATATTGTGCAGAGAATCATGATGGAAACTGATGCACATGAGATAAT	6	+	NC_018625:555936-556055
NC_018625	TWP_GZKSOQASGL_000469	GATTGCCATGACACAATCCTCCGTTTCCCGTTGGCTAAGGAAAGTTCATGCAATAAAAATCCCTGGGGAAAAAGGAGCACGTTACTCTCTTCCACCGTCTGTAGGTGAGTCAAATATCAA	1	+	NC_018625:612096-612215
NC_018625	TWP_GZKSOQASGL_000470	AATAGTAGATAACTGTGCTGAAATTTCATGTGCACTTAATGGAGGTAGCGATGTTTCGGTTGTATTTAAATCGGTTCTTACAGAGGTCATAATGTCTAACTTCTCCTAAGTATTCTTTTA	6	+	NC_018625:555816-555935
NC_018625	TWP_GZKSOQASGL_000471	ACGCCTAGTCTTTTCTGTTCGTCATAATTCCTCTTTAATTGTTATCCGCACAGCACCTGGTTCTGCTTCGTGGATAGCCAGCTTAATTGACAATAGGTTTACAGAAAGTATTTTAGGAAC	4	+	NC_018625:612216-612335
NC_018625	TWP_GZKSOQASGL_000472	TGCCATGTGCGACTGCATTATACGCATCAGGTAGCTTTGCTCTATTGTTCCAGATGCTGTGCCCGGAACGTGAGTCCATCCCGCTGAATATTGTTGCTGTAGACCTGATACAGCCGCCTG	1	+	NC_018625:555696-555815
NC_018625	TWP_GZKSOQASGL_000473	TTTAGCTGGGGATGACACAATTTTTATCACGCCGATTTCAGAGTCAACAATTTCCTTAATAGCCAAAGATATAGAAAACTTCTTGCTAGTTTTTTCTGATTAATTGCATGATTATGCTTT	6	+	NC_018625:612336-612455
NC_018625	TWP_GZKSOQASGL_000474	CAAGAATGCTGATAAAGCCATAGGACCACTGCAAACGCCCGCTAGGGAAGACAACCCATGTAGTTTTGTCTTGATTGCAGCAACTTCAGTTCTAAGTTCAGAAACGACTGCAGAAGTATT	2	+	NC_018625:555576-555695
NC_018625	TWP_GZKSOQASGL_000475	AATCGTAAATAAATATGCGCTGCTGATTTATGGAACATTGGGTTGCTACAGCAAGAGTACTGCTACGTGGTTGTGGTTATACGTTATTTGTTAGCGGAATTTCCATACTCTGTGGCTCCT	3	+	NC_018625:612456-612575
NC_018625	TWP_GZKSOQASGL_000476	AACAATAGCCCATATAGAGTTTGCTGTATTAACTAAAATGGCAGCAACTTGAGGCAGTACACCAGCGAGTCCTAAGGAAGCTAAAACAATAATGATAATAGCAACTAAAGAGATGGCTAG	5	+	NC_018625:555456-555575
NC_018625	TWP_GZKSOQASGL_000477	TTCTAGGTTTAATTATCGGAACAATGACATCGCGTTATTTTCCTTACCGCATTACGCGATGGCTAGGAAATCTCTATGTCACTGTGATCCGTGGCACGCCTCTGTTTATTCAAATTCTCA	3	+	NC_018625:612576-612695
NC_018625	TWP_GZKSOQASGL_000478	ATACAATTTATTTTTTTAATTTCCTGTTAATCTAGTTTCAAGAGGCAAGGGTTTGTTGTGACGAATTAATGAAACGCAAAGCACACTAATTAAGCAGATCACCGTTACTATTGAGGCACT	6	+	NC_018625:555336-555455
NC_018625	TWP_GZKSOQASGL_000479	TATTTTACTTCGGTTTACCATCGATAATTAGGTTGGACCCTACTCCCTTAATGGCGGGATTAATTGCTTTGAGCATCAATTCTTCTGCCTATCTTGCTGAAAACATTCGTGGTGGGATTA	4	+	NC_018625:612696-612815
NC_018625	TWP_GZKSOQASGL_000480	AGATTCAATAGCAAACGAAGGGCTTTTTGCATGGCAAACCCACCTAAGAAAATAATATATTAACTGATGAAATTAATTAATTTCAAGGTGCGTCTAGGTGATTAAACAATAATAAATTTT	6	+	NC_018625:555216-555335
NC_018625	TWP_GZKSOQASGL_000481	ATGCCTTATCAGTAGGCCAATGGGAATCCGCGAAGGTTTTGGGCTACAAAAAGTCGCAGATTTTCTTTTATATCATCTACCCACAGGTTTTTAAAAATATCTTGCCTTCTTTAACAAATG	5	+	NC_018625:612816-612935
NC_018625	TWP_GZKSOQASGL_000482	TCTGTTCCTACATTTTCGAGAAAAAGCCCTTCACTTAATGCTAAGGAACCGTAACAACCTATTCCCCAAATTAACCCTAAAGCTAAAAATAGAAGGGCTCTTCTCTCTTCTCCATGATGC	4	+	NC_018625:555096-555215
NC_018625	TWP_GZKSOQASGL_000483	AATTTGTTGCATTAATTAAAGAAAGTAGCATTTTGATGGTTGTAGGAGTTCCTGAACTTACTAAAGTAAGTAAGGACATTGTTTCTCGCGAACTCAATCCCATGGAAATGTATAGTATCT	6	+	NC_018625:612936-613055
NC_018625	TWP_GZKSOQASGL_000484	GTTATGGGCAATAGAAATAATGTCTTTGGAGCAACTCTTTTTTTACATAAATTGTAAAGAATCAGTGAAGATAGAAGACATAGAATTGATGATGAGCCCAAGTAAATAGAGGGCAGGCCT	5	+	NC_018625:554976-555095
NC_018625	TWP_GZKSOQASGL_000485	GCGCAGCCTTATATTTGCTTATGACGTCATTGTTTTCTTATGTAGCTAGGTTGCTTGAGAAGAGGGAGGGCGTGTGACTGTTAAGGTTAGAAATCTTGCATATTCCATAAACAACAAGCA	3	+	NC_018625:613056-613175
NC_018625	TWP_GZKSOQASGL_000486	GTATAAGCTAATATTATAGAGCTCCATGTGAGCATGCGATAAATCAGTAGTGGCGTTGAGGGAATTTCACTACATGTGACTGCGTAACAAAAAAGGTAGAGGTTGCATACAATGATACTG	4	+	NC_018625:554856-554975
NC_018625	TWP_GZKSOQASGL_000487	TATTTTATCGAAAGTTTCCTTCTCTTTAGAAGAGGGCCATATTACTCTTTTTGTTGGTAAGAGTGGTTCAGGGAAAACAACCATATTACGCGCACTTGTAGGGTTAGTAGAACCTACAAG	5	+	NC_018625:613176-613295
NC_018625	TWP_GZKSOQASGL_000488	ATTCTGTTAACGATTCCGCAACCAATAGCATCCCCTAAAAATATGATGGCATTGAATATGCTGAAATGTCTTTTAGCATCTTGAATATTAAAGAACTGGTCTACAAAACCCCAGAAATTT	6	+	NC_018625:554736-554855
NC_018625	TWP_GZKSOQASGL_000489	TGGGGATATTTCCATTGAAGGGGAATCCCCGGCATTGGTTTTTCAACAACCAGAGCTTTTTCCTCATATGACAGTGTTAAATAACTGCATGCATCCACAAATCATCGTTAAGCATAGAAG	3	+	NC_018625:613296-613415
NC_018625	TWP_GZKSOQASGL_000490	AAATGGTCATGGTCTTCGGATAATTCCTTTAGAGATTTAGATACGTAATGCACGATAGGGTAGCAACTGAACAGAATTACGACAAAGAGTACGAGAATTCTTTCAATCCCTATGTATTGA	5	+	NC_018625:554616-554735
NC_018625	TWP_GZKSOQASGL_000491	TAAGGAAGAGGCTAAAGATAAAACCTTTAATCTTTTAAAATTCTTGGATATCGAAGATATCGCGAATAGTTATCCTCACCAACTCTCTGGAGGGCAAAAGCAACGTGTGGCTATAGTTCG	5	+	NC_018625:613416-613535
NC_018625	TWP_GZKSOQASGL_000492	TCTGTCGCGATAGCAAGTAGCTGCATTAAGAAATAAAAACATAGTAAATAGAAGGTATAGCTATCCTTTAAGCAGAGTTTAAAAGCTTTTGAAGCAGAAGGAGGATGACCAGTGTCTATA	5	+	NC_018625:554496-554615
NC_018625	TWP_GZKSOQASGL_000493	CTCTCTATGCATGGATAAGCGTATCCTTCTTTTTGATGAGCCTACATCTGCATTGGATCCTTTTTCTACCTCTGCGTTTAAACGTCTTTTGGAATCTTTGAGAGACCAAAATCTGACCTT	4	+	NC_018625:613536-613655
NC_018625	TWP_GZKSOQASGL_000494	ACAGAGCAAAGCACATGTTTGTTAAAGAAATCCAGGATGACCACTTTGTGATATGTGCTGTAAGTTCGTATGTGTCTCGTTCTGCGAAGTGATGTTCGAAGATTTTTTAAGTAATTAAAC	5	+	NC_018625:554376-554495
NC_018625	TWP_GZKSOQASGL_000495	AGGTGTCTCCACCCACGACATGCATTTTGTTCAAGGATGCTTAGACCGGGTATACCTTGTAGATCAGGGAGAAATTATAAGCACCTATGACAAGCGTTATGGTGATTTAGACGATGAGCA	2	+	NC_018625:613656-613775
NC_018625	TWP_GZKSOQASGL_000496	CGGTTGCAATGCCAAGTGAGGTTTTAAATGACCAACAGAAAAACAGGCTAGTGAAGCATAGGGGGGCAAAAAGGATAATATTGTTCACCCCCATATTCTTTACAATTCTGCTGTAGGCAA	3	+	NC_018625:554256-554375
NC_018625	TWP_GZKSOQASGL_000497	TCCTTTAAATCTCTACTTGAATTCTGGAAAATAGTGGTGGGGAGATATACAGCTGCTCATAGCAGCTGTTGCATGATTTAGTAACGTCGCCAACTACAGCTGTATGCTGCTTGTATGATA	3	+	NC_018625:613776-613895
NC_018625	TWP_GZKSOQASGL_000498	TAAAGCACTCTACTGCAATTCTAATCTGGTTTCGAATACTGTTAGGAACCCCATAAATCAGCAACTGCAGGTTATTATCATCTAAAGCATAAGTCAATCCTTCACGAGCTACCATACCGA	4	+	NC_018625:554136-554255
NC_018625	TWP_GZKSOQASGL_000499	TAAAGATCTTCAGCCAAGGCTCCTTCTTTAACATTCTCTAATTGTATGGATACTCCGCCACAGTGTTTAGGAACAGTAAATACGCGAGCATTTCCAGCGGGAAGTTCGACAATATCATAG	3	+	NC_018625:613896-614015
NC_018625	TWP_GZKSOQASGL_000500	AGTATGACCGTAATAAACAAGCTAAGACGACTGTGATAAGGGATATCACAAGACAGACTGTATATTGGTAGGAAATAGCAAAACATAGGAGAGCCCACACGAACATGCCTACTGGCTCAA	3	+	NC_018625:554016-554135
NC_018625	TWP_GZKSOQASGL_000501	TTACACCCTCCTATCGTGGTTATTCCCACGCGATGCAGAGTCATTTCTATAGAACTCATATTTCCTTGCAACTCTTCCTTTGAGTTCCAAGAAGGATAATCATAGTAAATCTTAAGCTTT	5	+	NC_018625:614016-614135
NC_018625	TWP_GZKSOQASGL_000502	TGAGTAGTAACAGTTCTGTTTGTCTCTTCTCTTTTAAAGTCATAGATTTTATCCATTCTAGCATGGTTTTTTTCAGATGGATAGCTTGAGAAGATAAGTTTCTTAAAATGGCTTTGGCGT	6	+	NC_018625:553896-554015
NC_018625	TWP_GZKSOQASGL_000503	ATACAGGGGCGACTATAATCTAGAATTGAGGGGATTAGAGCTTTCAGAGTAAGCTCCCAAGTATAAATTCCTGGATACTTACCATAGAACACATCGTCGTCAAGTACAAAACAGCTTTGC	3	+	NC_018625:614136-614255
NC_018625	TWP_GZKSOQASGL_000504	TTGGTAAGCTCAGCTTATTCATATGAGCTAATAAACTAGGAAGGACACTACGACTACCAAGATTTAGCAAATGCTGGAAGGCAAAGATTTGATGTTTTTCATGTTGATGCTTTAGATGAG	5	+	NC_018625:553776-553895
NC_018625	TWP_GZKSOQASGL_000505	TCTTCATCAGATAAAGAATATTGAAGAGAATTCATAGGGAATTTCCCTGAAAATGTTGGGCTTTTTGCTCCCCAAGTAAATCCTAAAATACCCTGAGAAAGAAGTTCTAGAGGTAAGGGG	5	+	NC_018625:614256-614375
NC_018625	TWP_GZKSOQASGL_000506	GTATTCCAGCAGCAATTGAAGGGTGTGGTGTAGTCATTGACCATCGTTTTAGGAGCTCTAGAGTAAGAAAATCTCTAGCCCAGAGACTATTCTTTAGCATTTCCATGGTTTTTAGCTTAC	3	+	NC_018625:553656-553775
NC_018625	TWP_GZKSOQASGL_000507	TGTTCTACCTCGTGACTCAAACCTGTAGAAGAAAAAAGATAGGCTTCCGTATGCGTAGTTTGTGGTTGTACTGGAGCCTCTTCTGCTACTTTACAAAGATATTGAGATTCCAAATATTTC	4	+	NC_018625:614376-614495
NC_018625	TWP_GZKSOQASGL_000508	CACAGATTTCTTGCCGACGAACTGTAAGAATTGCGGCGAGTAATTTATCACCGGGTTCATCATAAAGGTCTTCAGAAATATCAGAGATGCCTAATAAGTCATGTTCTGCAAAATAGAGAT	4	+	NC_018625:553536-553655
NC_018625	TWP_GZKSOQASGL_000509	TCAAGGTATTCTAAAGATATAGCATCAGAGCGTTCTCTAGGGTTGGCTAATCCTGTAATTCTATAACCATCCATATCTACAAGACCACGAAATTTCCCACCGGAAACTGGCATCATTTGA	4	+	NC_018625:614496-614615
NC_018625	TWP_GZKSOQASGL_000510	TAGAGAAATTGTCAGGATTTTTTTCTAGGGTGAGAATAGAAAGTCCAATGGATACTACTCGAGAATCTGCGGAGGTGAGGAGTTCTTTAAGACGTGCATCTGCAATATCACGATATTGTC	4	+	NC_018625:553416-553535
NC_018625	TWP_GZKSOQASGL_000511	AACGTCAATGTAGTTATAGAGTTGTCATGATTTTTGACCTTTTCATGAGTTTCATGCAGTTTATCTTCTATAGGGCGCAATTTTGAACTTAAGTACCCTACAGAAGCCGCGTAAGAATCT	5	+	NC_018625:614616-614735
NC_018625	TWP_GZKSOQASGL_000512	TTAGTACTTGTAGTAATTTCTTGCAGTAAGGCTTGTGTATGGTTTTCACAGATGCGTGTAGAGCCTTACATGTTTGAATAAAAATCTTGTTATTCGTGTTATCTAAGAATTCGACCAAAG	6	+	NC_018625:553296-553415
NC_018625	TWP_GZKSOQASGL_000513	TTAGGGTTTTTAGGCGTTTCAAGACCTGAGATCGTATGACGATTCATATCTATATTTCCTGTGAGCATCCCACCAGATATAGGCAAGAATTTCTGGTAGATCTCTATTAACACTTTCTGA	5	+	NC_018625:614736-614855
NC_018625	TWP_GZKSOQASGL_000514	TAGAGGTGCTTTTTAATAATGAGGTGGTGATGAGGAATTCTTTCACTAATGAAGCATCTAAAATAACACTAATTGTTTTCAATAGATAGTCACAGGCTTCTTCGTTATGAAGATGGTGTC	6	+	NC_018625:553176-553295
NC_018625	TWP_GZKSOQASGL_000515	ACAAGGTAATTATGATCACTTAAAGAATCATCAATACCTTCTTCTATCAGGATCTTTAAATCGTTCAATTCTTCTAAAAGACCATGAAGAGATATCTTCATGAAACTCATATCTGTCTCT	6	+	NC_018625:614856-614975
NC_018625	TWP_GZKSOQASGL_000516	AAAGTGCTTTGGCAGCAAGAATACGACAACGGTTGTGTATGTTATTATCAGAAAGAATCTGAAGGAATGCGGTTGCTGTTTCTTTAGGTAATCCTATAATAATCGACTCAGCCTGTTTCC	4	+	NC_018625:553056-553175
NC_018625	TWP_GZKSOQASGL_000517	AAATCTTGAACTTTTTCATCAGTTTTCTTTGTATATAAATAATCTATATCTTTGGTTTGCTTTTGTAAAATCGTCTTAATGTCCTGTATATCCGTATAAATCTTATTGAGATCTAAGTTC	7	+	NC_018625:614976-615095
NC_018625	TWP_GZKSOQASGL_000518	TGTATTTAGGATAGGATTTTTGAATATAATTCTTATGATAATCATAAAAGATAGCTTTTAAGGCTTTAGATTTTACGATTTTATAAGCGTGTTTCTTAAAGAGTTTGTTATCAATTTTAC	7	+	NC_018625:552936-553055
NC_018625	TWP_GZKSOQASGL_000519	ACAGCATCCTTAGTATCACCCTTGATTTTTTCCACCATAGTTATAGTTTTTTGAATCATAGAAGATAGAGGTTCAGTGTTCTTGGAGACCGGATTAAAGAAAGAATTTCGTCTTCTCATA	5	+	NC_018625:615096-615215
NC_018625	TWP_GZKSOQASGL_000520	TTAGGGCTCTTATAAGTATATCAGAGTGTTCTACAGATCCTAAAATACCTAGGAATTCAAACATGAAGTTCACTTCAGATTGATAGTTGGATTCTAAGGTATTAACTAATAGGCTGAGGT	6	+	NC_018625:552816-552935
NC_018625	TWP_GZKSOQASGL_000521	GTTTTATCTCATGCGAATAATTAATTATAATCCGCATATTAATAAAACAATTTAATTAATAAAGGTTTTATTTTTTTGTTTATAAAAGAAAAACAAAAGATTAATTTATTAAAACTCTCT	8	+	NC_018625:615216-615335
NC_018625	TWP_GZKSOQASGL_000522	ATTTTTCACTACGCTTTCCTTGGTTATTAATGAAGGGATCGAGTAGAGCAAATAAATAATCTTCGCAATTTTTTTCTAGAGATTCAAGTGCTTGTGCTTTTGCTTTTTTATTTTTTCCTG	6	+	NC_018625:552696-552815
NC_018625	TWP_GZKSOQASGL_000523	ATTCTGAGGGCTCTTGTTTTTTTTCCCAAGGTAAAGGTGATACCGTTTGTGGAGGAGTGGGATCCCCCAAAGAAGAGAAAAGTTTATCAGCTAGCGTGCTAAACGGACTAGCAATAGTAT	2	+	NC_018625:615336-615455
NC_018625	TWP_GZKSOQASGL_000524	AATTTGCTAATTCTTCTTTTAACTGTCTGGCTGTAAGTTTACTTAAATATGAAGGAGAATTTTCCATCATATTCAATAACTCTTTTAATGTTAAAGGAATAACACCACATTTTAGATAGT	6	+	NC_018625:552576-552695
NC_018625	TWP_GZKSOQASGL_000525	AACTCTTTAATAGGGCAATACGCGCATATGCAGAAGACCAGTCGACTTCTGGAGACGAGATCGCCCCACGAATTTTGATAAGGAAGAAGTTTTTAGTTTTTAATGAAGTATTATGAAAAT	5	+	NC_018625:615456-615575
NC_018625	TWP_GZKSOQASGL_000526	AAGAGACTCCTGGCTAAATAGTAAAGAAAGTAACTAGATTGTCAGAGTCATCTTTATTGTGATTTGTATGCTCTTCATCTAAAGTCGAATACGGCGGTACTGGTTGAAAATCAGCGTCGC	4	+	NC_018625:552456-552575
NC_018625	TWP_GZKSOQASGL_000527	ATTTCTTAATGATTTCTGGATCGATCCCCAGCGTCATGAAAATCCTATCTTTAATCATATCAGTTTTACCCCATAGAGCAAGGCGTATGCGATTATCTATTAAAGCATCAAAACGTTTAC	5	+	NC_018625:615576-615695
NC_018625	TWP_GZKSOQASGL_000528	ACTCCAGGCTTAAAGATCATGATTTCAGTTTTATCTGAAATCGCAAGGAGGATGTCCATATCTAAAGAATTAAATATAGGATTTTTCTTTAGAAGGAAGGCGCGGTCAATTAAATTCATC	6	+	NC_018625:552336-552455
NC_018625	TWP_GZKSOQASGL_000529	AGATAATTGTTCCTTTTTGAACTGAAAAAAATATAGGAGTGAACCATGACTCAACGAATTGTTTGCTTTCTTCAATATCAAGGAACTTAAAAAGATCATACATAGTTCCCGTATTGGCTA	6	+	NC_018625:615696-615815
NC_018625	TWP_GZKSOQASGL_000530	CCAAAGCACTCTTGTGATGAAATTGTAACAGATAAAGATGAGCTGTTATCGGTAATTTTGACGTAACCTTCTACTATGATGTATAAGCTGAAGCTGGGTTCTTCTATAGAAAATATTTTT	6	+	NC_018625:552216-552335
NC_018625	TWP_GZKSOQASGL_000531	TGGAAATTTTCCCAAAGTCTAAACTTGCTGCTTGTATGCGAAATTCTTCAAATGAGTAAGGGGCTATGGGAAGATAGAAGTTCTCTTTACTTACCTGGAGTAAGACAGGATGTTGTGAAT	5	+	NC_018625:615816-615935
NC_018625	TWP_GZKSOQASGL_000532	ACTGAAGGGCATTCTTCAACAATACTCAGAAATTGTCCCTTACTTAAAGTGAGGGTACGAACTTGAGTTATTGCTTCCGCATTATATTCTCTGGGTTTGTTGCTGAATAAACTTTCTTCT	5	+	NC_018625:552096-552215
NC_018625	TWP_GZKSOQASGL_000533	ACGCATTTCCTGAGATTAATGGGTTAAACTCTTTGAAAAACGCTCTATTAATTTCCTCATTAATATGTAGGGTAGCCACAAGATCATCTTCTAAAAGAATAGACTGTTCCTTTAAAATGA	6	+	NC_018625:615936-616055
NC_018625	TWP_GZKSOQASGL_000534	TATTTTTCTTTACATGACTATTTTCTTAATGCATTCAGGAATGCATTTTAGATTATCTTTTATGAGATGGGATGTCTAAAAGTAATTTGCTTAGCGTATAGCTCTAGGAGCGATAAAGCT	6	+	NC_018625:551976-552095
NC_018625	TWP_GZKSOQASGL_000535	GGGGAATATACGCTTGGAGATTCGTTGAGTCTACCTTTACCGTTATCGGTCCTTCCCCCCTGAGGAAATGGTGGTTGATAGACACGTTAATCCTTGGCCCGGCCAAAGAGAGTACTTTAG	1	+	NC_018625:616056-616175
NC_018625	TWP_GZKSOQASGL_000536	CTGTAGGCGACGTTCTCACATATATTAAAACACGTCAGGGCCAGTAGTTGGACTACTCCTTTTGAGGTGCGTTTGTATCCTTAGTGCATCATTTCCACTAAAATAGCGCACCATTTCTTT	3	+	NC_018625:551856-551975
NC_018625	TWP_GZKSOQASGL_000537	TTTTTACACTAGGGGAGATAGGGAAGATTCCTGTAATGAACGACGAAGGAATATGCTTCCACTCTGCAGTTTGTTCAAATTCCCTTTCTGAGGGATTTAACAGGTGTTCTACAGAACCTT	3	+	NC_018625:616176-616295
NC_018625	TWP_GZKSOQASGL_000538	AGAATTCTTCATTTATCGAGGATCTTAATGCTGATAGTTTAGACTTAACAGAGTTGATTATGACTTTAGAAGAAAAGTTTAACTTTGAAATTTCAGAACAAGATGCAGAAAAATTACGTA	6	+	NC_018625:551736-551855
NC_018625	TWP_GZKSOQASGL_000539	GTATGAGAAACTCTGCAGCTGTTTTACTTTCTTGGCTAGGGACAAGACAACTTCCCTGCAAGTCATATTCCACTTTAGTATCTAAATTACTCGAATATATAGATCCTGAAAGGTTGTTAA	5	+	NC_018625:616296-616415
NC_018625	TWP_GZKSOQASGL_000540	TTTTTAGGAAATTTTAGGTAATTGTGTAGATAAAACATAAGGATATAGCAATGAGTTTAGAAGATGATGTAAAGGCAATTATTGTTGAGCAACTTGGGGTAGATCCAAGTGAGGTAAATG	6	+	NC_018625:551616-551735
NC_018625	TWP_GZKSOQASGL_000541	TGATAAATGTTTCCTTCGAAACATGATCATAGAAAATCATGGGATTTGTTGATAAAGATCCTTCGAAACCGCCTTCTGTGAGTAAGGAAAGACAAGAAAGCCCTGATTTTTGCTGAGCAC	5	+	NC_018625:616416-616535
NC_018625	TWP_GZKSOQASGL_000542	ACCCTTATCTTCTTATATAACTTCTCAGGTATTGAGTGTTGATGGAGGTATGACATACTAAATAGGTTGCAAACAATCTAGATTGAAAAATTAGATTTTTGTGATACTGGTTGTTTTCTC	6	+	NC_018625:551496-551615
NC_018625	TWP_GZKSOQASGL_000543	AAGAAAGCTTATAAATATCTAATCGAGCAATAGCGGTTCTGTGTAGTGTACATGAAGGAAAACATGAGGCCTTTTCAAAAAATCCCAAGTAACGTTCTGGAGTGATTTCCCATTGTAGAG	5	+	NC_018625:616536-616655
NC_018625	TWP_GZKSOQASGL_000544	TGATACTGATATGACCAGAGTGTTAAATGATAATTTAAAAAGCGAATGGTTAAAAAATGTTCCTATGGGGAGAATGGGTTTCCCTGAAGAAATTGCTAACGTAGCACTATTTCTTGCTTC	5	+	NC_018625:551376-551495
NC_018625	TWP_GZKSOQASGL_000545	TCCCTTGAGTTTTTGAAGACAGAGTTAACGACTCGTCCATGATCAGTTTCACATCCCCTTTAAGAGCTTCTGTTTTAAAAAACTGAATGAAGAATAAGCCTATCTTCTTCTTTGGGATTG	5	+	NC_018625:616656-616775
NC_018625	TWP_GZKSOQASGL_000546	GAGTCCAGGACAGACCAATTATGCAGCTGCCAAAGCTGGTATTATAGGGTTTAGTCGAGCGTTAGCTAAAGAAGTTGCTGCAAGAAACGTTAGAGTGAACTGCATAGCTCCTGGGTGTAT	1	+	NC_018625:551256-551375
NC_018625	TWP_GZKSOQASGL_000547	TATAATAGGGAAAATGTCATATCTCCAGTAGGTCCAATATAGGTAGATAGACACGCTTCTTTTTGCTGAATTCTAAGAATCCTATCGATAGGAAAGTCAATAACCTCGCCAGCACTTTGG	5	+	NC_018625:616776-616895
NC_018625	TWP_GZKSOQASGL_000548	TTCTGTGATTAACACTAATTTAAGTTCCCTATACTATGTATGTTCTAGTGTAATTCGTCCTATGATTAAAGCTCGTTCTGGGTCTATCATTAACATTAGTTCAGTTGTTGGTTTAATGGG	6	+	NC_018625:551136-551255
NC_018625	TWP_GZKSOQASGL_000549	ATTTTAATATTATTCATATCGATCGCTTTTTCAGGATCTATAACAGAAACTAAAACATCAGGAATAAGAATCCTTGAAGGGGGAGCTAAAGGATCTTCAGGATCTTCTATCATGAGTTGT	6	+	NC_018625:616896-617015
NC_018625	TWP_GZKSOQASGL_000550	ATCTGTAAAAGAGGCCGTTCAGAATTTTATTACAGTACATGGTAATATTGATATTTTAGTAAATAATGCGGGGATTACTCGAGATAATCTTTTAATGCGTATGTCTGAAGAAGAGTGGTC	6	+	NC_018625:551016-551135
NC_018625	TWP_GZKSOQASGL_000551	AGATTTCCTTTAGTTAAAGATCGTCCTCCATCAGTATGTAAAGAGAAACTCGCTTTGGTAAGCTGTAGAGGAACTAACTTGGAGGAAAACAAGCTTAAGGGTAGCGAGCTGAGCTTCCCA	3	+	NC_018625:617016-617135
NC_018625	TWP_GZKSOQASGL_000552	GCAAGGTGCGGACGTTGAGATTTGGGGAGTAAATGACGAGGGTGGTAAGAAAGCTGCTCAAGAATTATCGAAAATAGGAAGACCTGCGACTTTTGCTAAAGTTGATGTTAGTAAGAGTGA	2	+	NC_018625:550896-551015
NC_018625	TWP_GZKSOQASGL_000553	TGTATTAAAGTTGAGGAAGTCTCAGGACGTATAGGCTCATTAGGCTTTCCAAATTTCCCATGTATGAAAACTTCGTTTTCTCCTGCCGTGATTTTTCCTGAAAACTTAGGAAAATACAGG	5	+	NC_018625:617136-617255
NC_018625	TWP_GZKSOQASGL_000554	AGCATCAATAATTTTTTATCAGGGCTATAGATATATGAATGGTATATTGTTGGGAAAGAAAGCGATCGTTACCGGGGGATCTAGAGGTATAGGATTTGCCATTAGTAAGCTTTTTGTAGA	5	+	NC_018625:550776-550895
NC_018625	TWP_GZKSOQASGL_000555	TGCTTTTGCGCTATCTGAACTTTTCCTGAAAAGGTAGCTGAAGCGTAAGAAAACTGTTGAGAAAACTTCTTTCTCCAGTTTTCCTCAAGATGATACGTAGCACTCCCTTGAAATAATAGA	5	+	NC_018625:617256-617375
NC_018625	TWP_GZKSOQASGL_000556	TGTTCTAAAATAGATTTAGAAGTTGATGAATTTTTAGAACTTGGTCCAGGTAAAGTTCTTGCTGGATTGAATCGTTCTATAGGATTAAATAAACCTATTAAAAGTTTAGGTACAGTAGAA	6	+	NC_018625:550656-550775
NC_018625	TWP_GZKSOQASGL_000557	GATTGTAGAGTCCCTGAATATGAACAGTCCATTTTCAGCAAGGAATTATCTAGGTGTGCTTCAGCTTTTAATTGCGAATTTTTATATTCACCGTGAATTTCTAAAGAATAGTAAGGAACT	6	+	NC_018625:617376-617495
NC_018625	TWP_GZKSOQASGL_000558	ATGAATAGTTCTGAAATCCCTTTTGTATCTAATGTTACAGCCAACTTTCTAAGGAATAATGATGAAATTCTTCAGTGTTTAGTCAAGCAAATGACTTCCCCCACGTTATGGTATCAAAGT	6	+	NC_018625:550536-550655
NC_018625	TWP_GZKSOQASGL_000559	TCTAAAGGTATATTAATGACGAACGGCCTAGGAAATAGAGCGCGTAAATAGGTATGAGGCAACATATTCTGTTGAAGAATAAATTCCGTGCGTTGTTTTTTACTATCTATAGTCATTATT	6	+	NC_018625:617496-617615
NC_018625	TWP_GZKSOQASGL_000560	AAATTGTTTACAGATTTAGGAGCCAAAAGGGCGATACTATTAAAAGTATTTGGAGCTTTTCATACTCCACTGATGCAGTCAGCTGAAGATGAGTTAGCGCCTTACTTATATGATTTGAAT	5	+	NC_018625:550416-550535
NC_018625	TWP_GZKSOQASGL_000561	CCATGCACGTAAGACTGAGCAGCGCCTCCAAATACAGCTACAGAAGATCCACGGATATGGGTATAGCGAGTCGATTTTTTAATACTCACTTCTACATTTTTCATCTGGACAGAAAGGTTA	3	+	NC_018625:617616-617735
NC_018625	TWP_GZKSOQASGL_000562	ACAGCCGATGTTATTGAGCAGAATTTAGAAAGTTTAGGAGAGGGGATTTGGGTTGCCAATTACAATGCTCCTAAACAGATAGTTATTGCTGGTCTAAGAGAAAAAATAGAAGAAGCTGTT	5	+	NC_018625:550296-550415
NC_018625	TWP_GZKSOQASGL_000563	GGATCTTTAGGAGATAAGGCAACTAAAGGAAGACTTGCCTGAAGATTAGCTTCTATATTTTTCCATTGAGTCAAGTCTAAGGGGATTTTAGCATTAGATATATGCGCCCGGATATTCTGA	5	+	NC_018625:617736-617855
NC_018625	TWP_GZKSOQASGL_000564	CTAGTGGCTTCTGGACGTATTTCTTCAGTTGATGGCTTTAATATTATTAGTAAACGTGCTCAATTTATGAATCAGGCTTGTCAACAAAGTCCTGGTGCCATGGCAGCAGTTTTGGGTTTG	3	+	NC_018625:550176-550295
NC_018625	TWP_GZKSOQASGL_000565	CTAGAAATTTTCGTAGGGAAAGAAAGCACTTCAGAACACAACAAAGAAGCGATTTTTGGCTGTAATTCTATAAATGAAGAGCCGCCTTCTACAATATGGAAAGTCGACTGATGAATATAC	5	+	NC_018625:617856-617975
NC_018625	TWP_GZKSOQASGL_000566	ACTGCATACAGCCAATTAGCAATATACTTGCATAGTTTAGCTGTAGTTGAAATTTTATCTTCAAGAACTTCTATAACTCCCGTAGCGGTTACAGGTTTAAGCCTGGGAGAGTATACAGCT	5	+	NC_018625:550056-550175
NC_018625	TWP_GZKSOQASGL_000567	CCTTGCAACTTAGCTTGGATTTGACTTCCCTGAGCCGTTGCTGTCATAACGATTTTACCGTTATTGTGTGCAGCAACAGCGTGCAAATCGATAATATCCTCTTCAGAAAGAATACGATCT	3	+	NC_018625:617976-618095
NC_018625	TWP_GZKSOQASGL_000568	GGTAAAGATTTAGTAGAAAACTATCCAGAAGCAGCGAAAGTGTTTGCTTTGGCTGATGAGACTTTAGGATTTTCTTTATCCTCCATTATGTTTAACGGGCCTGAAGAGAAGTTACTTGAA	5	+	NC_018625:549936-550055
NC_018625	TWP_GZKSOQASGL_000569	ACAATAGGCGAGGCTATAAATAGCTTAAAAAAGGAGGAGGGGACAGAATGTAATTCTGCAGTGATATTGACTTTCGGTGAGAATACGCTCTCTATGAAGACTCTTCCTGTAGCATTGTCT	3	+	NC_018625:618096-618215
NC_018625	TWP_GZKSOQASGL_000570	CTAGTTGCTTTTGGAGGGGGGTTATCCTGGGGAGCAGTTGTTTTACAACAGGTAGAAAGTTAAATGACGAAAAAAATAGGATTTTTATTTCCAGGTCAAGGTAGTCAATACGTTGGTATG	4	+	NC_018625:549816-549935
NC_018625	TWP_GZKSOQASGL_000571	TCTGTAACCACACCTTTAACCAGCAACTTCTCTGGTGTCTTCTCCACATAAAATCCCGAGAGAACTAGGGTTTGCCCTTTAACTGTCTTCATAGTTATGGACCCATGTTCTGAAAGTATG	3	+	NC_018625:618216-618335
NC_018625	TWP_GZKSOQASGL_000572	GACGAAGGTAAAGTATTTAAGACGTTGTGTAAGTATGGAAATACAGCTGCTTCTTCTGTATGCATAGCTCTTGATGAGTTATTACAATCGCATACAATTCACTCTGGAGAATACTTGCTT	5	+	NC_018625:549696-549815
NC_018625	TWP_GZKSOQASGL_000573	GAACTATGAACTAAATAAGAAAGAAATACTCCTGGATCCAAATTCCCTACAGAAGGTTGTTCTATAGACAAGGATTCATCCACTTGCAATGACCAGCCTGACAAGGCTATAGCCTTAGGA	4	+	NC_018625:618336-618455
NC_018625	TWP_GZKSOQASGL_000574	GAGTCCGCTGCTAAAACTTGTATTGCTGGCGCTGGAATTGAAGAGAGTGACATAGACTGGTTGGTTCCTCACCAAGCAAATGAAAGAATTATTGACGCTATAGCTAAACGTTTTGAAATA	3	+	NC_018625:549576-549695
NC_018625	TWP_GZKSOQASGL_000575	GGCTTATAAAGAAGTAGCCTAAGTAAAGACCCATCAATTTCTATCTTTTCTGCTGAGAAGAATTCTCCTGTTTTATTTTTCCCGATAACTTTAACCTTCTTAGCAGACTGAGGCCCTAAC	5	+	NC_018625:618456-618575
NC_018625	TWP_GZKSOQASGL_000576	CTATTGAGTCTTCCTGCTGGAGGGAGTCGTGTTCCTGCTTCCCAAGAGACTCTAGAAGCGGGTAAGCATTTTATTTCTATGGAAGGGAAAGAAGTGTTTAAACATGCAGTAAGACGCATG	1	+	NC_018625:549456-549575
NC_018625	TWP_GZKSOQASGL_000577	CAAGACAATTTCAAGTCTTCAATATCACACGAAAGCCCTGTTTCTTTGTGGATCAATGATAGAAAAAGGTATTTCCCAGATCCCTCAGAAAGTAATGAAGGCAGGAAATAGAAAAAAGTT	5	+	NC_018625:618576-618695
NC_018625	TWP_GZKSOQASGL_000578	GATAGAAATACCTGTGTTCTTTTTGGGGATGGAGGTGCTGCCTGCATTATTGGAGAGAGTCGTCCTGGAGCTTTAGAAATCACTAATGTGAATTTAGGAGCAGACGGAAGTGTAGCCGAT	1	+	NC_018625:549336-549455
NC_018625	TWP_GZKSOQASGL_000579	AGGAAAATTCCCAAACTTATGCTTATCCCTAAAGTCTTATACCAGGATCTTCGTTTCATTTTATCTTTCCAGCAATATCTGTAAGGGTTAGGTTGTGAGGACTTTTCGTTGCTTGATCAA	5	+	NC_018625:618696-618815
NC_018625	TWP_GZKSOQASGL_000580	GCTGCTTGTACCGGTTATTTATACGGTTTATCAGTAGCTAAGGCCTATGTCGAATCAGGGATGTATAATCATGTTTTGCTTATCGCCGCAGATAAACTCTCTTCTTTTGTAAATTACAAG	5	+	NC_018625:549216-549335
NC_018625	TWP_GZKSOQASGL_000581	ACATATTTTTCAGACTATTCTGTATTAAACTTAGCGCCGCGTCTGGATGAATTTGATTAAATGTTTTTAGGTGAAGAAGTTGCTCGACTATGTCTTTAATAGTGAGGCCTGAAATGTTAT	6	+	NC_018625:618816-618935
NC_018625	TWP_GZKSOQASGL_000582	AAAGACCAAATAGAATGTATTATTTTTTCTACATCAGCCCCGGATTATATTTTCCCTTCAAGTGCAGCCTTGGCTCAAGCTTATTTGGGGATAAAAGACATTCCAGCATTTGATTGTATG	5	+	NC_018625:549096-549215
NC_018625	TWP_GZKSOQASGL_000583	GAGTAGGCTTATACGCTCTCTTATGAAAGAGAATTAAACCTTCATTTTCTAAAATATCTAAACATTGAGATATCTCCCCAATGGGAATCTTCGAGTTTTTCGCTATAGTCTTTGCCGTAG	5	+	NC_018625:618936-619055
NC_018625	TWP_GZKSOQASGL_000584	GATGAATGGATAGTAACAAGAACCGGAATCAAAGAAAGGCGTATTGCAGCAGCTAATGAACATACATCCATAATGGGGGCTAAAGCTGCTGAAAGAGCAATACAGAAAGCAGGTCTAACT	3	+	NC_018625:548976-549095
NC_018625	TWP_GZKSOQASGL_000585	GGGGTGTAGAGGCCTGATCAAAATCTTTCGATATCACGGAAAGAATATAAGTACATACCACAAGTTTAATGTAGCAATTGGGGAGGTATTGCTCTGAAGGGAAAATAAAATTATATCCCT	5	+	NC_018625:619056-619175
NC_018625	TWP_GZKSOQASGL_000586	TTTCTTTATTTATGGTTGTGCGTGAAAAAAACAAGAAAGGCATCTATATGGGCTACAGGTTCTTATTTGCCCGAAAAAATCCTATCTAATTCTGATCTTGAACAGATGGTTGATACTTCG	5	+	NC_018625:548856-548975
NC_018625	TWP_GZKSOQASGL_000587	GATTTTGAATGAGAAACGTAAACGCTCCTCCAAAAAGATAAATCATCGCATAAAGATAAAGTAGAAGTAAAAATGAGGGTAATGCGACCAAAGCTCCATAAGTAAAGCTGTAGTTAAATA	6	+	NC_018625:619176-619295
NC_018625	TWP_GZKSOQASGL_000588	CAGGATACTTTAGCATTTTGGAAATCTATAATTTTTTATTGTATCTCAGGGTCACAGAAAGTGCTTAAATACTTAAAATAAAAGTTAGGGTATAAACTCTTTGAATAGTATACTAGCTTT	6	+	NC_018625:548736-548855
NC_018625	TWP_GZKSOQASGL_000589	AGTAGACCTGCATACAAAAGAACACCTTTTGAAACATGATCCAGATAGTCCCTGCTGTTAAGGAAGCAATGAGTGCTGCTGTCTTTTGTACAGCCACTCTCGGCAAGAACGCATAACAAC	2	+	NC_018625:619296-619415
NC_018625	TWP_GZKSOQASGL_000590	TCCCCATGGATTCTAATTGATCCTTATCCCAATCTAATAGTTCGAAAGCTAGTTTTTCTGCCGTTTTAAATCCTATCCCAGGGAGTTTTCTAAGAAAGGAGATGAGTTTGGATAAATAGT	5	+	NC_018625:548616-548735
NC_018625	TWP_GZKSOQASGL_000591	AAAACAACGCTAAATAGATAAAAAAATAGGGGGTAAGACGTGAAAATACATATAACGCAGTAATCGAATGGCTTAAAGAAAATAGTCTAGCGTACTCCACAGGAATGATTTGTGTAATGT	6	+	NC_018625:619416-619535
NC_018625	TWP_GZKSOQASGL_000592	TACACAATATAGATGTGTCTCGATTGTTTTGACAAAATGAGCAAAGACTTTCTGGGTGACTTTTCAAGCAAAAACAAGTGGGACAATGGCTGCGTGCAGCAGAGAGTTCGGAAAAAGCTT	3	+	NC_018625:548496-548615
NC_018625	TWP_GZKSOQASGL_000593	AAATCCAGGACCCACAAACAATAATGAAAATCATTGGGCTAACTAGCGTGATGATTAAATAAGAAATCAATCTCTGGATAGATATAGGCGTCCATCTAGTTCTAAAAATCTTATTCAAAC	6	+	NC_018625:619536-619655
NC_018625	TWP_GZKSOQASGL_000594	TTCTCTCTGCATCAATATGTTTTCCCGTTATTGGCGATAGTAAGGCCCCTAAGACATAATAGTGACCTTTGAAAATTTGGGAGCGCTCTAAAGCAAAAATATCTTTAGGAGTTGCTACGA	4	+	NC_018625:548376-548495
NC_018625	TWP_GZKSOQASGL_000595	CATCTTCTAAAGATAAGAGCATAAGAATCCCTGCCCAGCAAAAAACAAAGAAGCTTCCTACCAATACTAACCCTATAGTACTCGTTGTGGAATGATAAGCAGCTTCAACAATCGCCAGGA	3	+	NC_018625:619656-619775
NC_018625	TWP_GZKSOQASGL_000596	AGGAATGAGAAAGCTCTTGTTTTAAGAAAAGGGCTGTAGCATCTCCTTCTAGAGTGGCGTCTAGAGCTAGAATAATTTCTTTCGGTTTTAAAAATTCTATACGTTGTTTTAGTAAATGCA	5	+	NC_018625:548256-548375
NC_018625	TWP_GZKSOQASGL_000597	TAGGTCCTTTATAATCAGGGAACTTAACAAGAAGCCATTCCTTCCAGTCCAGATTTGCAAAAAGATGTTGGGATAGCCTTAAGAAAAAGACGAGTATGGGTATGCAACTAAACAAACCGT	4	+	NC_018625:619776-619895
NC_018625	TWP_GZKSOQASGL_000598	TTTTATTTCAAGTTTAATATGGGTTTCGGCCAGAAAAGGCTCTAGCAAGCGTTCCGGAGTCTATATAATCAAAAGACAATCCTATTGGCAAACCTAGAGCCAAACGAGAAATAGATATGG	5	+	NC_018625:548136-548255
NC_018625	TWP_GZKSOQASGL_000599	AATAACTCAAAACACAAGCTTCTTTAGAAACCTCATTTCTTAATAAAACTCTAGGAGCTAGTAGGAAAGACCTAATGATACGATTATTTCGAAATCCCGACTTTGGATTCTTTTTTTTTT	6	+	NC_018625:619896-620015
NC_018625	TWP_GZKSOQASGL_000600	GAAGTAAGCACAAAAATAAGGACTAGGATGTTTTTTAACAAGATCTTACTATCTTAAACATTGAAAGTGCTTCTAGAGATACTTATGTTTTTATAACCAAAAAAATTAAAAGTGCAAAGG	6	+	NC_018625:548016-548135
NC_018625	TWP_GZKSOQASGL_000601	TGAAAATAGCGAGAGTTTTCGAAACATAGTTAAATCAAATAATCATTTTTTACTTATTTTAATAAAAAGTGATTATTTAATACTAAGTTAATAAAAAAATTTTATTTATTAACTCTTATA	8	+	NC_018625:620016-620135
NC_018625	TWP_GZKSOQASGL_000602	CTGTAGCCGCTAGAGCTAATGGGGCGTGGATTAGCGCCAGAACGGTAAACCGCAGAATAACTTTATTTCGCATCATGAACATTCGAAAGAATTTCCCCTAGGCAGAAAAACTTGTTTATT	2	+	NC_018625:547896-548015
NC_018625	TWP_GZKSOQASGL_000603	TGTTTTAATACATGAGATTAATAAAAATAATGGAAACTCTTCGCGACTAACGTTTTCCGCCTTCGCTCGTGTTCCTATAGATTTTTTGGGAGATACCCATTCTTCCATACTTTGAATCAA	5	+	NC_018625:620136-620255
NC_018625	TWP_GZKSOQASGL_000604	GAGAAAACAAAGAGCCACTTTTCGTTTTTAATTTCGGTAGCGGATGTTTGTTTAAAGAATTTTCACCTTCAGTTGTAATCGTAATAGATTCAACGAGTGTGTATCCTTCTTTAACCGTTT	6	+	NC_018625:547776-547895
NC_018625	TWP_GZKSOQASGL_000605	GAACCCATGTTTTGATAATGCTTGGGTCCAATAACTTAGGGGGAAATGAAAAGAAATCGAAGATTCTGAATGCTTTTTCCCCGGATGAGCAATAATGGGAATAGTCATTTTAGAAAGATA	5	+	NC_018625:620256-620375
NC_018625	TWP_GZKSOQASGL_000606	TGCATGGCTTGGCAACAAGAAGCAAAGAAATCGTGGTTTTGCCATTAGAAAAATCAACTTTTGGTTCTACTCTATCGTAATCTTTAGATAGATTGCGTAGGTCTTCATCAAAATCTGCTT	5	+	NC_018625:547656-547775
NC_018625	TWP_GZKSOQASGL_000607	ACGGTCGATCTTTCTTGAAAATAGCTTTTTATCTTCATCATAATGCCATGAAGAGACTCTAGGAATACGAAAACAAGGATGATTTAACACGATAAAGAATCTTCCCTGATCACCAAGAAG	5	+	NC_018625:620376-620495
NC_018625	TWP_GZKSOQASGL_000608	GCTCATCAAAATTTTTTAAGAACTTTTCCCTATCAAATACATCATTTTCGTAGATTTGTAGAGTTTTAAGAATCTTATGAGAGGGTACGGCTTCGTTCCCTTTAATAGAAATTTTTCGAA	6	+	NC_018625:547536-547655
NC_018625	TWP_GZKSOQASGL_000609	CCTGGCAACATTATCAATTGCCTGATCTGGAGCCTCCATATTTTGCAGGGATAAAATCGCCACAGCTGTGGAAAAAGAGTGGGAACTCTCTATCTTCAGCTTTTTCGTAAGATCAGAGAC	2	+	NC_018625:620496-620615
NC_018625	TWP_GZKSOQASGL_000610	TACCACAAGGACCTTCCTGAATCTGGATCAGGACATCAATGTAACCCTTGTGTTCATTATGATCTAATTCATAACAGAGTTGTGATTCAAAAAAACCGCGTTTAAGGTAGTAAACTCTAA	5	+	NC_018625:547416-547535
NC_018625	TWP_GZKSOQASGL_000611	AAGAAATTCATGAGATCGAGATTTTCGCAATTTTCTTGCGATGGAAATCAAACTCGGGGAGATATCTATACCTAAATATCCACATTCCTTGGGGAGCATCCGTTCTAAAACCCCCTGACC	3	+	NC_018625:620616-620735
NC_018625	TWP_GZKSOQASGL_000612	GATACAGACCATTTCCTGTAAACCAACTAGTAGTTTTTGAATACTGTTTAGTCAGAATCAGTTCTTTGACATCTGCCTTTTCACATCTATTGAGACCTGAAATTTCTAACTTTTTAATTT	6	+	NC_018625:547296-547415
NC_018625	TWP_GZKSOQASGL_000613	ACAACCGATATCTACCAAACGATCTTTTGATTTTAAATCGAGTAAAGGAAGTAATTTAGGCAGGATGACTTCCCTATGATAGTAATGCCCGTCACTCTGAACGATCTTATGATAATCTTC	5	+	NC_018625:620736-620855
NC_018625	TWP_GZKSOQASGL_000614	AGAGTACGATATTTCCACATTCGTCTACTTCACGTCTTGGAGTAACTGTTGCATCAGCATAGCCTAGATTATGTAAATAGTTGGTGATAGCAAACGAGTCTTGCTCAACAATGTCAGGAT	4	+	NC_018625:547176-547295
NC_018625	TWP_GZKSOQASGL_000615	AGCTATGGGCTCCCAAGATGTAGACTTGGTATCTTCTTTCTTAGAATAAGAACGGTGCTTTTTATTGGAAAAGTGTCGCGACATGAGAGAGAGAATTTACTCAGAGACATAAAAAAAGGC	4	+	NC_018625:620856-620975
NC_018625	TWP_GZKSOQASGL_000616	AGTAAATATCATCAGGACCCGCAGATAATTGTTTTTCTACAAGGCGCTTAGGCAGTACATCGAATCCTTGAACATGTACGTGACCTAAAGTATACAGAGGGCCTTTATCGACATCCATGT	3	+	NC_018625:547056-547175
NC_018625	TWP_GZKSOQASGL_000617	AAGAAGAAGCTCTCTGCCTTTTTTTAATCATGCGATGACTGGGATTACTGTTCATATATTGGGAAGCCTTGATCATCGGTTCCTATGATTCTTCTGCCTCGTTGTTCTAACCGGCTCATG	3	+	NC_018625:620976-621095
NC_018625	TWP_GZKSOQASGL_000618	CGTCGTAAACAGGACGTGAGGCATGAGGCGAAAATGTTACGTCAACATTCGTGTTAATGTAACCATACTTTGCATAAGTATTCTTAATTTTTTGTGCGCCTTCCCATATGTTTTCGGGGC	3	+	NC_018625:546936-547055
NC_018625	TWP_GZKSOQASGL_000619	GTTACTGATGGAGAAAGTCTATAGGAGCTTTGTGCACCCGATCCACCATAGCGGTCCCTACTTGGATCTCTCAGAGCTCCCTGATCTGCCGTTTCTGTGGTAGAGGTCAATGATGCACGC	1	+	NC_018625:621096-621215
NC_018625	TWP_GZKSOQASGL_000620	AAGTATCCCCTGGGAATAGGCTGCTTTCGTGTAAAATCACATCATGTTTTGTATGAGTATTTCCCGTGATTTTGATTAAACCAACTTTATAAGGAGATCCTTCACTTACCTGGTAAGTTA	5	+	NC_018625:546816-546935
NC_018625	TWP_GZKSOQASGL_000621	CTCGTGTCCTCACTTACAGCACTCACAATCCGGCTCTCAACAGCTTGTAAGTGAGAAGTAGAACTACGTAATTGTTCAATTGAAGCTGATAGGGTCGAACAAACGGCTTCTAACTCTTGC	1	+	NC_018625:621216-621335
NC_018625	TWP_GZKSOQASGL_000622	GATATTCTTCAGCATTGTCTAATGGATCCAATTGAGAACGTGCAGTATATACACTGACACTTTGGAAATAACCCGTATTTCTGAGACGTTGCTCAGTATCTTCCAGTTTTAATCTGTTGA	5	+	NC_018625:546696-546815
NC_018625	TWP_GZKSOQASGL_000623	TTACGCTGTTCTAAGTAAAGTAAATGCTGTTCTCTTAGTTGAGCATCAGATTGTAGCTGTTGTAGAACAGCGCGACTTTCCTCCACATGTTGTTTTAATGTCTCCATTTCCACTCTCAAG	4	+	NC_018625:621336-621455
NC_018625	TWP_GZKSOQASGL_000624	AAAGATCAAAATTGCTTTCAGAAAGCTCGATTCCTCCAAATAAATTGTCTAAAGAGCTAAAACCTAAAAATAATCCTAAGTTTCCTGTTGTAGTTTCTTTAACTTCTATGAAGATATCTC	6	+	NC_018625:546576-546695
NC_018625	TWP_GZKSOQASGL_000625	GCGCTCACAGCATCCACCATGTTCTTAACAGCGTCTTTAGAGAACACTCTTGTTAACGATTCCGCTAAACGCTCAAAAGGAGAGATTATAGTCTCAACTCGAGTACCTACAGATTTGAAA	3	+	NC_018625:621456-621575
NC_018625	TWP_GZKSOQASGL_000626	GCTTTGTCCATTTAAGAGTATAGTCGGTGACTTTATCCCCGAAGTTTGCTTTTAAGAATAAATACTCTCCACCACCTCTTAGGCATCTAAAACCTTTAGAGCACAAATGTCTGATACCTA	5	+	NC_018625:546456-546575
NC_018625	TWP_GZKSOQASGL_000627	GCTTCCAAGTTAACCTTAAACTCTGAGATAAGCTCATCAAATTCTCCCGTACATGTTTCAAGTTTATTGCCGAAATCAGATAACTTCTCATGCAACTGTGTAAGTTCTGAAATTTGGTTA	5	+	NC_018625:621576-621695
NC_018625	TWP_GZKSOQASGL_000628	AGATATACGTGGTACTGACATTTCCACCATAAGTCTCAACGGAATAATCCTTAGAAAGAGCTCTATTAATAGACTTATCAAGTTCGACACCTAGAATCCACGGTGTATTTAAAAAGTGAG	5	+	NC_018625:546336-546455
NC_018625	TWP_GZKSOQASGL_000629	GCAAGATCCCTGTTTGCAGATACTAAAGTATCTACTTCTTGATGTAAGCGTGTGTTTTCTTGGCTAAATTGATGAAGTTGTTGTTTCATACGGCGTGCCACTTGAGAGGGAGTGCTATCC	3	+	NC_018625:621696-621815
NC_018625	TWP_GZKSOQASGL_000630	CGGCAGCAGATATAAAGCCTTTATTAGCAGCAAGATCAGGACCGGCTTGATCTTTTTTCTTCTTATATAAGCTAGTTTGTGTACCCCGGTAATAGATACCGTATTTTAATTGTTGATTTA	5	+	NC_018625:546216-546335
NC_018625	TWP_GZKSOQASGL_000631	TGAATCACCATAATGACAATGACAAACGAAACAAGCATGATGGCAATCATTAAAACAAGAGAAAGAGGTGAAACAGCAACCCCGAATTGTAAGCAAATTAAAGCAGCTATACCCACCGCA	4	+	NC_018625:621816-621935
NC_018625	TWP_GZKSOQASGL_000632	AAGAGAGTTTTGTGAAGTGGTAGGTACCACCAAGACCAGAAACTTCGAAATTTACGCTACTACGTATACCTGTAGTAGGGTTTCTAGGGTTATTTACGGAATCGTAATTTAGATTTACAC	5	+	NC_018625:546096-546215
NC_018625	TWP_GZKSOQASGL_000633	AACAAAGAAACAGCAGAAATAATTTTAATGAGATGAAAAATGCGCTGAAGCACCGAAACCTTAACCTCAGGAATTACTAGCTTTTTAGCAGTTGCAACTTCTGGTGATGAAGGACTAGGT	5	+	NC_018625:621936-622055
NC_018625	TWP_GZKSOQASGL_000634	AGCGTTCACTAATAGGAATGCCTTCTATAGTTGTGTCTCCAAAAGGTTTAAGGAACTGAGCTTCTCCTTTGATTTTCAAAACCCCTTTCCTTGTTAGCTTACGATAAATCGAACTGTTTA	5	+	NC_018625:545976-546095
NC_018625	TWP_GZKSOQASGL_000635	AGTTGAGTTGCAATAGGTATGACCGCACTTTTATCTGCTCCATAACCTTCAGAAGTAGATAAGGAGTTACTCAATGGCACTGTGCTTGTACCAGATTCTACTGGTGATGTCATAACTTAA	4	+	NC_018625:622056-622175
NC_018625	TWP_GZKSOQASGL_000636	ACTGGAACTCTTCCGTAAGTAGGAGAGAGGATAATCCACCTTGAGGTTCTGTAGGAGAAAACTTAGGACCAATGATAAATGGTTTATATCCCCGAACAGTAGTTTCTCCACCCAAGAAAA	3	+	NC_018625:545856-545975
NC_018625	TWP_GZKSOQASGL_000637	TTTCCATGTTAAAAATTGTAATTTCGCAAAGATTAATTATAATTGTTTATAAAATCAAGTTCTTTACAAAGCGGCATGCGATTGATATTTAATAGATAAAAAAAACGGACGCTGTCTAAA	7	+	NC_018625:622176-622295
NC_018625	TWP_GZKSOQASGL_000638	GTAAACCAAAGCCAGCACTTCCACAAAGATCTTTCAAACGGATAGTGTATTCTTTAAGTCCAATAAATCCTGAATCTAGGAAGACGAAAGCACTCACGTTAGGTTGATTGATTAAAGGAT	5	+	NC_018625:545736-545855
NC_018625	TWP_GZKSOQASGL_000639	AGGAAATAGTGAGCCTTGTACCTTTCAAAGGCTCCTAAGATTAGTTCTAGATAATCTAGATAAAAAGAAATAACTCTCTATTTTTTATCTAAATCGAACAAGACATCTAGGAATTTTAAT	6	+	NC_018625:622296-622415
NC_018625	TWP_GZKSOQASGL_000640	CTCCTAAAGCAAAGAAGAACCGTTGTGAAACATCAATTTTTTCTCCCTCAAACATTTCTGTTGGGCGGAATGGCCAACCAAATCCTAACATAACTGGAACGTTGTTCATTACGTCAAAGC	3	+	NC_018625:545616-545735
NC_018625	TWP_GZKSOQASGL_000641	CAAAAGATGTAAGAATCTATGCTCTCCGAAGTTTTTCTTGTGGTTATCCTATCCTAAAGGATATGGTGAGATAAATAATTTTCTAGTTACACCTTAAGAAGCTTCTTTATAATTTTGATC	6	+	NC_018625:622416-622535
NC_018625	TWP_GZKSOQASGL_000642	CATATTAACCTTTATAAGATCTAAGAGATGAAGAGCTTTAGATTAGCAAAAGCTCTCTCTGAAGACAACCAAAGATTTAGAGCTTTGCTACTTTCTTTCACAGCTATATTTAGAAGACGC	6	+	NC_018625:545496-545615
NC_018625	TWP_GZKSOQASGL_000643	TGTTCGCAATAGGCTATAGGTGAATAAAAAACAACGTCAGAAGACATTAATCGCCCCCTCAATTATGGGAGGAGACCTTGCTTGCATAGGTGCAGAGGCAAAAAGAATAGAAGAATCGGG	2	+	NC_018625:622536-622655
NC_018625	TWP_GZKSOQASGL_000644	TAAACAACGTTTCAAACTGACAACGCCTAAGCGACACTCGCTAGAGCTTTCATCAGCAAAAACTTGCTGCATACCCGCTAAAGTTAGAAAAGTGAGAAAAACAGAGCTTAATGATTTTTT	5	+	NC_018625:545376-545495
NC_018625	TWP_GZKSOQASGL_000645	TTCAGACCTTATCCATATTGATGTTATGGATGGTCATTTCGTACCCAATCTGACTTTTGGTCCAGGAGTCATCGCAGCAATCAATAGATCTACAGACATCTTTTTAGAAGTGCACGCTAT	4	+	NC_018625:622656-622775
NC_018625	TWP_GZKSOQASGL_000646	GTCTTGTAATTTATTATAAAGTGACGACAGTTCTTCTTCCATTTTTTCAGAATTTTTTGAGAACTGTTGTTTCATGTTTTCTAGCTCTTCGGTTTCTTTTTTCCCAAAAGCAGATTCCTC	6	+	NC_018625:545256-545375
NC_018625	TWP_GZKSOQASGL_000647	GATCTACACTCCGTTTGATTTTGTAGAGGAGTTTGTAAAATCAGGTGCAGATCGTATCATCGTACATTTCGAAGCCTCTGAAGATCTTAAAGAGTTGTTATCTTATATTAAAAAATGTGG	5	+	NC_018625:622776-622895
NC_018625	TWP_GZKSOQASGL_000648	GGTTTGGTTCAACATTTGGTAGTATTGCGATTGTAAGGCATTATATTCTGCGGAAAGATCCTCAAACTTTTTTCTTAATTCTTCAGCAGCTGAAGTAGAGAGACTCTCGATATAATCTTC	5	+	NC_018625:545136-545255
NC_018625	TWP_GZKSOQASGL_000649	AATACAAGCGGGGTTAGCTTTTTCTCCAGAAACCTCTATAGAATTCATACCTCCCTTCCTCCCTTTTTGTGATGTCATACTATTAATGTCTGTGCGCCCAGGATTTTGTGGTCAGGGTTT	3	+	NC_018625:622896-623015
NC_018625	TWP_GZKSOQASGL_000650	ACTAGAATCAATGGATAGAACCACTTCGTCGTTCAAGATCGCGAACAAACCTGTTTTTTCTCTTACTTTTGCAGAAGCTTTTTTTACTTCTTGTATGAGCTTTTGAACCCTTTTCATATT	5	+	NC_018625:545016-545135
NC_018625	TWP_GZKSOQASGL_000651	TATTCCGGATATTCCAGACAAAATCCGCTTTACAAAACAGGCAATAAAAACCATGGGGTTAGAAGATTCTTGCTTAATTGAGGTTGATGGGGGGAATTAACGAGACTTCCGCAAAACTAT	4	+	NC_018625:623016-623135
NC_018625	TWP_GZKSOQASGL_000652	TAACTGTTGAAGAGTATAGACCAGCTCTTGAGGCATACAAAACTCCTTGGTTCTTGAGGTATCTTAGTTATTTTTGAAAGATTCATCAAGAATTTTGATAATCTCATCAGTTTTATCAGC	6	+	NC_018625:544896-545015
NC_018625	TWP_GZKSOQASGL_000653	GTCGTGAAGCAGGTGCAGATATTTTAGTGGCTGCATCTTACATGTTCGAAAAGAACGAACAGACTATGGAAGAAAAAGTTTTGCTACTTCGAGGAGAAAATCATGGTATTAAGTAGCCAG	4	+	NC_018625:623136-623255
NC_018625	TWP_GZKSOQASGL_000654	ACGAGCATATTTTTCATTGTCAAGAAAAGTGACATGGTGAGCTTTAGCTGCACTTATCTCTTCAACACCAGAAATAGGAGTTTCTGTATTTCCTTGAACTTCAACTTTTAATAAGTCTGC	5	+	NC_018625:544776-544895
NC_018625	TWP_GZKSOQASGL_000655	CTCTCTGTGGGAATGTTTATTTCCACAAAAGACGGTCTTTATAAAGTCGTAGCGGTTTCTAAAGTAACAGGCAATAAAGGGGAATCTTTTATCAAAGCTTCGTTAAAATCTGCTGATTCC	5	+	NC_018625:623256-623375
NC_018625	TWP_GZKSOQASGL_000656	TTTCTGGAAAGCTATAGAAGGGAATTCTGAAACTATAAGGAAATTCTTATTTAAATGACCGTACTTTTGAGCTTGAGCCTTTGATAAAATAATAGCTCCAGCTTCAGTAATCTTTATAAA	6	+	NC_018625:544656-544775
NC_018625	TWP_GZKSOQASGL_000657	GAAGTGATTGTTGAAAGAAATTTTAAAATTGGCCAAGAAATAAAAGAAGCCCAGTTTGAATCCAGAAATCTTGAATATCTATATATTGAGGACGACCACTTTCTTTTCCTTGATTTGGGA	6	+	NC_018625:623376-623495
NC_018625	TWP_GZKSOQASGL_000658	TATAACAGCATAGGGCTCTATACAAACATCCTTGCCTATGGATGCTGTTGGATGGATAATAGCTGTAGGGTGAATTCCTGGGAATCCTGAGTCAACAGGAGAAATGAATAATTCGATACA	3	+	NC_018625:544536-544655
NC_018625	TWP_GZKSOQASGL_000659	AATTATGAAAAAATCCATATCACTAAAGAAATCATGAAGGATAATTTTTTATTCTTAAAAGCAGGAGTCACCGTTTCTGCCTTGGTTTATGATAATGTTGTTTTTTCTATAGAGTTGCCT	6	+	NC_018625:623496-623615
NC_018625	TWP_GZKSOQASGL_000660	TACACGTTCGCGAATTACTACTCTAGGATGTATTAAGCAATGTTCTCCAAGAGTAGAATACGCACCTATAACACTACCAGTCCCAATGTAGGTAGAATCTCCAATACATGCGTGTTGGCA	3	+	NC_018625:544416-544535
NC_018625	TWP_GZKSOQASGL_000661	CACTTCTTAGAGTTAATGGTGTCTAAAACAGATTTCCCCGGGGATTCACTTTTGATTACCGGTGGTACAAAAAAAGCTTTATTAGAAACAGGCATCGAAATTACAGTACCTCCTTTCATA	5	+	NC_018625:623616-623735
NC_018625	TWP_GZKSOQASGL_000662	GATAATCACTTTCCCCAAATGCTTAAGATGTTTATGCCGGCCAAAAGCATTGGTAATGTAACCAAAACCACATGAACCGATAACAGCACCAGGTTGGACGATCACACGCTTACCCATCTC	2	+	NC_018625:544296-544415
NC_018625	TWP_GZKSOQASGL_000663	GAAATTGGGGATATTATAAAAATTGATACGCGTACGTGTGAATATATTCAACGCGTCTAACTTCAGGCTGAGAAGGTAAGAGAAAATACATATGGATTTAAAGCAAATAGAAAAGCTCAT	6	+	NC_018625:623736-623855
NC_018625	TWP_GZKSOQASGL_000664	AACTTCTACATGGTGAGCTATCTGCACTTGATTGTCGATTTTGGTACCTTCACGTATGATGCTATTTTTGAAACGACCCCTATCTATGGTAGTATTCGCTCCTATTTCAACATCATCTTC	4	+	NC_018625:544176-544295
NC_018625	TWP_GZKSOQASGL_000665	GATTGCTATGGGACGTAATAGCATGAAGCGTTTTGTGATAAAACGTGAAGGGCTAGAGCTTGAATTAGAAAGAGACACAGGAGATAAACCTAATCAAGAACCCGTGTTTTATGACAGTAG	4	+	NC_018625:623856-623975
NC_018625	TWP_GZKSOQASGL_000666	TACATGGTCTGTGATTGAAATATGACCTGTAATTCCTGTTTGCCCTCCAATAATCACGTGGTTACCAATTTTTGTAGAACCAGCGATTCCTGCTTGTGCAACAATCATGCTATGCTTCCC	3	+	NC_018625:544056-544175
NC_018625	TWP_GZKSOQASGL_000667	GTTATTTGCAGGTTTTTCTCAGGAGCGCCCTATTCCTACGGATCCAAATAAAACAATCGCTAAAGATGTTGCTCCTGAAAAACAGAAACTGAATCCCAACAAGCTCTTGGGGATTTTATT	4	+	NC_018625:623976-624095
NC_018625	TWP_GZKSOQASGL_000668	AGGTAGGCTACGGATTTTAGCAACTTGACGATGAATTTCTTGATATGGACGAGCAGGAGCTCCTCCATAGATACCAGGAGAACTTATAGATTTAGTAACTCCTGTTTGAGCCATCATAAT	3	+	NC_018625:543936-544055
NC_018625	TWP_GZKSOQASGL_000669	AGCTCTCCATTAGTAGGAACATTTTATAGTTCTCCTTCTCCAGACTCCCCATCTTTTGTTAAGCCTGGCGATGTCGTTTCTGAAGATACGATTGTTTGTATCGTAGAAGCTATGAAAGTT	4	+	NC_018625:624096-624215
NC_018625	TWP_GZKSOQASGL_000670	GAAAAGACGCTTTAAATCTATACATCTATAATTCTATGAAGGGGTTATTTGTAATTCTTCAGATTGTGCAGATAATCCCTTAACTTTTTCTTCTAACATTCCTAAACGTTCTTCTAATTT	6	+	NC_018625:543816-543935
NC_018625	TWP_GZKSOQASGL_000671	ATGAATGAAGTTAAAGCTGGTATGTCCGGCCGCGTTGTTGAAGTTCTCATCGCCAACGGTGACGCAGTACAATTTGGATCTAAGTTATTTCGTATAGTTAAAGCTGAGTAATGAAAAAAG	4	+	NC_018625:624216-624335
NC_018625	TWP_GZKSOQASGL_000672	CTTTACTTTTTCTAGTCTTAAAGAGCTTAAGAAGGGAATTAAAGTACTAACTCAATTAATTACCACGGGTCAAGTAAGTCCAGCAATTGTCAATAAAAGCGTGATAAAAATTCTTACCTT	6	+	NC_018625:543696-543815
NC_018625	TWP_GZKSOQASGL_000673	TCTTAATAGCTAATCGTGGGGAAATTGCAGTACGTATTATACGTGCTTGTCATGATCTAGGATTGGCCACAGTTGCAGTATATTCCCTGGCAGATCAAGAAGCTTTACACGTGCTCCTAG	2	+	NC_018625:624336-624455
NC_018625	TWP_GZKSOQASGL_000674	AGCAAACACTATACGAGGTTTAGCTATTGATGTAGACTTCTCAAGATTGAAATTTATGGGATGTTCTATGTTAACGAATGTTGAGAATACAATAAAAGCACTGAATCATGGAGTCGAGTG	5	+	NC_018625:543576-543695
NC_018625	TWP_GZKSOQASGL_000675	CAGACGAAGCCGTGTGTATAGGAGAGCCTCAAGCTGCTAAATCCTACTTAAAAATATCGAATATCTTAGCTGCTTGTGAAATTACAGGAGCAGATGCTGTCCACCCTGGCTACGGTTTTC	1	+	NC_018625:624456-624575
NC_018625	TWP_GZKSOQASGL_000676	CAACTATTCTGAGTTGCTCAGGGGACTAAAATATTCAGGTAATATACAAGGAAAATTACATCACTGTGATTGTTCTCCTACGACAACCACACCAAGTCCTATAGCTTTACGTTATAGTTT	5	+	NC_018625:543456-543575
NC_018625	TWP_GZKSOQASGL_000677	TAAGTGAAAATGCAAATTTCGCTTCCATATGCGAAAGCTGTGGTCTGACTTTTATTGGTCCTAGCTCAGAATCTATAGCGACAATGGGAGACAAAATAGCAGCAAAACAGCTCGCTAAGA	3	+	NC_018625:624576-624695
NC_018625	TWP_GZKSOQASGL_000678	TTTATCTTTAATGGACTGCAAAAATCTGTATGAGGTAGGAATTGGTTTAGGAGAGCTACTTAAAGATTATGGGGTTATGATTTCATTAATCTTTCAAGAAATAGTCAGTATGGATATGAC	6	+	NC_018625:543336-543455
NC_018625	TWP_GZKSOQASGL_000679	AAGTGAAATGTCCTGTAATTCCTGGCTCTGAAGGTATTATTAAGGATGAAGCTGAAGGATTAAAAATTGCTGAGAAGATCGGTTTCCCCATAGTCATCAAAGCTGTTGCTGGGGGAGGCG	2	+	NC_018625:624696-624815
NC_018625	TWP_GZKSOQASGL_000680	TTGTGGTTCTTTTGAAAAGCAATGTAGGTATGTTCGTGATTTCAATAAGTCTCAGATGATTCATTTACTTTTGGGATGTACTATTCCTCATAGCTTGGAATTTTATTTGTTGGAGCGGGA	5	+	NC_018625:543216-543335
NC_018625	TWP_GZKSOQASGL_000681	GTCGCGGTATCCGTATTGTTAAAGAAAAAGATGAGTTTTTCAGAGCTTTTTCAGCAGCAAGAGCGGAAGCAGAGGCAGGATTTAATAACCCCAATGTCTATATTGAGAAGTTTATTGAAA	5	+	NC_018625:624816-624935
NC_018625	TWP_GZKSOQASGL_000682	GGATAAGAAGTTAGCTCAATTATTTTTTTATCTTCCCTCTTGTGGAATAGAGTGGGAGGATTTTGTAAGTTCAGTTGAACAGATTGAACAGAACTATGGCTTAGGCGGAATATTATTTTC	5	+	NC_018625:543096-543215
NC_018625	TWP_GZKSOQASGL_000683	ACCCCAGACATCTAGAAGTCCAAATCCTTGGAGATAAACATGGGAACTATGTGCACCTAGGCGAAAGAGATTGCACAGTACAAAGGCGTAGGCAGAAACTCATTGAAGAGACTCCAAGTC	1	+	NC_018625:624936-625055
NC_018625	TWP_GZKSOQASGL_000684	TCAAGAATTTCAAGATGGGAGAGAAGGTGCTAGTAACTATTTAAAAAAAACGCAATGGATGCCCTATAAAAACGAGGAGTTAGAGGAAACAAAGGAGCTATTTTCTCTACTTACTTCCAT	5	+	NC_018625:542976-543095
NC_018625	TWP_GZKSOQASGL_000685	CTATACTTACCCCGGAACTCCGTGCAAAAGTAGGGAAAGTCGCGGTTGATTTAGCAAGAAGTGCAAACTACCACTCCGTAGGCACAGTAGAATTTTTATTAGATAAAGATAAGAAATTCT	4	+	NC_018625:625056-625175
NC_018625	TWP_GZKSOQASGL_000686	TGTGGAACAGATAGATGGTGTCATGAGAGATCCTAATTCTCCCAGTGACAACGACAATAAGAAAGATAATGAACTCAAGAAAAAATTATTAACTATAACTAAACGGGTTGTTGCCTCTGC	5	+	NC_018625:542856-542975
NC_018625	TWP_GZKSOQASGL_000687	ATTTCATGGAAATGAATACGCGTATTCAAGTGGAGCATACTATCACTGAAGAAGTTACAGGTATAGATCTTCTCAAAGAGCAAATTTATGTAGCTGTGGGGAATAAACTTACTTGGAAAC	5	+	NC_018625:625176-625295
NC_018625	TWP_GZKSOQASGL_000688	TAAGTTTTTTAAAAAAGAAAAATCTTTAATATCTTCCCATTTGTGTATTTCTGACCAAGAAGTAAAGGACCGTGGACACATGGACGTTTTTAGCAGACTAAATCGTCGGAATCATTTTTA	6	+	NC_018625:542736-542855
NC_018625	TWP_GZKSOQASGL_000689	AAAAAAACATTGTTTTCAAAGGGCACGTCATACAATGCCGTATTAATGCTGAGGATCCTAGCAACAATTTTGCACCTTCTCCAGGGCGTTTAGACTACTATCTTCCACCAGCAGGTCCTT	3	+	NC_018625:625296-625415
NC_018625	TWP_GZKSOQASGL_000690	TTGAGAAGCGATATTGTAATGAAAAGCGTCGGGCATATCTTGATACGAGAGTTGCGTCAAGGATTAAGTTCACTCTATTATAAAGTCATGGATTTGAAAAGACAAGACCAAAAAAGTAAT	5	+	NC_018625:542616-542735
NC_018625	TWP_GZKSOQASGL_000691	CTATACGTCTAGATGGAGCTTGCTACAGCGGCTATGCCATTCCTCCTTATTACGATTCTATGATTGCTAAAGTGATTTCTAAAGGAAAGAATCGAGAAGAAGCTATAGCTATTATGAAAC	5	+	NC_018625:625416-625535
NC_018625	TWP_GZKSOQASGL_000692	ATAAGCCTCTTCTCCTCGTGTTTCAAACTCACGAATGAGTAGCATGTATTTCAAGAGTTCTACACAACGAGAGGAGCCATATATATCGATAATATTTTTTACAGTTGCCTCATCAGATTC	5	+	NC_018625:542496-542615
NC_018625	TWP_GZKSOQASGL_000693	GTGCTCTGAAAGAATTTCATATTGGAGGCGTCCACTCCACAATTCCTTTCCATCAATTCATGTTGGATAACCCTAAATTCATTAACTCAGATTATGATATCAACTATGTTGATCATCTTC	5	+	NC_018625:625536-625655
NC_018625	TWP_GZKSOQASGL_000694	AGCGTGACAGCGGTAGGAAGAGAAAAACCACTGATCTAATCCTGTATTAGCCAATGCTGCGGTCGCAACCGCTTCTTGACCACTATAGGAGTGGTAAAAACCACCAACTAAACCTTCCAA	1	+	NC_018625:542376-542495
NC_018625	TWP_GZKSOQASGL_000695	TTTCCCAGGGGAATTCCTTATTCTAAGAAATTCTTTAAAAGTTCTTGTGTCTAGAGATCCCTTCTCTAGACTCCTTAGTCTTTGTTAATTAAAATGTTAAAAGTTTAAGAGAAGTGATTC	6	+	NC_018625:625656-625775
NC_018625	TWP_GZKSOQASGL_000696	TCCTGGAAAATTCGGACCACACATATGCATGGACCCGCCTCGACCTAATGCGCAACCGGTTTCTTTACCTAGTAATTCTGCTGCAAGGGAGCGTAGGGGGATATTCAGTAATATGGCAAG	1	+	NC_018625:542256-542375
NC_018625	TWP_GZKSOQASGL_000697	TAGAAATGGGCACTTCATGCTATAATGTTTTAATTTCTTAATATTGTTTTCGTCTTTATGAGAATATCTACTAACTTTTGTTTAAGCCCTTTTAATCAAGAGCCCTCTTATTGTGACAAA	6	+	NC_018625:625776-625895
NC_018625	TWP_GZKSOQASGL_000698	TCCTTGAGCAACAGCTCCATCTCCAATGAATCCTAGGGAGATCTTATCTTCACACCGATATTTGATAGCGAATGCCGCTCCAGCGGCTAGGGGAATTTGACCTCCTACGATTCCAAATCC	1	+	NC_018625:542136-542255
NC_018625	TWP_GZKSOQASGL_000699	ATATTATCTAAATTAGACAACTACTTCTATTTCGGTGGGAAACAAGTAGAAATCGTCGGAAGAAATGAAAGAACTCAAGAAATCCTATGTATATCCAGCTCAGGGCGGCATGTGCCTATC	5	+	NC_018625:625896-626015
NC_018625	TWP_GZKSOQASGL_000700	TATAGGTTGTTTTGCAATAGCACGATTGAGAGCGGTCCCCATGCCCCAGCCATTATTTTCTATAATCAGCATTAAGGGGAGGTTATGTAGAGCAGTAAAATTCAATGTTTCGTGAAATAC	4	+	NC_018625:542016-542135
NC_018625	TWP_GZKSOQASGL_000701	GCTGAGAAGATCATAAAAATACTTTCTTATGTCTTACTGCCTATCGTATTAGTTGCCTTGCTTATACGCTTCCTTCTACATAAGGCGTTGAACAGCAAGGTCGTCCTAATGGACCGACAG	3	+	NC_018625:626016-626135
NC_018625	TWP_GZKSOQASGL_000702	TGGAAGCCGCGTTTTTTGCATGTACTCATAAGCTTCTTTAAAGCCTAAAAGACAATTGAAAAGGTCAAAGCCGTTTAACGTGAATGAGCGTATACCGTAAGAAGCCCCTTGGGATTCTCC	3	+	NC_018625:541896-542015
NC_018625	TWP_GZKSOQASGL_000703	GGATTAGGTACTCCTTGTGAGTCCTACTTAAATCAGGCTAAAGCTATTCGCAATAAATTTATACTGCTTCGCTATGCATATCGTAATGATAATAACGCCTTAAAAACTGCTCTCAATAGC	5	+	NC_018625:626136-626255
NC_018625	TWP_GZKSOQASGL_000704	TTTAGCGAACATGATAGGATCTTTTTTTATAAGGCATTGCATTTCTTCTTTACTTCTATACAAGTTGGGATCAGAAATGGAGTGTCCTCTAAATCGAGAACATAAGCATTCAACAATGAC	6	+	NC_018625:541776-541895
NC_018625	TWP_GZKSOQASGL_000705	GAAGGGTTAAAGGTTGTCCACTTTTATAGAGAAGAAACTACTAATCAGTTGCTTCTTACCATGACATCACAAAATCTCCCGAATATAGCATTTACATTAGCCATTCCTGTCACAACCGCT	5	+	NC_018625:626256-626375
NC_018625	TWP_GZKSOQASGL_000706	AACCGTGGGTTCTGGATCTGATTTTGCTTCAGTAAAAGCTTTTAAAACCTCGTTCTTACATTCTTCACGTAATGCTTGAAAACTTTCTTCTGAGATTACTCCCAAGTTGATCAGCCATTT	5	+	NC_018625:541656-541775
NC_018625	TWP_GZKSOQASGL_000707	ACGCCTGAGGAAAGAGAACAGGCGCTAATGAAACACTTGTGGAACTGTATACAATCAATCAATACTGCTAAGCGCCAGAATTTAGATCACCTAATGATAAGTAACCCTATAGGCATTCAC	3	+	NC_018625:626376-626495
NC_018625	TWP_GZKSOQASGL_000708	TCTTCTCCTAGTATACATACATTAGGATCCCTCGCCATCTCTTCATCAATAGCTTCTCTAATAGCTTCTCGGATTTCTAATGTAACATACTTAGGCATACACACCCTCTTCTAATGTGGC	4	+	NC_018625:541536-541655
NC_018625	TWP_GZKSOQASGL_000709	TTAAAATATGGGATGATTATTCATTGTATTCGCGATATTCATCTAACAGAACATACTTTAAATAAACACGATGCTTCAACAAGTGTAGAAGAACATAATCATCTACAAAACGCTTTCAAT	6	+	NC_018625:626496-626615
NC_018625	TWP_GZKSOQASGL_000710	GCTCCAATCCCCATACCAGCGAATGCCGCTTCACTAATTGGTGTATCAATAACTCTTGATGATGACCACCTATCTAAAAGGCCTTTTGTAACTTTATAAGCACCGTTATATTCAGCGACT	3	+	NC_018625:541416-541535
NC_018625	TWP_GZKSOQASGL_000711	GATCTTGTGAACTTTACCGTACTTACTGGATACCCAGGTAAAGTATTTGCAAAATCAGACAGGAAATTTGTCCGCTTGGACAGTGCTACAAATTCACGAGCACTTTTGATTATTGATCCT	4	+	NC_018625:626616-626735
NC_018625	TWP_GZKSOQASGL_000712	GAGAAGATTCCTCCAGTCATATAATGCATTTTTGCAGCATGTGAAATAATTTGATCTGCAGCTACTAAAGAGAAATTCCAACTCATAAATTCTATAATTGGACGCAAACCGGTTAATGCC	5	+	NC_018625:541296-541415
NC_018625	TWP_GZKSOQASGL_000713	GGCCATGTGACAACCTATACGGATAAAAACAAAGAAAGAGAACAACGCGTTACAGCCCTAATACCGATACTTCAACACGTGCCTCCAGAATATCTCCAAGGAATGCTCAACCAAATTCCA	2	+	NC_018625:626736-626855
NC_018625	TWP_GZKSOQASGL_000714	TTCGATGGGGCAATAACAATTAAACCCGGGATATTAGCATATAGGGCCTCAACACAATGAGAGTGCTGACAAGATACTTGTGCTGCAGCACCATTAGGACCACGAAATACGATGGGAACT	1	+	NC_018625:541176-541295
NC_018625	TWP_GZKSOQASGL_000715	AGGTCTATAAAATCTAAAATCAAAAATCTACATTTTCTATTATCTCAAGAATTTCTCGACAAGACCTTAGATATCCAAGCCCCTCTATTTACATCCGATCACGTACAAACTCCATTGTCT	6	+	NC_018625:626856-626975
NC_018625	TWP_GZKSOQASGL_000716	ATTAAGTATTCTTCGACGGGGACTTCGCATTTGAGATTATACTCTAACTCATTTTCTAAGAAGAGAACAGGATTGTCATTTCTAATAGCAGATTTTAATAGTCCTTTAGCATCATAAGAA	6	+	NC_018625:541056-541175
NC_018625	TWP_GZKSOQASGL_000717	AATCAAGAAAAGAGACAATTAGTACAGGACTTCCTCAATTTCATAGCCAGAAGAGCCGTCGTTCAAAACACTGCAGGTCGCAAGATGATAGTCTTCTATCAGGGCAATCCTGGAGAAGGA	2	+	NC_018625:626976-627095
NC_018625	TWP_GZKSOQASGL_000718	GAAAGACCATAACGCTGTTTAGCAACCTTTACAGCTTGTTTTACGATAGAAACCATTCGACCGTAGGTGATAATTGTTAAATCCTTACCCTCTTCTACAACTCGAGACTTCCCAATAGGG	3	+	NC_018625:540936-541055
NC_018625	TWP_GZKSOQASGL_000719	GAGGCTACTCTAATGAATCAATATAATAACTGCGGATCCATGTTCTATAAACCTGAAGGGACTCAAGAAAAATGTCTAGGGGAGAGCCTCATGGATCAGCTTATTGCTATAGGTATCTTT	4	+	NC_018625:627096-627215
NC_018625	TWP_GZKSOQASGL_000720	GAGATCCCTGCAAAGTAATGACCCTCTTCTACAACTATACAATTTCCTGTTTTCTTTACTGAAGAAAATATTCCAGAGATATCTAGTGGCTTAATTGTGCGTAGATCAAGAATTTCTATA	6	+	NC_018625:540816-540935
NC_018625	TWP_GZKSOQASGL_000721	TCTAGTTACGAAAGTACTGAGAACATGATTTGTGCTTACTTTGATTAAATCTGTCGATTCACAAGAGGAAAATAAACAACTATGGTAACTAAGAGGATGAACATTTTGCCTTTAAACATA	6	+	NC_018625:627216-627335
NC_018625	TWP_GZKSOQASGL_000722	AGAGTTGCTTGCTCTAATGTCTTGTTGTACGGCATAGGAGTTTCTCTTTGGCACACTCTTAAAGGAGGGCTATCTAGGTAATCAAAAATATGTTCCGTAATTTCCGTAATGATTTCCGCA	4	+	NC_018625:540696-540815
NC_018625	TWP_GZKSOQASGL_000723	CTTAAAGACACACCTGTAATTAAAGTAAAAGAACCCCCAAAAATATCATGTTAAACTCTGTAACATTTTCTCCACTCTATTCTCCCAGTCGGGTAGAAAGGTTCTCTGCTGCTCTAGACT	5	+	NC_018625:627336-627455
NC_018625	TWP_GZKSOQASGL_000724	GCCATTTTACGATAGTTCCTACTTCCATGGTGGGAGAAAGTTTCGGCATTTTTAATAGAGAAATCACAAATTTACCTCATGATTTTTTCGATAGTGTCTAAAATACGATTCACATTGGGC	5	+	NC_018625:540576-540695
NC_018625	TWP_GZKSOQASGL_000725	CATATTTCTATCTAGGTGGTAAACAAACAAAAGTTATAGATAAATCATCCGAACTGGGGATCAGACTTGTTACTCAACATGAAACAAGAGCAATATCTACCGTTGAAAAAATACTAAAAA	6	+	NC_018625:627456-627575
NC_018625	TWP_GZKSOQASGL_000726	CTTTAACAAGACAATCCCGGAACCAGCCTTCTTCATTTGCCGTGTGCTCGAGTACAGCCTTATCTGTTGATACTTCTAAGAGAACATCACCAAACTCTATTTTATCGCCATTGTTCTTAT	3	+	NC_018625:540456-540575
NC_018625	TWP_GZKSOQASGL_000727	TATTCTCTTGGATCTTTATTCCTATTACCATCACGGCATGGTTACTACGCTTAGCCCTACATCTATATCTACATATTGCGTATCCCTGTATATATCTTGACGCTGCTTTACCAGAAGCGC	3	+	NC_018625:627576-627695
NC_018625	TWP_GZKSOQASGL_000728	CATTTTCTACAGGAGGTTCTGGCTCGGGAGTTTTAGGAAGGATAGTATCTAAGTTGAAATCCTCATCCTTTTCCGAAGATATGACAGCTATAGGTGTGCCTATGTGTACTTTTGTTCCCT	3	+	NC_018625:540336-540455
NC_018625	TWP_GZKSOQASGL_000729	TTCAGAAAGATATTTTTATTACATGTCAAAAAATCTCACATACCCTAAACACAAAAACGATTCTCACAACAGAAGCAGATGCTTACCAAGAGCTCTCTAACGAAGGTATTACGTTACTAA	6	+	NC_018625:627696-627815
NC_018625	TWP_GZKSOQASGL_000730	AAGAATCTACTTTTAAAGATAGAGGTTTAGACAGAGGAGGTTCAGGTTTAAATTGAAAGGCTAACTGCATGGGGGCAACGGATGGTTGCACTTTCGTGACTTCTTCTTCCACTAGTTGAA	3	+	NC_018625:540216-540335
NC_018625	TWP_GZKSOQASGL_000731	AGCCTCAAGAAGAATGCTTAAATGTGCTCCCTGAGAGATTTTACCTAGATTCTCGTGAATCTTATACCTTCTATTTTCTAGGACGCCGAGATAAAATTGACACTCATAGTTTAGACCTTT	5	+	NC_018625:627816-627935
NC_018625	TWP_GZKSOQASGL_000732	GAGCTTTATCCAGGTCTTTTTCAACAATACGTCCGCCAGGACCGCTACCTTTGATTCCAGAAATATCCAGGTTTTTTTCCTTCGCTACACGTTTAGCTAGGGGAGAAATGGGGGATTTTG	1	+	NC_018625:540096-540215
NC_018625	TWP_GZKSOQASGL_000733	ACAACCTAATTCAATTAGGAAGAAATTTTATTGCTGGGTATGGATTAACAAATAAAAACGTAAAGAAGTCCATAGCAATATGTTTAAAAGACAGATTCGGAATTACAGCAAAAATTACGA	6	+	NC_018625:627936-628055
NC_018625	TWP_GZKSOQASGL_000734	TCGCAGCTTGTAACCTCTGTGCAATGATGTCTCGAATAGGAGAAAGAATTTCCTCGTGATAGGATCCAGGATGCACTTCAGGAGCTTCAGGGTAACCAAAACCTGCAATACCTTTGGTAG	1	+	NC_018625:539976-540095
NC_018625	TWP_GZKSOQASGL_000735	GTCTTCCAAAACAAAATCAGGCGCTATACCAAGGTCTCAAAGCAGAATTCCGCTTTGATAACTATCCTAATTATGTTTGCACATTGAAGGATAATACCATAAGTATGCGTAGGGTAGTAA	5	+	NC_018625:628056-628175
NC_018625	TWP_GZKSOQASGL_000736	CACGAACAATACAGTCATTAATAGACAGCTTAATTCCTTGGGCCTGTAGTTCCTTAAGCAGGGCGAGCAACGGCGAAGCATAAACTTTTTGTGTTACATAAAAATGTGGAATAGAGGCTT	3	+	NC_018625:539856-539975
NC_018625	TWP_GZKSOQASGL_000737	ATTCATATGCAGAGGAGTTAGAAGTATCTGCTATTGCTACCTTTGTGAAAAATGTTCTAGAAGCACGCTATTTAGAAAAAAGAGATAGCTCTCATATATCTTGGCCTAAGTATGTGGGTT	5	+	NC_018625:628176-628295
NC_018625	TWP_GZKSOQASGL_000738	CTCCATCAGGAATAGCCACAGCTATCGAAATATCTATAGTTTCAAAACGTACAATTTTATTGTCGACGCTATTGAAGCCTGAATTTACTTCAGGAAACTCTTTTAAAGCTAGGGCGCAAG	5	+	NC_018625:539736-539855
NC_018625	TWP_GZKSOQASGL_000739	GTGACATGGGCGCAAGGGTAGTCATTCTCGATGATGAGGAGGAACACAAGGAGATTATCACCTCAACCCCTGAAGGGGATACTACAACTAATCTGAGATACTTCTCTTCAAAATCTTTTG	2	+	NC_018625:628296-628415
NC_018625	TWP_GZKSOQASGL_000740	CACCTTTATACTCTTCCTCTTTTAAAGATTGAGATTTCGCTTTAGAAGCTAAGCTTTTAATCTCGGCAGAAATCATACCTATGTTCTTGCGATCAGCACAGCGTACAATAGGAGTAATCA	5	+	NC_018625:539616-539735
NC_018625	TWP_GZKSOQASGL_000741	TAGAGTGCTATCATAATATGAAAAAAAGAAACTTAGTTCCTTATATTTTAGGGAAGAATGCCGTATTTAAACATCATCAAAATAGATACCAACTGATTATGAATGAAGTTGGAAGCAGCC	6	+	NC_018625:628416-628535
NC_018625	TWP_GZKSOQASGL_000742	TGATTACTATCGGCTCTTCCTGAACACTACCCACAGCAAGAATAGCTGCTTGAGGGGGATTGATAATTGCTGTGAATGCTGTAATTCCTGTCATGCCTAAATTGGAAACGCAGAAAGACC	2	+	NC_018625:539496-539615
NC_018625	TWP_GZKSOQASGL_000743	TACCTGTTGAAGATGTAGATAAAAGCACAAAACATGTAATGTCTGCCTTTTTAAGACAAGTTCCCAGTGCTTTCCTTAAGGATGTATTACGAGAAGCAACCGCACAAGAAGTTACTGTTG	5	+	NC_018625:628536-628655
NC_018625	TWP_GZKSOQASGL_000744	AAGGAGCTTCTAAGATTTTCTGCAATCGCTTCATAAACATTGCGGCTGGATATCCGTCAATTACACGGTGATCTATAGACAATGTCAATATACACGTAGAACCAACTAGAATTTCTCCAT	5	+	NC_018625:539376-539495
NC_018625	TWP_GZKSOQASGL_000745	CCTTACCTTCTTTAGATATTAAGAAAATTGCCCGATCTCTAGATCTGGATCAAGTTATAATTCCAAAAAGCCATATTCTTATACATAAGCCTCTATTACGAGGTCTCTCTAGTAAAGAAA	6	+	NC_018625:628656-628775
NC_018625	TWP_GZKSOQASGL_000746	ACGTTCCTACAAATCATAAATCTTAAGAAAAGGCGCTGCTAATCCAATATGAATGAATTTTATTAGCAACGCTTGTTGTTGTCGAAAAAACGCGAAACTTTTAATTTAATAACAGGATAG	6	+	NC_018625:539256-539375
NC_018625	TWP_GZKSOQASGL_000747	TTAAACTAGAATTAGCTATTGAATTCATTCAACAATTTTTATCTCCTGCACATTCAAGTCGTGAAGAAGTATTCATTCCTTATAGACAAGAGTATTCTCCAAACTCTCCATCTAGTATGA	6	+	NC_018625:628776-628895
NC_018625	TWP_GZKSOQASGL_000748	CTGCGGCTACCTTATTCCACAACACAGATGAATGGGTAAAGAAATCGATATATAACGTAGGCGGCATGGGCTTTTTCTCTAGTGATAGAGCTATTGCTGACTATGCCAGAGATATATGGA	3	+	NC_018625:539136-539255
NC_018625	TWP_GZKSOQASGL_000749	CAATCTGGGGATGTCTTTCTAATACAATAAATAACAATTTGATAAATTCTATACTTATGCAATTAGTAGAAATGCATGTGATTGAAAGATTTACAGAAGTATATCGGGGAGTATTTGTAC	6	+	NC_018625:628896-629015
NC_018625	TWP_GZKSOQASGL_000750	AAGGATTTTTCAACACTTCAGACAAAGAACTATTCAAGCCTATAGTACATAGATTATTACATGAAGGTGATCCATTCTTTGTTTTAGCGGATTTAGAATCGTATATTAAAGTTCATGAAT	6	+	NC_018625:539016-539135
NC_018625	TWP_GZKSOQASGL_000751	GGGTAAGTAGACTTTAGACAAAGAAACCCCTGTATCTATCTATTTTCAAATACTGGAGTCATTACTTACTTCTTATTCTAAAAAAATAGGTATCCTGATTAACAGAATACCCATCCTTCA	6	+	NC_018625:629016-629135
NC_018625	TWP_GZKSOQASGL_000752	ACAATATGTTCATTTTCGGTTTGTTAGAAGAAGAAATAGCCAAAATAAGGCGAGAGTATTACCCACAGGCTATATGTGATAACAATCCCAAGATTGCTCATGTGTTAAAATTACTAGATC	6	+	NC_018625:538896-539015
NC_018625	TWP_GZKSOQASGL_000753	CTATATAGCAGCATCAAATAGATATATTTTAAGTTGGAGTAGTTCCTGGGTGTCCGAAGCTACGACGGCTAGTGTCAGGCGTTGAATGCCTAATTAAACGACCCTCTCTTGGAACAGCTT	2	+	NC_018625:629136-629255
NC_018625	TWP_GZKSOQASGL_000754	TCTCTACAGCAGGTATGGAAGCTTCCGGAACAGGAAATATGAAATTTGCTTTAAACGGTGCCCTAACAATAGGAACCATGGATGGAGCAAATATAGAAATGTCGGAATATATTGGTAGGG	3	+	NC_018625:538776-538895
NC_018625	TWP_GZKSOQASGL_000755	CTTGTTCATTACCAATATACCAGCGAGCCTGCTGACAGAAGCAATTGTATAGAGACCTCCACTGAAACTCAGGAGTTCCTTCTTGGTAGAATCTATCTCGTCTACTTGCAATATCTGCAT	3	+	NC_018625:629256-629375
NC_018625	TWP_GZKSOQASGL_000756	TTGCCGATTGTGTAAATAACGATCCTCAGGTGAATGAAGTCTTAAAAGTTCTCTTCCTTCCAAATTATCGAGTGACGATGTCTGAGATGATTATGCCTGCTTCTGATATCTCGGAGCAGA	3	+	NC_018625:538656-538775
NC_018625	TWP_GZKSOQASGL_000757	CCGAAACATCATTTTGGCTGTACATATGTAAATATCTTAATAAAAAGTAGGAAATTGACATCTGATAAAATGTTTTATAATAAGCAGACTCTTGTCGGGATAAAGCTTCTAAATTTGAAG	6	+	NC_018625:629376-629495
NC_018625	TWP_GZKSOQASGL_000758	TGTATAATGATCTTAAGGAGAATGTATCTTCGAGTATTGTCCCAACAACAGTAATTTTTGCTGGAAAAGCGGCTCCAGGATATGCGTTTGCTAAGTTAGTCATTAAACTTATCAATAGCG	5	+	NC_018625:538536-538655
NC_018625	TWP_GZKSOQASGL_000759	TAACTTCTGGGAACCTTTCCCTGTATGCTTCTAAATCTCTGAGGGAGTACATACTCACAGCAAAAGAGAGTTCCATTAACTCTGTAACTGCATTTATAAGAACTGGATCTCTAGAAGCTG	4	+	NC_018625:629496-629615
NC_018625	TWP_GZKSOQASGL_000760	CATTAAAACTTAAAAAAGAAACCGGGGAGAACATAGATCCCTCCTCTATGTTTGATTTTCATGTAAAGCGTATTCATGAATATAAACGGCAGTTAATGAACATTCTTAGGGTGATTTATC	6	+	NC_018625:538416-538535
NC_018625	TWP_GZKSOQASGL_000761	CATCATCAGGGAAAGCCACTCGACCATTTTGATCGGTATGCAATAATTCTAAGACCTCATTATTTTTCCTGCTTTTTAAAGAAAGTAAATGAGAAATATCGGGATTGACTGGCTCTCGTA	5	+	NC_018625:629616-629735
NC_018625	TWP_GZKSOQASGL_000762	CGATAGGGAGTGCTCATATTACGGATCTCTCTCAAATTCACAAGGTGATCCCTTTTGCTGATGACGCGAGTTTTCGAGAACAGTGGCATAAAATTAAGCTTAATAATAAGCAGGATTTTG	4	+	NC_018625:538296-538415
NC_018625	TWP_GZKSOQASGL_000763	AACCTCCCTAATTTGGGGGTTGCAGCGTATCTCGTTCTTGATTAAGTTTCTGCATTACATTATCTAAAGCAGCTCTTCCTTCAGCAGTTAATTCGGGACATGGTTGTAGCCCTATTCCAG	2	+	NC_018625:629736-629855
NC_018625	TWP_GZKSOQASGL_000764	CATTATTTAAAGATTTCGTAGAGTTTTTCCCCGATAAATTTATTAACGTAACTAATGGGATTACTCCAAGACGTTGGCTCGCCTTATGTAATCCTCGCTTGGATGCATTATTAGAGCAAA	5	+	NC_018625:538176-538295
NC_018625	TWP_GZKSOQASGL_000765	CAGATACAGGAATAAATTGTTTTGATCTAATAAAAGCGATAGCAGCAACTCTAAACCCATTACAGCAAGAAGAATACCACCGAAAATTAATAAGCCTAAACCAGCACTTCCAGCCAGTCC	5	+	NC_018625:629856-629975
NC_018625	TWP_GZKSOQASGL_000766	GAGCATTGTCTATTATTGAGGAGGGTAGCGATAAACATGTCAATATGGCAAGTTTAGCTGTTGTAGGTTCGTCTAAAGTTAATGGCGTCTCTGCTTTTCACTCTCATCTTATAAAAACCA	5	+	NC_018625:538056-538175
NC_018625	TWP_GZKSOQASGL_000767	TAAGCCACCAACTACCATAAGAATTATAGGAAGGGCGACCGCCAAAACAGCCAGGCTTATTGTCAATGACTTAGAGAGACAAACCCCTTGACTTGTTTCACTATTGTTTGTTAAGTTTGC	3	+	NC_018625:629976-630095
NC_018625	TWP_GZKSOQASGL_000768	GTTGGTCTATAGATCTCTTTTCAAGACTATTGCCTAGACATTTAGAGATTATCTATGAGATTAATTCTCGATGGTTAGAGAAAGTCTCTCAAAGATTTCCTGGAGATAACGATAAGCGTC	5	+	NC_018625:537936-538055
NC_018625	TWP_GZKSOQASGL_000769	GCAGTTGCATAACCTACTCAAATTTATCATATTTTACCCATTTGGATGAAAGAAAGGAACGAGAGTAATATTTTACGCTTTAGTGTATTTAAAAGCAAGTTTAAAATGGGTTTTACCTCG	6	+	NC_018625:630096-630215
NC_018625	TWP_GZKSOQASGL_000770	TAGTTGAAATGATGCATATCTTGGTTGATAGGGAAGAACTCCCTTGGGATACCGCTTGGGATATGACTACGCGCATATTCAATTATACAAACCATACGATCTTGCCTGAAGCATTAGAGC	3	+	NC_018625:537816-537935
NC_018625	TWP_GZKSOQASGL_000771	CCGGATTTTTTGTTAATATCTTCAGGATCTTTGAGTTAAGCTAGCTTTCATGAGTTTATCCGGTTCTTCGCAGGGGAGGGGCTGGAGTCTTCTATCTTCAAAATGATTTCTTAGAAAGTT	4	+	NC_018625:630216-630335
NC_018625	TWP_GZKSOQASGL_000772	TTTTAGTTTCTGCAACAATCCAAGATATTCTTCGTCGATATACGAAAACACATATTTCTTTGGATAATCTCCCTAACAGGGTAGCTGTGCAGCTTAATGATACCCATCCTGCATTAGGAA	5	+	NC_018625:537696-537815
NC_018625	TWP_GZKSOQASGL_000773	CAATCTCAACTAGGACAGTTGTTTATCTTTCTTACAATTTAAAATAAGCAAGTTCTGTAAGGAAAAGTCTTTTGTTACTTAAATTTTCAGACAACCATGACGTTGTCTGCTTACTACAAG	6	+	NC_018625:630336-630455
NC_018625	TWP_GZKSOQASGL_000774	ATCATGGGAATTATATTCGCGCCATAGAAGATATCGCATTAGTAGAGAACATTTCCAGAGTGTTATACCCTAATGATTCTATTTCTGAGGGGCAAGAGCTGCGGTTAAAGCAAGAGTACT	4	+	NC_018625:537576-537695
NC_018625	TWP_GZKSOQASGL_000775	CCAAAAAACCTATCACATAATGAGCTAGAACTTCTTCTTAAAAGTTAGGGGTGCGCCAGTGAACAACCACTCTACTAAAAGTATATAAATGGACTTTTGGGCTAGCAAGAACACCTAATC	5	+	NC_018625:630456-630575
NC_018625	TWP_GZKSOQASGL_000776	CTCAAGAAGTGCTAGCCATGGCTTATGATGTACCTATCCCAGGATACGGTAGAGATACTGTAAATACCTTGCGTTTGTGGCAAGCACAATCTCCACATGGATTTGAGTTTAATTACTTTA	3	+	NC_018625:537456-537575
NC_018625	TWP_GZKSOQASGL_000777	TTTCTAATTCTTTTAATATCCTCGACCCAAGTAAACCTCTTGTTTCAGGGTTCTCATCAGAATAATCAAAGAACAAAAGTTTTGCCCACAGCATATCTGGAGTCCCTAAGGGAATCACAC	5	+	NC_018625:630576-630695
NC_018625	TWP_GZKSOQASGL_000778	TGCGTTATGGTAACCCTTGGGAAATATGTAGAGGGGAATATCTCTATCCTGTTCGCTTTTACGGTAGAGTAATTCATTATACAGATGCTCGAGGAAAAGAAGTTGCTGATCTTGTAGATA	4	+	NC_018625:537336-537455
NC_018625	TWP_GZKSOQASGL_000779	TCTGTATTTGGCCGTTCTCTTTTTTCTCAGCTATATGAATTATGAAAGCTAAAAATAATCTAGAGAGCTTTTCTAACCCTTTTTGACTGACAGTATCCCCAGACTCCGTTTTTAAAATTT	6	+	NC_018625:630696-630815
NC_018625	TWP_GZKSOQASGL_000780	ATTTAGACTCCATGGCAACCTTGGGAATTCCTGCTTATGGATATGGTATCCGCTACGATTATGGTATCTTTGATCAGAAAATTGTCAACGGTTATCAAGTAGAAGCCCCTGATGAATGGT	3	+	NC_018625:537216-537335
NC_018625	TWP_GZKSOQASGL_000781	CTCGGCAAAGTAGGGGAAAGTTAATAGAAAATTCTGTCGCCCGTTCTTTAATAAAGGGGCTTTTTTGAACTTTCTTGAGTTTGTATATAGGAACCTTAATACCAGAAAGATCCAATTTAC	5	+	NC_018625:630816-630935
NC_018625	TWP_GZKSOQASGL_000782	GAATGCTGGATCTTGTTCGTAATGCATTAGAAGAATTGAATTATGATTTCGATACTTTAATACAAATGGAAGCAGATGCAGGATTAGGGAATGGGGGATTAGGACGACTTGCAGCGTGTT	4	+	NC_018625:537096-537215
NC_018625	TWP_GZKSOQASGL_000783	TAGATAAGCTGAGATAATTTACCCAGAAGTTCAGATTATCTATTTTTAAGGATGATTCAGAATCAAAAGTTATGAAACAGTCTTCTAAAGGCAAAGAAGAATAAACAAGGGGCAGATGGC	6	+	NC_018625:630936-631055
NC_018625	TWP_GZKSOQASGL_000784	TAGCTAAAGGTTGGCTAAAAACTCAGAATAGTTACTACGAACAAGATGTTAAGCGTGTTTACTATATTTCTATGGAATTTCTACTTGGTAGAAGTTTAAAAAGTAATCTTCTGAATTTAG	6	+	NC_018625:536976-537095
NC_018625	TWP_GZKSOQASGL_000785	GTATATTTTGTAAAAGCTCAGGATGGACAAGGAGGAGTTGCCTTTTATCTTCAGGGACCAAAGAATCCAAGGAGACAATACGACGCTTATAAGAGAGATAGCTATGCAAAAGGAATCTTA	4	+	NC_018625:631056-631175
NC_018625	TWP_GZKSOQASGL_000786	ACGTAGAAACAATAAAGCAGGCGATTTTAAATCGTCTGTATTTTGGTGTAGTACAATCTCCGGAATCCGCTTCAGCAAGAGATATATTTACAGCAGTTTCAAAGACTGTAATGGAGTGGT	5	+	NC_018625:536856-536975
NC_018625	TWP_GZKSOQASGL_000787	TAGCTAAAGCAATAAGAGTAATGGGAAGGAGGAGAATACCGATAATTTTTAAGACCTTTTCATAGGTTGCCAAAGCACGGCCAGGAAAAGTTAGAGACCACGCTCTATTTAAAGGATCTC	4	+	NC_018625:631176-631295
NC_018625	TWP_GZKSOQASGL_000788	TAAAGATATCTTCCTTCTAAGTTCTTTCTTTTTTTTAGATTTTTCTTATGGAAATACAAAAATCACTTCCCGCTTATTCCTCGATTCGGAGACTTATGAATTTTGATAAGAATTTGGTAA	6	+	NC_018625:536736-536855
NC_018625	TWP_GZKSOQASGL_000789	TACCAACTATGTAGGATTGTTCACCTCCGAAGTAAAAGCAAGAATCTAGAAAAGAAACAGTTTTCTCTAGAGGCGTAGGTCTGGAATAGTTAGAAAAAATGAAACAAGACATCTTTCCTC	5	+	NC_018625:631296-631415
NC_018625	TWP_GZKSOQASGL_000790	TTTCAGATCAATTTGAATACGCATAATTATGGGATCTCAGATTTTTACCCTCAGAGTATTTTCCTTCTTTTGATTCCGATTTTAATTTTTTATAGAGATTCGTTTCATACTCCCTTTGCT	6	+	NC_018625:536616-536735
NC_018625	TWP_GZKSOQASGL_000791	CCAACCCAAATAACAAATCTCCAATATTATAACATAAAGCGTATGAAAGACTTAAAATAATTTAAACAACTGAACTCTCTTACCTAGAAGAAATTATAGGTAACTGTCTTGAAGCAGTTT	6	+	NC_018625:631416-631535
NC_018625	TWP_GZKSOQASGL_000792	AAAATCGCTCAGAGTAAAGACATTTCTATTTGCTCGTCCAGAGAACGCTCCAAATGCATGTGCTGAGATCATAAGTTACTGAATTATAAAAAATGTAAGAAATGTTTAGCAGATTGTTAT	6	+	NC_018625:536496-536615
NC_018625	TWP_GZKSOQASGL_000793	TAGACGATTTTATTGTAAAGAATACTTTACACCGCCTAACCCAGAATAAAGAACTGACCACCATCGAAATGTTATTTTAATGGGGATACAGGTTAGAAATTGAAGGTAGTATTTTTAGAT	6	+	NC_018625:631536-631655
NC_018625	TWP_GZKSOQASGL_000794	CCAAAGAGCTGTATGCTGAATCATACGACATTTAGGCTGCCTATCCATACGAGGGCTAGTTCTGCTTACTGTGTCTTGAGAGATTCTAGGTCTTTGATCCCTAGTAGAATCGGAGCTCTT	1	+	NC_018625:536376-536495
NC_018625	TWP_GZKSOQASGL_000795	GCAGGGGTTATAGGAAATTCTAAGGCTCTAAAAATAATTTTATTGCTAGGTACAAATTCTTCATCTTCATCTGTAGCAGAACCTGAGCTGCACTCTAAAACAACAGAGGACTTAAAACTC	5	+	NC_018625:631656-631775
NC_018625	TWP_GZKSOQASGL_000796	CATAGACACTAGTGTCAAAATAATCTGTAAAATGAGTGCTACTAAAATTGTAGGCGTTGCGTAATAGCCACTTGTTAATAACAAGCTCATCGAACAGATAGAGACTACTCCTAAAGTTAC	5	+	NC_018625:536256-536375
NC_018625	TWP_GZKSOQASGL_000797	ACTCGATAAACATGTTGACTACTAAGGCTCTGTTGGAATCCGGATTTAATTTTACGAATGGCGTAGACTTGTTCTGAAGGAATTTTAATTTCTGAGACTGCTTGTTCTATTAAAACTGCA	5	+	NC_018625:631776-631895
NC_018625	TWP_GZKSOQASGL_000798	AAGACTTAATGAAGTATTTAACTTCAGCGTATAAAAGTCTTGAGTTTTTCCCTGAAGAAGAAATCCCTTGCTAGCCTAAACTAACTTTTTCCTCAGAGCGTAGTTGATCATCAAACATGC	5	+	NC_018625:536136-536255
NC_018625	TWP_GZKSOQASGL_000799	GCTACAGTGTAAGGACCAATTTGTATCTGATAATTGAACACACCCTTATCAATCCCTTGAAGATCCAACCTCACATCTCTTTCTGTTAAAATTTGACTTTTGGCTAGACTTCTCCAAATA	5	+	NC_018625:631896-632015
NC_018625	TWP_GZKSOQASGL_000800	CTTTGTCCTATGTAAGGATAGGGGATGTATTTTCTAGAGATCATTCAACAGTAATTTCATCAATACGTGCTATTTCGCAAAAAGTAGAAGAAGGGGGGCACGACATTAGTATTGCTACGC	4	+	NC_018625:536016-536135
NC_018625	TWP_GZKSOQASGL_000801	TTACAGTAAGACATCTTATTAATGAGAACTTTGGCATCACGCTTATAAACCTTCACTACATCCTTAAGCTTCGGAGTATAGCTCGAAAAAAGTTGTCTACGTTCTACTGATATCTCTTTG	5	+	NC_018625:632016-632135
NC_018625	TWP_GZKSOQASGL_000802	TTGTGCGCGCTGTTGCTAAGTATTATGGAGTGTCTCCAGAGAGTATTTTAGGGCGTTCACAATCTCGAGAATATGTATTGCCTAGACAGGTTGCTATGTACTTATGTCGGCAGAAATTGT	3	+	NC_018625:535896-536015
NC_018625	TWP_GZKSOQASGL_000803	GATTTTGATTTAGAAACTTCTTCTGAAAAACGACTGGAAGTAGGTGAGGAAGGGGAAGAACGGCTAAACCCTCCTCCAAATGAAGGTAGACCACTCACACAAAATAAAGAGCGTTCCACA	3	+	NC_018625:632136-632255
NC_018625	TWP_GZKSOQASGL_000804	TTTCAAAACGTGTTGCTTATAAGAAATTGTCTCAACAACTGCTCTATGAAGATGATATACAATCTCTCTTACACGATGTTTTAGAGGCTGCGGAAAGCGTGCGTTTAACTCCTTCAGGAA	5	+	NC_018625:535776-535895
NC_018625	TWP_GZKSOQASGL_000805	TTGTCTAGATACGTAACAGTTAAAACTTCTCGTCTAAGGAAACAATTTCCAATCAACCTCTTGTAATCTCTAGGGAACTTTCCGGTTCTAAGTGATTCAACATAGCCTCCAAAACATGTA	5	+	NC_018625:632256-632375
NC_018625	TWP_GZKSOQASGL_000806	GAAGTTTTCTGATGCGACAAACAGAGCAACTATCTATTCGCATAGAAGACTCAGCTTTGGACTTCTTAATTCATGCATTATCTTCAGATATGAAAGCGTTATTACATGCGTTAAATCTGC	5	+	NC_018625:535656-535775
NC_018625	TWP_GZKSOQASGL_000807	CTCGAACCCTTAATTATAGAAAAGATAATAATGTTTTTTATTCAAATCACTTACATTAAATAATTTATGATTATACCAAGACAGAAAAAGATCAAAAGATTTTTCTACATTGCCTCATGC	7	+	NC_018625:632376-632495
NC_018625	TWP_GZKSOQASGL_000808	TGATTGTTATCTCGTCGGCGTATGCTCCTGCGGACTTAAAAGCAATGGAAGAACGCTTAATTAGTCGTTTTGAATGGGGAGTAGCTGTTCCTATTCATCCTTTAACGAAAGAGGGATTAA	3	+	NC_018625:535536-535655
NC_018625	TWP_GZKSOQASGL_000809	CGATTGATATTTGGTGCTAGTTTTCGATTGGTTTTAGTTTTGGCGAGGATTGAAAAGAATGGACGTGAGAAAATACCGAGGTAAGCCCATAATTGTCCAAAGATAATACAGTTAAGTATC	5	+	NC_018625:632496-632615
NC_018625	TWP_GZKSOQASGL_000810	GTTCTTTTTACCGTAATGTCGATGCTTTATTTATAGAAGACATAGAAGTATTCTCAGGTAAAGGAGCTACTCAGGAAGAGTTTTTCCATACCTTTAATTCATTACAAACAGAAGGTAAGT	6	+	NC_018625:535416-535535
NC_018625	TWP_GZKSOQASGL_000811	TAACAATTAATATCTTTATACTATGAGTTAATCCTCTGATAATATTAATTAATTCAACATAATTAATATTATCAGACGTTATGTAAACGCCTTGTATGCCTTGTATGCACAGAGCGAGCC	6	+	NC_018625:632616-632735
NC_018625	TWP_GZKSOQASGL_000812	TAATGCAAGCTGCTGTAAATGTGCTCCGAGAATCTGGAGGTAAGATTCTTTACGTTGCTTCAGATTTATTTACTGAACATTTAGTTTCAGCAATACGTTCTGGAGAAATGCAGAGGTTTC	5	+	NC_018625:535296-535415
NC_018625	TWP_GZKSOQASGL_000813	CAGTTCGTCCACCTCAACGGCGGCGATGTCGATGCTCCTGATTGAAGAGTCAGCAAACACTCTCCTGTCGTCAGGTTAAATTTCCTTACCTCCATCTCAGCTTTCCACAAAATAGGATCA	1	+	NC_018625:632736-632855
NC_018625	TWP_GZKSOQASGL_000814	CTGAAAATGACTTGCCGTTTCGTATTTTACAGGAGTTTACAAAACCTGCAGAAGATGCTACAGGCTTTCCTTTTAACCCGATTTATCTTTTTGGACCAGAGGGGTCTGGGAAAACACATT	3	+	NC_018625:535176-535295
NC_018625	TWP_GZKSOQASGL_000815	GAAATAACAATTGGATAACCGCAGATCTTGCTAAGATAACGAGAAAACTCTGCATCACTCTGAGGAACTCCGTGTTCTCTCAATTCTGACCAAGTAAGTATCTGTAATGCTTGAGAGAAT	4	+	NC_018625:632856-632975
NC_018625	TWP_GZKSOQASGL_000816	TTGATAAAACTACTCCTTTCTATAAAGAAAAGCAGATGCAGCAGGAAAAAACTGCCTACTTTACTATGCAGTATGGCAATGTAAATCCTGAGATGACTTTTGCTAATTTTCTTGTGACTC	5	+	NC_018625:535056-535175
NC_018625	TWP_GZKSOQASGL_000817	TCTCTATTATCCAGGCAATCAAAAGGTAGAAATACAACATAATGGTTATCGGGATTATAGATAGCATTCCCAAATGACTTCATCCATCTAGATAATCTATTTCCCTTCTCTCCTGTTGTC	5	+	NC_018625:632976-633095
NC_018625	TWP_GZKSOQASGL_000818	TGTATCTTGAAGCTAAAGACTCTTTTCAAGTGACTTGGTTTGAGGAGCATATACGCCACAAAGTAAAAACAAGTTTAGTGAATAATAACGGGAAATTAATTCGCGTTCACGTTACTTCCC	5	+	NC_018625:534936-535055
NC_018625	TWP_GZKSOQASGL_000819	AAATCTTGTAATGTCAACACTTGCTCTAAAGTCAGAGACCTTAAAAGACGCACTCCACGCAAAGAAAACCCATATTTTGCTAACAACAGCAGATATTTTGCAAAATGTTCTTCCGTGAGC	5	+	NC_018625:633096-633215
NC_018625	TWP_GZKSOQASGL_000820	GAGATAGTTTTATGCGGGCGTGGGAAGACTTTCTTTTGCTACAAGAAAAAGAAATCGGTACGAGTACTGTAGACAAATGGTTAAGGTCGTTAAAAGTCCTATGTTTTGATGCGTGTAATT	5	+	NC_018625:534816-534935
NC_018625	TWP_GZKSOQASGL_000821	TTAAGGTTGATAAGCGCAGATTCTCGGCTGCGAGAGACGTATTGACAATAGCGAACAAACAACGAACTTACAATCTCTTTATTTTTCTCCCAAGTATCTAAATCTGCGTGATAAACAAGA	5	+	NC_018625:633216-633335
NC_018625	TWP_GZKSOQASGL_000822	AATAAGATTTTAGACAGACAGCATCTTAAAAATGAAATCACTGTTAATAAGAAAAAGCAAAGGTAACAACTGAAAAAAAGCTTTTTTATATTAAAAAAGATATAAGAAAACTATTTAGAT	7	+	NC_018625:534696-534815
NC_018625	TWP_GZKSOQASGL_000823	TAACTGTACTCAACATCCGATATGATCTCGGCGACTACCCAGAAAACAGGAGAAAAAATAGTGATTGGTTCATCTGAAAAACCTAAGCGAGAAACCCAATATGCAGACAGGGAACCCCGA	2	+	NC_018625:633336-633455
NC_018625	TWP_GZKSOQASGL_000824	GAAGCCATGGGGACGATGATGGCTCTTTTGTTTACCTTCATGTTTTACAATTTCCCTTCAGGTTTAAATATTTATTGGTTTTCTTCTATGCTTCTTGGATTGATCCAGCAGTGGGTTACT	5	+	NC_018625:534576-534695
NC_018625	TWP_GZKSOQASGL_000825	GATTACCAAGCTTCTCGAGGAAGAGGACATAATAAAAAACGATTTCTTTCTAGGGCGCATACATCGCAGAAATTTGATAGCCATAAAAGTGGACAATACGATAGTAAAATGTCCTCAAAT	5	+	NC_018625:633456-633575
NC_018625	TWP_GZKSOQASGL_000826	TGGTTTATTGGTAACGAATTTCATCTTCTTCCTATCCTGTTAGGGATTGTCATGTTCGTCCAGCAAAAGCTTTCAGCTTTGAAGAAAAAAGGACCTGTTACAGATCAACAAAGGCAACAG	4	+	NC_018625:534456-534575
NC_018625	TWP_GZKSOQASGL_000827	TTGTCTTGGATAAGAGATAGCGACTCGATGTCTCTAGAGCTGAAAAATGCAGAAATTCTATCCATACCGAAATCGGTGATCTTCTCCCTAAGAGACCGAGATAAGGTATTTAATGACAGA	4	+	NC_018625:633576-633695
NC_018625	TWP_GZKSOQASGL_000828	CTTATAGCTATGTTTGATTTATTGAAATCCTCGTTCCTTCTTCGTGGTGCCTCTTTCATTCCAGGATGGATTGATAATTTAACAGCTCCAGATGTTTTATTCTCTTGGACTACACCAGTT	5	+	NC_018625:534336-534455
NC_018625	TWP_GZKSOQASGL_000829	GAGGAATGCATAAACCTCAGATGATCCATAAACTCGTCAAATTCTTCAAAGCTCAAGTTTTGCTCTACTAGCAGCTCCCCTATAACTGCGGGAAAGTTATCTAGAAAAACGGCAAGTAGA	3	+	NC_018625:633696-633815
NC_018625	TWP_GZKSOQASGL_000830	ATTCAGCAAAAGTATAAGAAAGAGCCTAAGCGAGCCCAAATGGAAGTCATGGCTTTATATAAGACAAATAAGGTGAATCCTATAACAGGCTGTCTGCCTTTATTGATTCAATTGCCTTTT	5	+	NC_018625:534216-534335
NC_018625	TWP_GZKSOQASGL_000831	TCTCTAGATATGACCGTATGCGTTTCCTCTGCCCCCTCTTCCCGTGTATTAACTAAAGTAATCGGATGATAGCTACTGGACCTTGCGGAATTTCACGATCATTCTCAATACATTCATGAT	3	+	NC_018625:633816-633935
NC_018625	TWP_GZKSOQASGL_000832	TCTTGGGGGATTTCTATTATTCTGCTTACAGTATTTTTAAAACTATTGTTATACCCTTTAAACGCTTGGTCTATACGTTCGATGAGACGTATGCAAAAGCTGTCTCCTTATATTCAGGAA	5	+	NC_018625:534096-534215
NC_018625	TWP_GZKSOQASGL_000833	CGCTCTCTTCTCTTTTAAGCTGATACTTCTGTAGTAATAAGATGTGTGTAATAAGTTTAACAACCAGAGCTATAATTACAGGGATAACCAAAAGGTATGCTAGTATCTTCATACAACTTT	6	+	NC_018625:633936-634055
NC_018625	TWP_GZKSOQASGL_000834	AACGGTGAAAACCCTCAGTATCTTGATTGTATAACTTTCCGAGGATTATTCGCTTTTATTACCGAGCCTTTTGCAGCTTTACTCTTTATCATTATGAAATTTTTCAAAATGATAACGGGC	5	+	NC_018625:533976-534095
NC_018625	TWP_GZKSOQASGL_000835	GTGTGCAAGAAAACTCGGGCTTAACTACCCTATAGCATAAGGATCCGCTCTCAGACAAATCTGTCACTTGAATTTTAGGACCACAAATATGAAGAAAACTGCCTATGCGTTCTATTATTG	4	+	NC_018625:634056-634175
NC_018625	TWP_GZKSOQASGL_000836	CCAGGATATGAAACCTTGCTTCCTTTACCCAAAGAAGAAGGAACTTATCGCTTTCTTGTTTACGCCGGACCTTTAGCAGAACCTACGTTAAAAGCTTTAGATCAGGCATATACAAATCCT	3	+	NC_018625:533856-533975
NC_018625	TWP_GZKSOQASGL_000837	TCTCTAAACGCACAGGCTGTCCTTGAAGATACTTTCTTTTCTATATATTCTGGAGAAAACGATACGGGTGTGAAAAAATACAGGTCCACGCTACCTTAATCCTCAAAAATAATTCTATCT	5	+	NC_018625:634176-634295
NC_018625	TWP_GZKSOQASGL_000838	TTATCCCCACTTACAGATATACCTGCTGGATACGCTGCTGCTTATGTTTCTGGAAATTCTGTTCCTACACGCTTATCCTTACTATATCCTAAAAATCAAGCATATCCTGCTTCTAAATAC	5	+	NC_018625:533736-533855
NC_018625	TWP_GZKSOQASGL_000839	ACATTAAATCCTTTATTATCAAGACCCCCACACGTTCCCCTAAAGAAAACGTGGTTTGACGTATATAAAAGATTTCTAAGCCAAATACTCCCAAGAGTGGGTTTGTTTGTCTCCCTTGCT	4	+	NC_018625:634296-634415
NC_018625	TWP_GZKSOQASGL_000840	AAAAAGAATAAAGGACAGTTGGATAAGGTGAAACTACCTAAGTCTAAAGATCCTTTATCTTTGCGTAGAGGAATATATCCTCAATGGATACTCAATTCTAATGGATATTTCGGTATTATT	6	+	NC_018625:533616-533735
NC_018625	TWP_GZKSOQASGL_000841	GAATAAGATTTTCGACTTCTTCCTGAGTCATACCATCTCTAACAGGTACACCCAATAAGAAATCCGCCGTGTTATCTAATCTGTTCCGTGATACCTCACAAGTTTTGGTCGCTGATGTCA	3	+	NC_018625:634416-634535
NC_018625	TWP_GZKSOQASGL_000842	GCTTTTGAAGTTGCTGTTGGTTTAAATCGTTCTAGTGACGATATATGGATAACTTCGGGCGTTCCTGAAGTTGAAATCATGTCCAATACATGTAGTCCGGCTATTAAATACCGCGTGATT	4	+	NC_018625:533496-533615
NC_018625	TWP_GZKSOQASGL_000843	CGATGTCTTGACTACAGTCATCCCATGTGTGCAAGAAACCGGGATAATGGATAAAACTGTATCCGGGTATCTCGATTAATCTAAATTCAATAGGCAAATTACAGCGATATCCGGATACAT	4	+	NC_018625:634536-634655
NC_018625	TWP_GZKSOQASGL_000844	CTTGTCAACCCAGTAGCTTCTGGATATCGAGTTTCTGTCTTCAATGGTAATGTATTGGAATTAGAGAGCTACGATGGCTCTATTAAGAAAACTTATACACTTCCTGAGCAACAACCATAT	5	+	NC_018625:533376-533495
NC_018625	TWP_GZKSOQASGL_000845	TATCTACAAGGATTCCTCTCTCCTCATACTCCTCTTTACTAGCGCAACCTCGAGAACATAATAGTTCTGTGGATTTAATTAAGAGCTTACGCTGTTCCGGGGATAATTCTACTGTAAGAA	4	+	NC_018625:634656-634775
NC_018625	TWP_GZKSOQASGL_000846	CAAGTCGTCTCTGATACTGTAGGAGGATATTATCCCTTATTGCGTAGAGGGATTCTTTCTGATTCGAAGAAACGCACGCCTGCTAGTTATCATGCCTTAAATATTGTTTCGGGTAGAGAC	3	+	NC_018625:533256-533375
NC_018625	TWP_GZKSOQASGL_000847	ACTTCTCTATGATTTCCGTACGACTTAGAACAGGGGGAGTTACAGCCTCCACCAAAGGAATCACAGGCTCCTCTAGTTCTTGTACTTGTACTTGTTCTCGGATCTTGCCTGAATATTGCA	1	+	NC_018625:634776-634895
NC_018625	TWP_GZKSOQASGL_000848	CCTTTCTCATCAGAGGATAGTAAGAGTATAGTTAATGAAATTGGTTTTGATAGAGATTTGAAATCTCAAGTTCCTAGTGAGGCTTCTTTCCCTGGGCTACCTTCTGTAGGACCAAATAAC	5	+	NC_018625:533136-533255
NC_018625	TWP_GZKSOQASGL_000849	AGTAGAGATAAAGTCTGACAATAACCTTCAACGCTAAGGCAATAATCACGGGAATAACTAGAATGACCAAAAGTGCTTTGAGACATAGAGAAGCTATTGAGTCAACTACTTGGATCCTTT	5	+	NC_018625:634896-635015
NC_018625	TWP_GZKSOQASGL_000850	TTTAGCAGTTCTCTTGAAACAAATACAGACACGCATTCTGGGCAATATTTTGTTTTGTCCAATGAATACATGCAACTAGTCATTTCTCAAGAGAGTGGTGCTGTAGAAGGCATTAACCTT	5	+	NC_018625:533016-533135
NC_018625	TWP_GZKSOQASGL_000851	CACATAACAAGGTTCCGTTTGCCTCTACAGATTTTACTTCTATACCTTTAGAACTTTGGAACAATATATTATCTAAACATCCGGATAATTTCTCCAAAACAACAGACCGTTTGGCCTGGG	5	+	NC_018625:635016-635135
NC_018625	TWP_GZKSOQASGL_000852	GTTTACGGAACTTCTTTAGTGTTCTGGAGGTCAGGTAATGAATACCTACCTTTAGGTATTTATAATTCTAAGGAAGAAAGATTAGAATCTTTAGACCTTCCAATTACTAAAGCTGCTATT	6	+	NC_018625:532896-533015
NC_018625	TWP_GZKSOQASGL_000853	CCATTTCATCCAAACAAGGTTGAGAAAACCGAATTGGGCTGAAGAAATTTACATGCATCAAAGCCTCCAAGTCGTTGATTTACAACAAAAAAGACAATAAAATTTTATTATGTTTACAAA	6	+	NC_018625:635136-635255
NC_018625	TWP_GZKSOQASGL_000854	CCTGTAACCAGCGAAGCCCTTCCTGTTTTGGTCGTTGAATTTCGTAATAATCAAGAACCTATAGTTTTCTTAGGTCAATACAAGCAGGATGAAGGTAAGGTTTACAATAAAGACAGTCAA	5	+	NC_018625:532776-532895
NC_018625	TWP_GZKSOQASGL_000855	TTTCTAGCCACATTTTTTCATCAACAATTTTATAAAGAAATCTTCAAAAAACTAAAATTATCGAAAAGAAAGGCTATTTTAATAATTAAAATAACTTTGTTTTTCCCGAATCCTCACCGA	7	+	NC_018625:635256-635375
NC_018625	TWP_GZKSOQASGL_000856	TCTTCTGGATCTCGTTGGGATTTGATAGAAGAGACAACAGCTTGTGATAATATTCACGTTGCTTTGTATGGTGAAACAGGTGAATCGACAGTACCTTCAACTACAGGAAAGGTATTTCTC	4	+	NC_018625:532656-532775
NC_018625	TWP_GZKSOQASGL_000857	TAACCTCAGCAACCACATAAATGCGCCCGCTAGAGTATTGAGACTCGTCAACTTTTTTTATGAGAATAGAAATGCCTGTTTTGATCTTAAACCACATTTCACCTGCGACCTGGGTGAAAA	3	+	NC_018625:635376-635495
NC_018625	TWP_GZKSOQASGL_000858	TTAGGTGTTTCTCCCTGGACAACACACCCAGATGAAGAAGTAAATAAGAATCATTATGCAGTGTGTGTTGGAGATAGACTCCTCCTATTGAATCAAGAGAACTCAGCAAGTTCAGTTTAT	4	+	NC_018625:532536-532655
NC_018625	TWP_GZKSOQASGL_000859	TAACATGCTGAGCTACCTTATGGAGCCCCCCTAATCTATAGTGTACGGCCCAGCCTGACATGTCTTGTTGCTTGGTGAACATCGCCCCTTGCGATGTGATTAGAGACATTGTTGTCGAAT	1	+	NC_018625:635496-635615
NC_018625	TWP_GZKSOQASGL_000860	ATGGCTTTTGTCGGATGCCAAATCTTTTTTGGTTATAATGATTTTCGCTCTTGCAAAGCTCTTACAGAGAAACAAAAAACAATTTCAGAACAAGTGCTTGCAGCAACGAAGTCTATGGGG	5	+	NC_018625:532416-532535
NC_018625	TWP_GZKSOQASGL_000861	TCGCCGGTAAAAATAATTTTGTACCCTCCGCTATTTGGTTGCTGATCCATGTAGAGGAAACTTGAGAATAATAGCCAAAAGCATATTCTAACATGCTTTCAGGAATTTGCCATTTCTGCT	5	+	NC_018625:635616-635735
NC_018625	TWP_GZKSOQASGL_000862	GTATTTTAGGAATCTCTTATGGGAGATAAATAGATACTATGGTATTTTAGCTTTTTAGTTTAATTTTTCAGAGTTTAACAGATGAATAAACGTTCATTGTTGTTTGTTTCTTTAGTTGGC	6	+	NC_018625:532296-532415
NC_018625	TWP_GZKSOQASGL_000863	CTTCCTCATATAAATGGATGGCTTCTTTTAATAAATAATAATCATATATTCTCGCTCTATCAGACTGTTTGAATCTATCACGCAAATCCCATAAACCGTAGTCTTCCTGTAAGCGGTGCC	5	+	NC_018625:635736-635855
NC_018625	TWP_GZKSOQASGL_000864	GGGCCAAATATTGTCCTTGCCTTTATTTGTACTCGGTCTATCTTTGGGAGTAGTATGCTTCCTTAAAAATAAGAAAGATAAGAGTTCTATTTCATCAGCAAAATAGAAAGAATTTCATAC	6	+	NC_018625:532176-532295
NC_018625	TWP_GZKSOQASGL_000865	CCCCTCCTTTCATAAAATCAGAATACACTACTGGTTCACTATGGGAGTTTACTCCTGTTTCTATTGAAGTAATTGCAACGCTCTGAGTAATTCCCCTCATCCAAAGTGCATCACTAAATC	4	+	NC_018625:635856-635975
NC_018625	TWP_GZKSOQASGL_000866	TTTAGGCTCAGGATGGGCCACATCCTTAGGATTAGTGGGTATATCGTTAATTCGTTTTGTTGCTGAGTTTTTTAAAAGCCATCAGGGTAAAGTTATAGGGCCTGATAGTTGGTTAACGAT	4	+	NC_018625:532056-532175
NC_018625	TWP_GZKSOQASGL_000867	GGACATGTTGTATAGCTGGTCCAGAAAACATGGTTCCGGATCGAAAAATTGTATTACTATTTGTAATAGTCAGTATATCCCTTACCATCACTATTATATCTTGAAACTCCCGCCATTCAC	5	+	NC_018625:635976-636095
NC_018625	TWP_GZKSOQASGL_000868	TTCATCTCCTACTCAAGGCGTGTTAGGTGTTCCTACGCATCCAGTACAGTTGTATGAAGGAGTGAGTTATTTATTGCTTTCTATAATCCTGTTCTTCTTAAGTTATAAACGTTATTTTCG	5	+	NC_018625:531936-532055
NC_018625	TWP_GZKSOQASGL_000869	ACTTGTAGTTAGGGAATTTTATAAGGAGAGCTTCAACGCCAGTTTCTCCAAATAGTATTATACGAGTTAAGTACAAATCTCCGGATGTAGAATCTAGGTAATAGGAAGCTCCTCTTTTAG	5	+	NC_018625:636096-636215
NC_018625	TWP_GZKSOQASGL_000870	ATTTCTTTGTGATCTTTGTGCTTCTGTATTCGGATGTGCGGCTTTTATGATTCGTATTGGAAATTTTATGAACCAGGAAATTGTAGGAAAACCAACCAATCTTCCTTGGGGGATTATTTT	5	+	NC_018625:531816-531935
NC_018625	TWP_GZKSOQASGL_000871	CTAGTCCAGGAAGTTCGTATTTTTTCATAGAAGGACTTATCGGTAGCCAACGGAAATCGTTCCAGGAAGTATAATTAGCTTTAGAATCTATCGTATAAGTAAAAATATTCGCTTTGGGGA	5	+	NC_018625:636216-636335
NC_018625	TWP_GZKSOQASGL_000872	AGAGATTTTCAAAGTATGGAATGGGGGATTAGCAAGCCACGGAGGTATGGTAGGGTTAATTCTATGGGCAATCATATTCTCTTGGATATATAGAAAAAAACTTCCGATATTGACCTTTTT	5	+	NC_018625:531696-531815
NC_018625	TWP_GZKSOQASGL_000873	AGCGCGGAATATGTGTAGGAAATTCCAATACATAAGGGACATTTTTGTGATGTTCTAAACTCGTGACATGGTGAGTTGATAAGAATTCTGCTGCTAAAATTGCTAAACTGAATGTTTCTG	5	+	NC_018625:636336-636455
NC_018625	TWP_GZKSOQASGL_000874	GGAACAGCTTCGTTTAGCTTTGGAGAACTTCGCTTTATATTCTCTGTTATTTATCATTCCTGGATCACGTATAGCTTATATTTTATTTTATGGAGGCGATTTTTATCTCAAAAATCCTCA	6	+	NC_018625:531576-531695
NC_018625	TWP_GZKSOQASGL_000875	ACCCTAATTTCAACTCTAAATGATCGCGATACTTTTCATTAATTAATGGGATATAATCATTTGTATTTCCAGAGGCAATCCTTTCCTTTACGATAGTTTGGCTAAAGAAATCCTTAAATC	6	+	NC_018625:636456-636575
NC_018625	TWP_GZKSOQASGL_000876	GCCTCTCCGAGTGTCTTGGTATGGTCTATGTTTTTCTGTGGGGATTTTGCTTACCTCTATCTTAGGGATTTGTCTTGCGCTATCTTCTTATACTGAAGAAGATAAAACACGATTCTCTAA	4	+	NC_018625:531456-531575
NC_018625	TWP_GZKSOQASGL_000877	GTAGATTGATACTTCCTATTCCATCTCCCCCGCGAACATAGAAAAACCGTAAACAAAAATCATTTCGTTCTATTTTTACTAATTCTTTCGCATACATCAACTGTCTAGAGAGTTCTGCTG	5	+	NC_018625:636576-636695
NC_018625	TWP_GZKSOQASGL_000878	GCAATTTAACCATTCTATACGGATTTTATATTTTTTTCTATTTTTGGATTGAATAATGCGAATCTTCTTATCAGCGATATACTGGAATCATTCAAAATTTCTATGGAGTTCAGAAAACTG	6	+	NC_018625:531336-531455
NC_018625	TWP_GZKSOQASGL_000879	TTTCATCACTGACACGATAACGCACAAAATCTTCTAGAATGAGAGAAGTCCAATATACATCTATCTGGCTACAAGATTTCCATCGACTTCGTGGTATCGCCTCTTTTGGTTGGATGCTTA	4	+	NC_018625:636696-636815
NC_018625	TWP_GZKSOQASGL_000880	TGGTTGATAAACAATCATGGAGGCTTTTAAAAGCAATTTAATTCCTCCTAATAACCAGAGTATCCCTGGGAGATAAATAAGTGGGTAGTTTTTATTACTAGTCATGAGCTTTTGCTTGTT	6	+	NC_018625:531216-531335
NC_018625	TWP_GZKSOQASGL_000881	CTTCAAGTACGGCAGGTGATACCGTGCTATAGAAGACGATATTTTTACCGGACTTTTCCCCACCTTGGAAGTACAAATATTTAATATTATTCGCTGGTATAGTCACATTAAATGCTTTGG	5	+	NC_018625:636816-636935
NC_018625	TWP_GZKSOQASGL_000882	TAATTGGTTAGACAGGTCATTTTGAGCGGATACAGATTTTAACAATAAAAATCGGTATTTTAAAGATGCAACAAACCATGCTCCCATAGCTAGGAGGACAAGGATTTTGAAAGAAAAATC	6	+	NC_018625:531096-531215
NC_018625	TWP_GZKSOQASGL_000883	AAGGAGGTGTGGTAACCCATCTTAAATTTTCCATGCTTCCCATAAAAGTTCCTGACCATAACTTGCCAAAAATTAGAAAGTCCTTCTCCTCCTTGTTTTCTATACCTAAAATATGACTAG	5	+	NC_018625:636936-637055
NC_018625	TWP_GZKSOQASGL_000884	CCGGATTATCAATACATCTACGTAGTAGCAGAGATATCACAATCATTGCAGCCAAGATTAAAAAGCGTTTAGAAAAAAACGACTTTATTATGTAAACTTTTTTGAAATATTTCCCAAGAG	6	+	NC_018625:530976-531095
NC_018625	TWP_GZKSOQASGL_000885	GATACCTTGCTTCGTTTTCGGAGTTGAGTAGGATAACAGCTTCATCCAAGTTCCTTATGCTTTCTATTCTATCAGAAACTAGCATGCTGCGTCTGTAAATAGATTGCTCCTCTCCTCGGT	3	+	NC_018625:637056-637175
NC_018625	TWP_GZKSOQASGL_000886	TGCATAATGGAAATCTATAGTTAAAGGCTTTCTAATTGGTTTTTTGGGATTTAGCGAAGTAGGTTAGAGCTGTTTTTATAAGAGCGTATCCTATAGTCGAACGGATGAAGAACAGAATGG	5	+	NC_018625:530856-530975
NC_018625	TWP_GZKSOQASGL_000887	TTTGCACTAGCATGTCATACCATTCTCCTAGCTCACTACGGGCGTTATCGGCGATTTCTATCATTGTTTCTCTAGGCACTTCTCCAGACCACTGTAGAATGACAGGGATGTGATATCTGG	1	+	NC_018625:637176-637295
NC_018625	TWP_GZKSOQASGL_000888	CTTAAACAATATACCTGCTCCTTTTTTGTGAAGATTTTATCGAGCATCCTTTGATTATGTGTTTTTATCGCTTTCCGGATTCGGGAAATTTCAATAATATCAGTTCCTATATGTGCAATT	6	+	NC_018625:530736-530855
NC_018625	TWP_GZKSOQASGL_000889	GAGAAGAAATTTTTATCTCCATGCAATTATCAGCATCTAAAGGAACTTTGCCTGTTATCGAACTAATAATGAGAGAATATAAATCGATAACTGCCGAAATCGCACCACTTGCCTTTAATC	5	+	NC_018625:637296-637415
NC_018625	TWP_GZKSOQASGL_000890	ATTTTAAGGATCTCTATATCTTTCCAACCAACAATCTTTCCTATTCCAGTTCCTAAGGCTTTAGCTACAGCTTCTTTTCCTGCAAACCTAGCTGCCAAAGAAGGACAAGGATCTATGAGT	4	+	NC_018625:530616-530735
NC_018625	TWP_GZKSOQASGL_000891	GAATCGTGATATTTTTCGACATAATCCGGGGAGCAGATTTGAGAATATACGTACACCCCTCTGCTCCCGCTACAACTACGTTATATTGGGAGCTCGTGCGAACTGAAACCATTGCATATG	1	+	NC_018625:637416-637535
NC_018625	TWP_GZKSOQASGL_000892	ATTAAAGCTATTGCCATAGCTGTGGCGTACTCACGACTATGGCTGATTGATAATAAGACTTTGGAGATTCCTAATTTTTGATACACTCTTTCTGGTAAAAAGACCTCGGGTTGTTTTGAT	5	+	NC_018625:530496-530615
NC_018625	TWP_GZKSOQASGL_000893	GATGGGGACGATAAGTGAATGATCTATCTGTGAAACTAAATACTACCAAACCATCCTTACGAACCAAGGTAAATGTATTACCGAATTCCCAAGGTAGTTTTTGCAAAGTTTTAAGAATAC	5	+	NC_018625:637536-637655
NC_018625	TWP_GZKSOQASGL_000894	GCAGAACCTCTATTCCAGGAGTATTTGCTGCAGGGGATGTTCAGGATAAACATTATAGACAAGCAATCACGGCTGCGGGAAGTGGGTGTATGGCTGCTTTAGAAGCCGAATGCTTCTTAA	1	+	NC_018625:530376-530495
NC_018625	TWP_GZKSOQASGL_000895	TTTCTGGGTATCCCGCTTCTTCTGGTTGCTCTTTTTGCCATTTACCATGATCACACCCAGTAATTCCAAAAATAAGGCGACTGTGTTCTTTTTGTAATAATTGTACTTCTACTCCATCCA	4	+	NC_018625:637656-637775
NC_018625	TWP_GZKSOQASGL_000896	TTTCTTCTCATGAGGCGGGAGGCGTATTTTTTGCCATAGGACATAAGCCGAATACGGACTTCTTAGGTGGCCAGCTGGCTTTAGATGAACATGGATACATTATTACTGAACCGGGTACTT	1	+	NC_018625:530256-530375
NC_018625	TWP_GZKSOQASGL_000897	GTAACAATACCTTAACTTTACCTACCCAGGGTTTCATACTACCAGATATTGATTCATCATAAATATGTAATCCCGCAGTAGGATCTTCTGGCTGATAAGTAGGTATTAAAGCTAAAATTT	6	+	NC_018625:637776-637895
NC_018625	TWP_GZKSOQASGL_000898	GATAAAAAAAGGCGGAGTCTAACGAAAAGATCTCTTTCATCTGGAATAGTTCAATAGTAAAAATTTCTGGAGATACCTTTGTTCGTTCTGTGGATATTTTAAACAATGTTTCTAAAGAAA	6	+	NC_018625:530136-530255
NC_018625	TWP_GZKSOQASGL_000899	CTCCCATCATTTTGATCTCATTAATTTTCTTATCCAAATTGATAGTATGAGACGTAGATGTAGAACTTAAGAAAATTGAGGTATGTTGAGGGAGCTCGGGTATGTGGTAACGACAATTCC	5	+	NC_018625:637896-638015
NC_018625	TWP_GZKSOQASGL_000900	AGACTTGTATGTCATTGGTGGGGGAGATTCTGCTTTAGAAGAAGCAATTTTTCTGACTCGGTATGGAAAACGTGTTTTTGTGGTACATAGAAGGGATACGTTAAGAGCTTCTAAAGCGAT	4	+	NC_018625:530016-530135
NC_018625	TWP_GZKSOQASGL_000901	CTGCTCCCGAATAAATGGCCCCACCACCTAATCCTAGATAAAAGTTGGTATTATTTTTCCCTGTCAGGGTATCGTAACCCCGCTCAGAGCCGAAAATAGATCCAAAACCTCTTTGCCTAA	1	+	NC_018625:638016-638135
NC_018625	TWP_GZKSOQASGL_000902	AGCAACGGGAGCTTCTGCAAAGCGTTTAGAAATTCCCGGAGCATCTGACAACGAATTCTGGCAAAAAGGTGTTACAGCGTGTGCTGTGTGTGACGGAGCCTCTCCTATTTTTAAAAATAA	1	+	NC_018625:529896-530015
NC_018625	TWP_GZKSOQASGL_000903	TTGTTAGAATTTTGTATTCGTCGTCATTCTCACTGTTTTCATTGATTTTTACTATTGGTACGTCTTGTTCCTCTTTTCCAAGATCAAAAACCACAGAATACGGTGATGGTATAGCACGGA	5	+	NC_018625:638136-638255
NC_018625	TWP_GZKSOQASGL_000904	CCAGTCTAGTCGTTTTGGAACTCAAATTCTTCCAAAAGATGTTACTTCAGTGGATTTCACTATACGTCCTTTTTTAGTAATGTCCAATGAAGAGAAATATACCTGTGACGCGTGTATTAT	5	+	NC_018625:529776-529895
NC_018625	TWP_GZKSOQASGL_000905	ATGAGATAACATTATTTGCTCTTGGATCCCCAATTAAATTATAAAATCCAGCACCACCAATTTGAACTACTAATCCTCCTACTCCCCCTTCCACTATAATCTTATAATCCTTGTAGGAAT	5	+	NC_018625:638256-638375
NC_018625	TWP_GZKSOQASGL_000906	ATTCGAGGGTTTTTTTTCCGGTGTTTCCGGTGGTCAATTAATGACCACTACTGAAGTAGAAAATTTCCCTGGATTCCCTGAAGGCATACTAGGTCCAAAATTAATGGATAATATGAAATC	5	+	NC_018625:529656-529775
NC_018625	TWP_GZKSOQASGL_000907	TCGCTTGTTCCATACGTGCTTTCTGATCTTCCTTAGAATCTCCATCCAAGAGACGTACCGGTAGAACAGTTAGAGGATGCTTTCCTGCAACGATTTTTGTTTGTTGTGATACAGAAGTTA	3	+	NC_018625:638376-638495
NC_018625	TWP_GZKSOQASGL_000908	CTAAAATTATTCGGTAGGGTAAAAATAAATGACTTACGCTAAAGTAATTATTATCGGCTCCGGCCCTGCAGGTTATACTGCAGCGATTTATGCTTCAAGAGCACTTTTAAGTCCTATTTT	5	+	NC_018625:529536-529655
NC_018625	TWP_GZKSOQASGL_000909	GGGGAGGTTGGTAATAGGGTGAATCAGTCTCCATGACAGCTTCCCGCCACACAATCTGATTAGAAAGGTAGATCACCTCGGTAACGGCTTTATATTGGATACCATATCCTACAATGACTG	1	+	NC_018625:638496-638615
NC_018625	TWP_GZKSOQASGL_000910	ACTACAAAGTCAAAAAAGATAGTGTAAATATAAACCTTAAAAAAGGCAAGATCTCCCTTGCAGCAGTTTTTTTATTCTAATTTGTTGCTTTAAAATTTTTTATTTGTTTTAGATTTATTT	7	+	NC_018625:529416-529535
NC_018625	TWP_GZKSOQASGL_000911	TAGTATAAATTCCCTTAGGTATCTTGGGAATGTTTCTAGGCCAATAACTATTGGCGTGTCCTTGCGCCAATGCTCTTGTCGGGCTAATGCTATAGGCATAACTCAACATCTCACGAATTT	3	+	NC_018625:638616-638735
NC_018625	TWP_GZKSOQASGL_000912	AGCAGAGAAGATCTTTGAATTCAACAACGTCTTCCGAGAGGCAATCTATAGTATCAAGAATTTTTTTGGATCCCCAAGTGTATTCGGATTGTTTTGGCATTTAATGTTATTCTCCTAAAA	5	+	NC_018625:529296-529415
NC_018625	TWP_GZKSOQASGL_000913	GCCAATCCGTCAGCTCTGGATGATGACCAATCCATCGGTTAGCATTATATGATCGATCTCCTGTCAAAACCGGAGGATTTTGACTTAGATCTAAAAAGACATTTCCTAAAACATGATTTC	4	+	NC_018625:638736-638855
NC_018625	TWP_GZKSOQASGL_000914	TCAGCCCAACGTCAACGACTACGAAGTCCTTATTGATATCAACTACAGTACCTTTTAGGATGGCGCCAGGTTGTATCTCACTGGTAGGTTCCTCATCGCTTGAAGTAATTCCGTGTGTTG	1	+	NC_018625:529176-529295
NC_018625	TWP_GZKSOQASGL_000915	CTGATAGGTCTAATATCCCTTGCTCAGGCAAACTAACGACAATGTCTTGGCTCCCCTGCTCCAAGAAATCTTTGTATTTCAACCAAGCTTCGTGACGTGATTCATGATAAGCTACATTCC	2	+	NC_018625:638856-638975
NC_018625	TWP_GZKSOQASGL_000916	ATAAAACAACCTTTCCTTCTTCATCTTCAGTTTGGTCTAAGTATACCTCTACTTCAGCACCAAGAACCAAGCCTTCAGAGGATTCTATGAATTCTGACATTGGAATGACCCCTTCGGATT	4	+	NC_018625:529056-529175
NC_018625	TWP_GZKSOQASGL_000917	GCGCAATTGCCGCTGCTCCCATACCAATTGCCGCAATGGGACCTGCTGCTAACATTAAGGCAGGAGCGGCGACAGAAGATAATGTAAGAGCGAGAGAAATAGTATCAAAAGCCACCTGAA	1	+	NC_018625:638976-639095
NC_018625	TWP_GZKSOQASGL_000918	CAATATCAACAATGAGACCACCTTTGACTTTGCGTATAATTTGTCCCTTGACAATGGAACCTTCTTCACAGTGAGCTAAAATGTGTTCCCATTGTCTTTGGCGAGTAGCTTTTTCTCTGG	3	+	NC_018625:528936-529055
NC_018625	TWP_GZKSOQASGL_000919	CTCGAGCTGCCGCATGTTCAAAGGAAGAGGCTTCTTGCGTAAGAATGGTAACACTATTATAGAGATTCCAAACACCCGCCACTGTTTCTAAAATAGGAAGTTCTAAAACCTTAGCTGCAC	2	+	NC_018625:639096-639215
NC_018625	TWP_GZKSOQASGL_000920	CATTTCTTCTATCAATGTTGATTTTCAAGATTTTGAATTCGCAGACTTTACCTACATAATCATCTAAGTTCTTAATTTTCTTATTGTCAATTTGAGAACCGGGTAAGAAAGCTTCCATCC	6	+	NC_018625:528816-528935
NC_018625	TWP_GZKSOQASGL_000921	TCGCTAAAGCTCTTCCTGCACTTCCTCCAACCTTTTGAGCAACTGTTTGCAATTTAGATGCCACAGCACTCTCTAATCTAAAAGTGTTTACTCCTGCGCCTGTAATAAACTTCTTGCTCA	3	+	NC_018625:639216-639335
NC_018625	TWP_GZKSOQASGL_000922	CAAAATCTGTAATGTTTTTAACGATACCTTTACGGCGTTCGCCAATAGTGATTTGTTCAATAAGTTCTGCTTTTTTAGAAATTCGTTCAGCTTCTAGGAGTTCTCTTCTTGAAACAACAA	6	+	NC_018625:528696-528815
NC_018625	TWP_GZKSOQASGL_000923	TTACCTGAATGACTGATCCCAGAGTCAACTCAGACATAGCTTTAACATCCAGGAACAAGTTGAACTTTGCTAACTCATCACTAGAGTGTCCTTGTTCTACCATGCGAGAATATTGGATTA	4	+	NC_018625:639336-639455
NC_018625	TWP_GZKSOQASGL_000924	GAATTACAACTTCGAGTTCTTGATTGAGTTCTACCATTTCAGATGGATGCCGAATGCGTTTCCATGTCATGTCTGTAATATGGAGGAGACCATCGATACCATCTAGATCTAAGAATACAC	4	+	NC_018625:528576-528695
NC_018625	TWP_GZKSOQASGL_000925	GAGCAACTATAGACATACCCAAGTCTAAATCCAAAACCCCAGTGCCCGATAATTCGTTAAGCATCCTTCCAACACGCTTAAAGGAATGTGCTAACCCTTTTCCATCAAACGTGATAGTTT	3	+	NC_018625:639456-639575
NC_018625	TWP_GZKSOQASGL_000926	TAACAATTTTACCAGTAATACGTTTTCCTGGAGGATATTTCTTCTCAATATCTTCCCATGGATTGTGTTCTTTTTGTTTCAGACCAAGAGCAACCCGACCTTTTTCTTTATCAACGCTAA	5	+	NC_018625:528456-528575
NC_018625	TWP_GZKSOQASGL_000927	TTGATCGTTTATCAGAAGTTTCTATTTCTACTGTTAGATTATCAGCGTCATCAATATCTACTGTTTTGATCTTTGCTTTATCATTATCAGTAATGGATATGGATTTCAGTTTCTTAGCAA	6	+	NC_018625:639576-639695
NC_018625	TWP_GZKSOQASGL_000928	CACCTTTGTTGACGACTTCACTAGGATCGACAACATTTTTAACCCAAGACATTTCAGAGACGTGAATTAAACCTTCGATACCTTCTTCAATTTCGATGAAGGCTCCGTAGGGGAGAAGTT	3	+	NC_018625:528336-528455
NC_018625	TWP_GZKSOQASGL_000929	TAGCCTTGATCATAACTTGCAAAGATGACTGAATCCTTACCATGCTGTTCTTTGATGTTTGTATAAGAGAGGCAACTTCATTAGGTGTATCTGTAATTGCTCTCCCTTTAATTCTCTTGG	5	+	NC_018625:639696-639815
NC_018625	TWP_GZKSOQASGL_000930	GTAAGCCAATAGGATATTTCTCTTCGATGTTATCCCATGGGTTGTGTTCTGTTTGTTTCAGACCTAAAGAAATTTTACCTTCGTCTTTTTGGATAGATAAAACGATAGCTTCAACTTCAT	5	+	NC_018625:528216-528335
NC_018625	TWP_GZKSOQASGL_000931	TTCCAGGCTCTAAACCATGAGTTTTCAAGAGAGTTTGGAGCAAACTAGCGGTATCACTATCTAGTACATGCTTGGAGAGATAGTTATTTAAAACATCTCCATTGATCTTCAAACGACTCA	5	+	NC_018625:639816-639935
NC_018625	TWP_GZKSOQASGL_000932	AAGGGTGAGATACTTTTTTAATCCAACTCATGTCAGAGATATGAATTAAACCTTCAATACCTGGCTCAAGCTCAACAAAGGCGCCGTAATTTGTAAGATTTTTAATTTCTGCACGTACGT	5	+	NC_018625:528096-528215
NC_018625	TWP_GZKSOQASGL_000933	AGTCGGATTCTTTCGTTGTCTCCGATATTCTTTGATGATCGACAGACCCTCCAATTTGATATAGAGTACGCCATGGAACTAGAATTTGACTGATCATCACACTTCCTCTTGCTGACATCT	3	+	NC_018625:639936-640055
NC_018625	TWP_GZKSOQASGL_000934	CTTCAATTTCATTCCAAGGATTTGAACTTAACTGTTTGACTCCTAGAGTGATTTTTTTACTTTCTTTATCTACTGAGAGGATAACAGCTTCAACGATACTGCCTTTTTTGAAGAGTTCTG	6	+	NC_018625:527976-528095
NC_018625	TWP_GZKSOQASGL_000935	TCTCCAAAGTCGTGGATTGATGCTGAGAAGTTAATCCTAGGTCAGTGCCCAAAAACAATGTGTTTTCAAATAATTTAGAGTTAGGGATATATATTTTTATTTGCTCGCGCACACGTGCAT	5	+	NC_018625:640056-640175
NC_018625	TWP_GZKSOQASGL_000936	TTTCAGAGAGCTCTGAAACGTGAATCAGACCTTCTATACCGTTTTGCAGTTCTACAAATGCTCCGAATGCTGTAATTTTAGTTACAACTCCAGAAATAACGCTTCCTGTGGGGAACATTT	4	+	NC_018625:527856-527975
NC_018625	TWP_GZKSOQASGL_000937	AATCAGAAAATCCATAGCGCTGTTTTATCGTATAGGATTCGTCTACAATCTCACTTAAGAAATAAAAAGCTTGATCAACGGACGGAAAGTCGACATGTCCAAAATTAGGATCCGTAAACC	5	+	NC_018625:640176-640295
NC_018625	TWP_GZKSOQASGL_000938	TATCAGCTAAGTATTCTTTCACAGAAAGAGATACCTTTTTATGATCAGGATCCAGTTTGATAACCTTTGCAGATACTGAATCACCTATTGAGATAATATCTTCAATTTTTGAGAAAGGCT	6	+	NC_018625:527736-527855
NC_018625	TWP_GZKSOQASGL_000939	TATACACACCTTCGCCCAGCTTTTGCAAAGTTAGGCTATGAGCTGGCGTAGTGATTAGGACACTTTTTAACGATGTGTCTTTAAACTTTTCTCTTAGCGTAAAAAGACTCCAAGACGCTG	3	+	NC_018625:640296-640415
NC_018625	TWP_GZKSOQASGL_000940	GTTATACAACATAAGCTCAACCTTTTAAGTAATATTATTTCCCTTTTTTCTTTTTATCTGAACCAACTAAATCTTCTAAGTCCAAATCATCTATATCTGTATCTGTTTGATCATGCTGTT	6	+	NC_018625:527616-527735
NC_018625	TWP_GZKSOQASGL_000941	AAGAGAATACATCTGGAGAGTTCACATACTTGTTCCCTTGCAATTGTAACCAATCCACTAATGCCTGACATCTATCTAACAATTGCCGGTCAGTTGGTGTTAATGGTAAACCTTCTCGAT	4	+	NC_018625:640416-640535
NC_018625	TWP_GZKSOQASGL_000942	CAGGGCGTTGAATTCCTTTTTCCTTCTCCATGTAGTCAAAAATAGCTACAAGATCTTTATTCATTATACTCCTCTTATAAGTAAGGAAACAGACAGAGTGCTAAACCAAGGCAAGCTTAT	5	+	NC_018625:527496-527615
NC_018625	TWP_GZKSOQASGL_000943	CTTGTTCCTGATATAACGATGAAACCGCCGTCAGATTCTCTTGGATAAGATCATAAGACGCTACATCTTTGGCTGACATATATAACATTGAGAGCCCCATACACCGTCCCTCTGCACTAT	2	+	NC_018625:640536-640655
NC_018625	TWP_GZKSOQASGL_000944	TCTCACAGAAAACTTCTATGTCGCCAGTTTTAGGATTAATATTTACAGAAACGTTAGCATCATCTCTTAGTGTTTTTTTTGCTGCAATTTTTAAGGCCGATTCAATAGCTCCTATGATGA	6	+	NC_018625:527376-527495
NC_018625	TWP_GZKSOQASGL_000945	ACAAAAAGGTCTGAGGATGCAGGTCGATGGATTTGCCCCCTAAACGGTTGGCTAAATCTGACCAACCTTCTGCTTGTGTATTGAAAAATTCTGACCAAGAAGATGACGTATATTTTGCCC	2	+	NC_018625:640656-640775
NC_018625	TWP_GZKSOQASGL_000946	AATGCTCAGAAACAAAGGGAACGTCCATGTACTGCCCAATTTCGCATTCAGGATCGTATTCTCTAGCTTTGTCTAAAGGAATCTCTTTACTGGGGTTTTCACATACTTCTACGATTTCTT	4	+	NC_018625:527256-527375
NC_018625	TWP_GZKSOQASGL_000947	CTTCCACAATAGAGCGTATTGAGGGAATATCACGAGGAGCTGATAACAAATCCTTGCTTAATCCTCGCCCAAGATAGTCGTAGGGATTTACCATTGAAGAAGAATCTATAGTTGTTAACA	4	+	NC_018625:640776-640895
NC_018625	TWP_GZKSOQASGL_000948	CGACTCCAGAAAGAATTTCATTGACCCTATGGCGGTACTCTTCGTAGATAACATCTCTTTCTGCATGGCGTAACTTCTGACCGATAATTTGTCGGGCAGCGTGAGCAGCAATCCTGCCAA	1	+	NC_018625:527136-527255
NC_018625	TWP_GZKSOQASGL_000949	AGGGACGACCGAAATTCTTATCACTATTAACAATGGGGCTGATTCCAGGAAGAGCACTAGAAATTAGATACTTCGATGCCTCTGCCAAGAAAAACTGTCCTGTTAATATCCTGTGAACTT	3	+	NC_018625:640896-641015
NC_018625	TWP_GZKSOQASGL_000950	GAGCATAAATCTTATCGCCAACTTTATGCTTTTCTGTTTTAGGATAACAACGAGCTGGTAGGAGACCTTCAACCTTCCCTAAATCTATGATTAAGTTTGATCCTTTTGCAAATCGCTTAA	5	+	NC_018625:527016-527135
NC_018625	TWP_GZKSOQASGL_000951	CTGTCAAAGAACAGTAGTACTTACTATCTGAATATCTAAGAAGTGCTTCAATACCTTGATCGTTTATAAAACAATCAGCTTTTTTACTTTGAAGAATCGTTTTAGCTTTTTCCTCTGTCA	6	+	NC_018625:641016-641135
NC_018625	TWP_GZKSOQASGL_000952	CAGAGCCTTCTTCTAGTTCTGGAACTTCTTGCAAGAAAAGTTGCTTAACGAATTCAGGATGGCTACGGCTGAGGATAACTTCAGCACCTCCATTTTCTGATTCTTGCACCTCGTATAACA	2	+	NC_018625:526896-527015
NC_018625	TWP_GZKSOQASGL_000953	AAGATCCTGAATGGATTTCTCTGTGTATTTCATAAAGACCTTGTAAATAAAGGTCCATAGTATAGCCGGCAGGGTTAAATATCCCGGGAGCTATACTCAACATAGTTTGTTCGGATTCCC	4	+	NC_018625:641136-641255
NC_018625	TWP_GZKSOQASGL_000954	TTTTTACTCGAGAACCTCTCATTCCAACAAAAGCGCCCACAGGATCTGTTTTTGGATCGGATGAACTTACAGCTATTTTAGTTCTGTAGCCTGCTTCACGAGCAATTTTAACAATTTCTA	4	+	NC_018625:526776-526895
NC_018625	TWP_GZKSOQASGL_000955	TTCCATAATCAATACCATAGCGAGCTCCTAAAGCTGTTACACTACTATCCGTAGGTGGAGTAAGCAAATTAGGAGTAGAGAATGATGATAATTTTTCTCCTAATGCTTCGAAGCCCTCCT	4	+	NC_018625:641256-641375
NC_018625	TWP_GZKSOQASGL_000956	CTTCTAGAATTGCAATCTTTTGAATTTCTATGGGGCAAAGCAAATTTTGCAACAATTCTGTGGTTACAGGAGAATAGTTTACAATATCTATTTTTTCGTCGTTCAATTCTCGAATGATAT	6	+	NC_018625:526656-526775
NC_018625	TWP_GZKSOQASGL_000957	GTTTCATACGATCCTGAACTTGTTTAGCTTCTGCACTGTTTTTATCTACAGACAGCAGTTCATATATCAAAGGCAAAGCTCGCTGCATATCATCATAGTCATTACTAAGCACGGATTTCA	5	+	NC_018625:641376-641495
NC_018625	TWP_GZKSOQASGL_000958	TACGTTGAACTTCGAGTTCATAGTCTAAGATTTGACTAATCAAACGAGCATTAATTCCTCGCTTACCAATTACGGTTGCGTAATCAGCATCCTGAACGACTATAGCAATAACTTTGTCAT	5	+	NC_018625:526536-526655
NC_018625	TWP_GZKSOQASGL_000959	TCGTATCTACTAATCGCTTAGAAGGCGCTGGGAATACACTTTCAGCAGATAAAATTCCTGAAACCCCAGAGCTCGCTAATATTAACTGTACAATACTTTGAAAATCTTGGAACGCATACC	4	+	NC_018625:641496-641615
NC_018625	TWP_GZKSOQASGL_000960	CAAGATTCTGGACAACCAACTTACTAATGCCTTCCATCTCTAGCGGCTCATCTAATAGAGGACTATCAAATTCCGCTAACTGTAGGCGTTGAATTTCTAATAGTTTATTGTACTCGCTCA	4	+	NC_018625:526416-526535
NC_018625	TWP_GZKSOQASGL_000961	CCTCTTTTTGGATCCTCTCAAACAAGGGATGACCTGATAGATATTTATCTGCATTGAGCAAAGCAACACGTTCATTGCCCTCAAACTTCTTCATAAACTCTCGTATTCGTGAAGAAGCTT	4	+	NC_018625:641616-641735
NC_018625	TWP_GZKSOQASGL_000962	CATATTTGCTGACTTGCTCAAGGATCTTATAAGCAAGTTCTAAACTGATTCCAGGAACAGAAGCAAGATCATTAGCACTGGCTAATAATACCTTTCTGATCGTGTCGTATCCTGCGTGTA	4	+	NC_018625:526296-526415
NC_018625	TWP_GZKSOQASGL_000963	CAGTAACGCGCTGTGCGTATATTTTATCACAAATATCCGCATACCAACTATCCCTGGCTTTCTGATCACTCTTACCCAAGCTGTCATCTGCCACTATCTTCTTTGCAAAAGATAACATCT	3	+	NC_018625:641736-641855
NC_018625	TWP_GZKSOQASGL_000964	TTTCGTGTCTGAAGATCCTGCCTGAGCTAATTTTTGCTTTAACTTATCTAATCCAGCAGCTTTCGTTAATTGAGCGTTTTTAATCTTCAATTTTAGGTTTTTCGTCAACTTTGCCTTCTC	5	+	NC_018625:526176-526295
NC_018625	TWP_GZKSOQASGL_000965	CACTCTTGAAGTCCTTTTCCGATAAACTTAAGAAGGAGGATAACAGTTGTTCATAATGCCTGAACAAATACCCTGAAGACACTTGGTATTCGATCTCGGTAATTTTACTTTGTAATCTTT	5	+	NC_018625:641856-641975
NC_018625	TWP_GZKSOQASGL_000966	TTCAGTAGACACATGCTCAGCCATCGTAGGTACACTAGAGTCTACAACACTCTTTTTCTTCACGACTTTTTCTTTAGCAACTTTTTCAGTAACCTTAGTCGTAGGCTTTTCTGAAGAGCT	4	+	NC_018625:526056-526175
NC_018625	TWP_GZKSOQASGL_000967	CGTTTTCTGCAATCTTATTTGTAACATCTAAAAAATCTTCTAATTCTGGCGCAGATAATAAATCTACACTATCTTTAGCCTTAAGCTCTCCATATCGAGTCAAAAGCTCGATCTCAGAGT	5	+	NC_018625:641976-642095
NC_018625	TWP_GZKSOQASGL_000968	TTCTATAACAGGAGGAGAGAACGCAGTAGAGTCGGCGTCTACTGAAACAGGAGAAGGAATGGTTGAATCTTCAGACGCAAAAGATGAACGATTTTTAGCTCGAATTCTGCGTGGAGAAGT	2	+	NC_018625:525936-526055
NC_018625	TWP_GZKSOQASGL_000969	GAGAAGGAGAAACTTGATCTACAGAATCAATAAAGTTAGCTATGGATAATAATCTTTCGGATATGGCAAGCATGTCCTTAAGGAATAAGGCACGATCGATTAAAGGACTTTCCCAGAGAA	5	+	NC_018625:642096-642215
NC_018625	TWP_GZKSOQASGL_000970	TACTTCAGGCTCTTTCAGTGGAGGAGGAGGTTCCTTAATAACTGTTTCAGGTTCTTCTACTACAGAAGGGGGAGTTGGCTCTACAACCTCCGGCTCAGACTCAAGAGGAGAAGCCACTTC	1	+	NC_018625:525816-525935
NC_018625	TWP_GZKSOQASGL_000971	CAACTTTTGTTTGTGAATCGGTATCTAAATATAACTTGATGGCCCGTCCTAAATCTTTCTCAAAATTACTATGCCCATTAGGGAAGAAATTCACCTGATTGGATATCGGGAATTTTACAG	5	+	NC_018625:642216-642335
NC_018625	TWP_GZKSOQASGL_000972	CTTATCTTCTTTTTTAGGAGCTTTAAAAGTCTTCGCTAACAAATGATTAATGTGTTTCCCGGTAGGCCCGAAATTCGACTTGATAGAAACAACGCTTTTAGAAGGTTCTTTTTTAACTAC	5	+	NC_018625:525696-525815
NC_018625	TWP_GZKSOQASGL_000973	ATCGCACAAATTCAGCTAGTTGTATCTGTAGAGAAAATATACTCTCCCTTGCTACTGGGTCTGAAGGTAGATTTTGCATTACAACAGAAAGAGCGTGATCTAGCTCAGCAAGTTCCCCTA	3	+	NC_018625:642336-642455
NC_018625	TWP_GZKSOQASGL_000974	ATCCCTACGATAAAAAGGCTGAGATTGGCGATTGTTTGGAGAATGTTGTTTATCATTAGAAGCTTCAGAAGATTGCTGAGGCTTTGCCTGAACTGTTCCTGTGCGTTCTTTAGGCGCAGG	2	+	NC_018625:525576-525695
NC_018625	TWP_GZKSOQASGL_000975	TGTCTAATGACAGCTGAGAAATCACATCATTGAAACGTTGTAATAATTCTTTAGGACATGCAGCCTTTGCATCTTCAGTCCAAAGTTTGGTAAATGCTTCCAAATCAATCGTGGACCGAG	4	+	NC_018625:642456-642575
NC_018625	TWP_GZKSOQASGL_000976	TCTCCACTTATCGTCATCGCTACTGTCGTTTAATCCATAACGATCTCTACCTGTAAATGCCTTAGGAGTCTCTTCTTTTTTCGCACGGTCTCTAAAATCAGATCCAGGTCTCTTTGACGT	3	+	NC_018625:525456-525575
NC_018625	TWP_GZKSOQASGL_000977	ATATGCCCTTCACAGGCTTATCACTTAATTTTGAGGGATCAGAAAACAATAAATCACTCGCATCCTGATGTTTGATTCCACACCAGGTACTATCATCCGCGGGCGTTACATCATTCGCTC	2	+	NC_018625:642576-642695
NC_018625	TWP_GZKSOQASGL_000978	CTTAAGCTTCATTTCTGCAGCAAGATCTTTGATCGTGATAGGCAGAGGCACTTTAATATGGGTAGGGCGCTGTACCGTGTGTTCGTCATAGTGTTTTTTAGTTTTTTGAACACGTTTTTT	4	+	NC_018625:525336-525455
NC_018625	TWP_GZKSOQASGL_000979	CAACAGTTATGGGATGTAGCCAATCGAAGCGTACAGGATTATCCGACACTCTTTTGTATGCCCCTAAGAAAGCCTCCTTCCCAAGTCTTTTCCATTGATTTTCTAGGAAATCTTGCCCTA	2	+	NC_018625:642696-642815
NC_018625	TWP_GZKSOQASGL_000980	GATATCAATAGTACAGCCAAATTCTAATCCAATAAATTGTACTGTTGTTTCATTGTCTAATACGTCATTTACAACGTAAGTCATACCATGAATAAACATTTTCTGGATCAGCTCAGAAGC	6	+	NC_018625:525216-525335
NC_018625	TWP_GZKSOQASGL_000981	TAGGACCTTGTTCAAGAAAAAATTGCTTCATCACCTTCACAATCAAATCAGGGCCTGTAATACCTAGAGTACTGACTGCACCGGGAGTGATCGAATCCTGACGAAAATCATAAAACAAAG	3	+	NC_018625:642816-642935
NC_018625	TWP_GZKSOQASGL_000982	CACGTGGCCCATAAAAGCGACGATAGGAGGACGAATGATTAATTGACTTGGATCTGTTTCTTGTATTTCTTCTTTAACAGTATTACTCTCGATACAGAGCTTATCTTGTTCTGATGAATC	5	+	NC_018625:525096-525215
NC_018625	TWP_GZKSOQASGL_000983	ACCCCTCAAGGTAATCTTTAACTAATGCACCTCCTACTTCAGACATAAGATCTAAATTTGAAAGATCTTCTAAACCATGAAACATACCACTCAACACGTTCTCTCTCAGAGTTTTTAATT	5	+	NC_018625:642936-643055
NC_018625	TWP_GZKSOQASGL_000984	AATATTTCCAACAGGTGTAGAACAACAGAAGGCTCCCATATGTTGTGTAATAGCCCCAGCTTCTACTGCTGCCACATTACTTTTTCTTAGCGAGTCAATTAAAGTAGTTTTTCCGTGATC	4	+	NC_018625:524976-525095
NC_018625	TWP_GZKSOQASGL_000985	CTTCATATTTTTCCCTCTGAGCATCAATCACAGCCTCTACTACTGCACTTCCTTTATGAGACATCATTAAGCCATTCAATCCTCGAACGTTCCATTTTTTTTCCCATTTGTGGTACCGCT	3	+	NC_018625:643056-643175
NC_018625	TWP_GZKSOQASGL_000986	CAAAGTTTGTTCTTTGATTCCTTCATCTCCGGCAACTACAAGCACAACGATATCGCAGACTTCCGCACCTCGAGCTCTCATAGCAGAAAAGGCTTCGTGGCCAGGAGTATCCAAGATAGT	1	+	NC_018625:524856-524975
NC_018625	TWP_GZKSOQASGL_000987	GTAATATAGGCATAAAATCACGAATCACGTCTGAAGACATTTTTGCAAAAAGATCTTTCTTCTCATGCGACTTTGAGAATTTTTGTAGTTCACCTATTAATTGAGAAAGTTTTCTCTTTT	6	+	NC_018625:643176-643295
NC_018625	TWP_GZKSOQASGL_000988	CAATAGGTTGATTTCAGAAAGTTGTCTGTAAACGGTATCTGCATTGAAATTCGGTTTATCACACTTATTGATTGCTACAACAATAGTGATGTTTGCCGCACGAGCGTGTTTGACGGCTTC	4	+	NC_018625:524736-524855
NC_018625	TWP_GZKSOQASGL_000989	CTTCTGCTGATATTTTGGACATATCCACCTCCTTAGCAATCTCCTCTATAGAAATTGAGCGAGAGCTAGCAGAGCTGTCAGTAACAAGCTTGAGAACAATATCGGATATAGAGCGTCGTA	3	+	NC_018625:643296-643415
NC_018625	TWP_GZKSOQASGL_000990	ATTTGCTTTGAGTTCTAAAACTTCCGCTTGTAGAGCAAGCATTTCTAAAAGCTCAGATAAACCTTCACCTGTTTTTGCAGAGGTATTAATTGTTACAGTTGTACCTCCCCATGCCTCTGG	4	+	NC_018625:524616-524735
NC_018625	TWP_GZKSOQASGL_000991	TTTGGAGATTTTCGAAAAATGCGTCTCCTCCGACGTCATAAATTATCTTTGTAATTTCTGGAGAGTAGGCTGGCATCATATCCAAGTCTGCATAGATTCCTCCATGCTCGAGCAGCATGT	3	+	NC_018625:643416-643535
NC_018625	TWP_GZKSOQASGL_000992	ATTGAAAACTAATGCCTCACCAAGATGTAGGGTACCGTTTTGCACTAAAATAGTTGCTACTGCACCTAAACCTTTGTGTAGCTCGGATTCGATAACAATTCCACGAGCACGAGCAGATGG	2	+	NC_018625:524496-524615
NC_018625	TWP_GZKSOQASGL_000993	ACATTCTGAGTTGATCTGTGGCAGCAGCGTAATTCCATCTTAAGAACATCTCCGTATCATAGTTATGGAGATTAGTTTTATCTCTCATGGATTCTAACTCTGAGATGTCCCTAATAATAA	5	+	NC_018625:643536-643655
NC_018625	TWP_GZKSOQASGL_000994	AGGATCGCCTGCCTTGGGCATGCTAGATAGCCCTGTGATTAAAGCTGGGACAGAGGGGCTGGCCGATTTCATTAGCTGGTTATGTTCGTTATGCATGGTTTTAACTTTGCCATAACAATC	1	+	NC_018625:524376-524495
NC_018625	TWP_GZKSOQASGL_000995	CTTTTTTGCTTCCTACATCCTTATTAACTTTATCAACGATCTCTTGGATTTTTTTCTTATTGTTGTCTATCAGCTTCTTGTAATCTTCTATCTCTTCGTTTGAGAAACCCAGCTCATATT	6	+	NC_018625:643656-643775
NC_018625	TWP_GZKSOQASGL_000996	TTTATTTTGCAGCATAGCGTCAAAATTAGGACGTTTCTTCTGCAGAGCAAATTTCTGTTGTCCAGCAATTCTAGCACTAACAATTTCCTTAGCTGTTTTTTCGTTTTTAACGACAACAAA	5	+	NC_018625:524256-524375
NC_018625	TWP_GZKSOQASGL_000997	TTAGATACTCTATACGTATCTGATCAGATATAGAGTCGATACCTTTCATATTGCAAAAATTAAAGAAACTATCTTGTAGCATGACAGTTTCTTTCAAAAGGAGAGCATTGAAAGCGTCTT	6	+	NC_018625:643776-643895
NC_018625	TWP_GZKSOQASGL_000998	TCCAACGCTACTAGAAAGAATTTCGGCACTTACTTTATCAGAAACAATTTTCAAGACAGAACTGGCCAAAGCTTCAATAGATCCTTGAACATCAGCTTTGATAATAAGCTTAAGGATCTT	5	+	NC_018625:524136-524255
NC_018625	TWP_GZKSOQASGL_000999	TAACGCTCTTATTCAATGCAACATAGGAGTCTCTCATAGACCGCATATCTTTAAGGTACTCATTTTGGAGTTTAGGATCTTTTGTCGAGCCATATTTACTCCTTAATTCATCATATCTCC	5	+	NC_018625:643896-644015
NC_018625	TWP_GZKSOQASGL_001000	ATGCACCTTAACGCCTAAGTTTTTGATCAGAGATTCGGCGTGGCTTTCTATACCCGTATGGAAGCCAATAATAACAGCTTTAGATGCTGCAGCCAAACGAATATCTGATTCAGAAATTTC	3	+	NC_018625:524016-524135
NC_018625	TWP_GZKSOQASGL_001001	GGATAAACTCTTGAGTACCTTCAGGTATACTTTCCCTCAGATTCTTAATCGCTGCAGTAAAAGCTATTTTTTTCAGTATGGAAGTAAACTTCGCAGCCCCATACGCCTTACTATCTACCC	3	+	NC_018625:644016-644135
NC_018625	TWP_GZKSOQASGL_001002	TGACTTAAAGGTTTCTTTGATTTCAGCAGCACCAAGATTTCTCTCTTCAGCAATAGGATCGAGTAATGCTGTCATCATTTCTTTAACAGCATCTACAGCATGGTAGATAATGTTAAATAA	5	+	NC_018625:523896-524015
NC_018625	TWP_GZKSOQASGL_001003	AGAAATAAAATTGAAAATTATCGTATGCGATCAAGAACGTCTTGATATACGCATCCGTACCATCCGGCGGTGCTCCAGCAACCCAAATCCCATGGATAAACTTCTCTACTTCCACTCGAT	3	+	NC_018625:644136-644255
NC_018625	TWP_GZKSOQASGL_001004	TTTTAGAGAAGATAAGTTACCTTTCCAAAGAACTTCGTTATTACGTACAACACGTACTTTTTGATTTCTAGTCATTACACCTTCAGAAACCAAGCAACCGTAAATTGTACCTAATTGTGA	6	+	NC_018625:523776-523895
NC_018625	TWP_GZKSOQASGL_001005	GAGACTTGTACTCACTTTTAATCATTCCCATGACTTGAGAGGCTTGATGATCTTCAGACAACTTGAGTTTCTTTTGAATTCCTTCCAAAAACCGGGATTGATCAACTAGTAAGCGTTGAC	4	+	NC_018625:644256-644375
NC_018625	TWP_GZKSOQASGL_001006	CGGATGATATATCACTTCGTAACATTGTAGAATATCACCTACCTGAGCATTCTGATATCCTTCTAATAAAATACCACATTCAAGCCCTTTTTTAACTTCTTTAACGTCTTCTTTAATACG	6	+	NC_018625:523656-523775
NC_018625	TWP_GZKSOQASGL_001007	CTATTCTAGAGTTCTTATTACGCAAACCTCCATAACGACTTATTGCTTTTTTTAAATTATTCACAGACTTCTGACAGGATGCCACCTGATCTGGACTTAACTGAAGACGGTCAACGATAT	5	+	NC_018625:644376-644495
NC_018625	TWP_GZKSOQASGL_001008	ACGATTGGAAATTTTAGGATGTTTCACATCTTTTAAAATTACATTCGCAATTGCTTCGCGCAGTAATGAATTAACCTTTTGTATGCGTCTATTTTCAGTCATAATATTCTAAAGTTTTTG	6	+	NC_018625:523536-523655
NC_018625	TWP_GZKSOQASGL_001009	TCTTATCAGTAAGATCATACTTCTGTACAACACTTGCCTGTGGATCTACTGCTGCGCGTTTCTTCCTAGACACACGATGATCAGAAGTTTTGTGAACCTTATGAAGATGAGATTTTGCCT	3	+	NC_018625:644496-644615
NC_018625	TWP_GZKSOQASGL_001010	TGCTGATGCTTTTAACGCTTCTAAAGTTTCTGTTGATGTATTTTCATGTGGCATAATTGAAACATAGACACGAGCAGAATGTAAATCTTTAGATAAACATACCCTAGTAACCGTAATCCA	6	+	NC_018625:523416-523535
NC_018625	TWP_GZKSOQASGL_001011	TTTTAGTAATAGGGACGGACGACGTAGGAAAAGATACTGTACTTGTTTGCGATGGGCTCGACTTTTTAATTGAAGATAGGGGATTTCCCCTCTGCAGGTTTTCTGACCGAGGTGACACTG	1	+	NC_018625:644616-644735
NC_018625	TWP_GZKSOQASGL_001012	TATTTTCCAGAGCAAGTTTTCTATATGATCCTGGGGAGAAAAAATATCTTCGAGATAAAAATTTATCTCGGGAAAATACTTAAGTACGACGCCTTTAGAAGCCTTATAAGCAATGTACCT	6	+	NC_018625:523296-523415
NC_018625	TWP_GZKSOQASGL_001013	GAGTAGGGGTAATTCTCGCTGGCTGTATTGTTGTAGAAAACAAATGTGCTAGAAGTCGCGATGTATTGTATAAAAGCGAAGTTTTCCAATTCCCTGTATGATGCGCAGGAGAGAAGTTAC	3	+	NC_018625:644736-644855
NC_018625	TWP_GZKSOQASGL_001014	CTTCCTTGAGGCTTATCTATTAGAAGAATACCTTCTTTAAGTTCTGTAGCAAGTTCCATAATGATGTCGTCAATGTTTAGATCTTTCTAGCGGGTGGTACTAACTTTTATCTTGTTCTCG	5	+	NC_018625:523176-523295
NC_018625	TWP_GZKSOQASGL_001015	CCCCCCCCCCCCCAACCTTTTTTTTTAAGATCGTTGCGAATGCTTTCCTGAATCATCGCACCAATTTTCACAACATCTTCAGCAGTATTATTTCTTTTGATTAGAGAATTATAAAGAGTT	5	+	NC_018625:644856-644975
NC_018625	TWP_GZKSOQASGL_001016	AATCTACGGCCGATCAACATGACCATCACACCTGTAGCAAAGGGATCCAAAGTCCCTGCATGACCGATTTTTTTTACACCGATCAATTTTGTTAGAGTACGAATAAGACTAAACGAGGTC	3	+	NC_018625:523056-523175
NC_018625	TWP_GZKSOQASGL_001017	ATATCGCTACTTCCATTAGAAGATGGCCATGTGTTCTGATGACTTGTTTCATTATGATAGGCAACAAAGCTGCCACTTTGATTGCGAGAAGAATGCGACGAACTAATTTTGTCAGGGAGA	3	+	NC_018625:644976-645095
NC_018625	TWP_GZKSOQASGL_001018	ACCTTTTTTGACCTACCAACAATTTTTCCATCGCAATCATAAGAATCTGTAGTTGTCCCTAGGTGAGCAACTGCAGCGTATTCTTTATCTTCAAATAATAAAACATCTGAAAGGCGAGTG	5	+	NC_018625:522936-523055
NC_018625	TWP_GZKSOQASGL_001019	GTCATCTAATATTTATTTTACTTTAGAAACCCTGCTATTATATGTTTTTCATAAAAATCTCCAAGAAACTTCTTCGATCTCCTTTACTCCGACTAGTTTACGCATCTTTATAATTCAGTA	6	+	NC_018625:645096-645215
NC_018625	TWP_GZKSOQASGL_001020	TTTCGGGCATATTCATAGAGCTTTTTCCCGTTAACTTTTTTTGCAGAAAACATGGGGGGGATTTGTTGAATTTCCCCTTGGAAATACTGCGAAGCTTCTAGAATTTCTTCATAGGTAGGG	4	+	NC_018625:522816-522935
NC_018625	TWP_GZKSOQASGL_001021	GCTGGGATAGAATTGTTTATATATCTCTATATACAAGCATTATTAGTGTAATTGTTTAAAAAATCTTAATAACATCTTTTAAAACAAAGAAAATTAATTAATTTGTTAACAATATTGATT	8	+	NC_018625:645216-645335
NC_018625	TWP_GZKSOQASGL_001022	ATACTACGAATGTAAGTTCCTTTGCTACATTGTACAGAAAAATGTAGCAGGGGATATTCATATTTTGTAATTTGTAGGCTCACTTGAACCGTAGATTGGCGACGTTCTATTGATAATCCC	5	+	NC_018625:522696-522815
NC_018625	TWP_GZKSOQASGL_001023	ATTAAACTATATAATATACGACAACTTTTTTATAGAGGTTATTAGATGATTAACACAGCTATCGGCGTAATTGGTATAGCAGCATTAGCCAGCGCTTTAGACGAATACGAGTCCGCTCTA	5	+	NC_018625:645336-645455
NC_018625	TWP_GZKSOQASGL_001024	TCAGGACAGTCTAAAAGACAGCCATCAATACATTGATCTATAGAAAAACTACCACTACGTAAACGTCTGAGTTCTTCCAAATAAGCTCCACAGCCTAACATGTTTCCTAGTTCGTGAGCA	4	+	NC_018625:522576-522695
NC_018625	TWP_GZKSOQASGL_001025	AATCAGAATGACACACCACAAAGACCTGGCGAGTACACGGTTTCATCATCAAATGACGCAGTGTTTTTGCTGAGAGATATAGAAAAGTTAACAGAAGTTATTCATACACTTCACTTCACA	5	+	NC_018625:645456-645575
NC_018625	TWP_GZKSOQASGL_001026	TGTGACCTAGATGACAACCATCAAAAAAACCTATAGTTATAGAATCCACAGAGCGGGGAATCGATGTCAAACTATAGAATATTTCCATTAAAATCTCTTAGGTAAGGAGATATATCAAAG	6	+	NC_018625:522456-522575
NC_018625	TWP_GZKSOQASGL_001027	CTTCCTAGCTGGCTGATCAATGATATCAAAGATATCGAAAATGGAGCAAAACGTGTGCTAGAAGTTTCACAAATGCATGGTAACGATAATAGAAACGGATTAGGTGTCTTACAAGGGTTA	5	+	NC_018625:645576-645695
NC_018625	TWP_GZKSOQASGL_001028	GTTCTTTTGTACTTGTAATTAACTTGGGAGTGGGTGACTGTAAAACCGCATGAGGATGTAAGTCAAAAGTAATCACTCCTGACAATCCTGGATAGGAAGATAAAACAGTCAGTAATTTCT	5	+	NC_018625:522336-522455
NC_018625	TWP_GZKSOQASGL_001029	TTCGACAACTACTATCAAGTGCGTGATTACCTGAATAGTGTTTGCTATATTGGTGATGGAACAAACTGCGGAACAAGTCTGGGCAATATAAAATACTATGGATCGGCCACACATATGCCC	3	+	NC_018625:645696-645815
NC_018625	TWP_GZKSOQASGL_001030	TACATCTTAATGTTTGATGCAGGGAACGTATGAAGCTTTCAGCAGATTGATTAGCAAACTCTTGTGTAAAGGAAAGAATACACAAGTAGTCTATAGGAAAATCTTGCAAAAGGAGAAGGC	5	+	NC_018625:522216-522335
NC_018625	TWP_GZKSOQASGL_001031	CACACTATTAAACAGCACCCATTCAAAGCAACATACCCCTCTCCTATACAAGGAAAAGCTAGATTGATGACTATTTCTGCCATAGCCATATTGTCAATACTCGCTTTATCAGCTGTGGTA	4	+	NC_018625:645816-645935
NC_018625	TWP_GZKSOQASGL_001032	TCTTGTGAGGAGCGACTTCTATAATTTCTATTCCTAGAGAATTGGCCAGAGGTTGTAGTGTTTTAGCGTTTCCTTCCCTTCCCTTACCCAATCTAGAGTCATATCCCAAGATTAAACGTC	3	+	NC_018625:522096-522215
NC_018625	TWP_GZKSOQASGL_001033	GCTTTAGGAACCTTGGGAGGGCTGTCTATAATTGCTTTGCCTATTAGCATAGGATTTTCCGTAGCTACTGCTCTAGGATGTGTCCTAACCACCGCCATCCTTATAAAGAAGTTAAAATCT	3	+	NC_018625:645936-646055
NC_018625	TWP_GZKSOQASGL_001034	AACCCGCCTCGATTTTCCCAACATATTTATATGAGTGCCCTAAATGGCGATTAGCGTTATCTAAATCACCTTCCATCAAAAACTGACGAATCCTTTTGCTAGAGACAATCTCTTGATCTA	4	+	NC_018625:521976-522095
NC_018625	TWP_GZKSOQASGL_001035	AGAGTAGTTACCGAATACCGACAGGAAATTATTCCCGTGAGCCAATATCCCCGTCCTATCTACTGGGGTTGCAGCAATTTTAATTAAAAAATTGTTGTAACCCTCAGCAATTTCGCTGTT	3	+	NC_018625:646056-646175
NC_018625	TWP_GZKSOQASGL_001036	TAATCCCTTGATATATCGTAGTGTGATATTCTATTTCGCATGCATATACTCCGAGAGGAAGTAGACATTGATCCTGAGGAAGATTAATTGTAGCAACCCCTAACTGGTTTCCTAAACCAT	5	+	NC_018625:521856-521975
NC_018625	TWP_GZKSOQASGL_001037	CCTTACACTGAATACAAAGCTTGGTGTCCCAGTTGTTCAATTGCGTGAACAACTTTTGATGAACTATGTATCAAAACAGAAAGAGAACAATACCCGACAAACACATCAGAGATAGGAAAT	5	+	NC_018625:646176-646295
NC_018625	TWP_GZKSOQASGL_001038	GGATAAATTTCTTAGGGATTACAGAAACAGTCTCGCCATACAAGTTCCCAGAGAAACCAAAAAGATGCGCTTCTAAACATAACGAATTTCTTCCCACTGTAGGAGCCTTCCCGAGATTCA	3	+	NC_018625:521736-521855
NC_018625	TWP_GZKSOQASGL_001039	ATGTCTCTGATGTGTTTTTGCTCATCCTATGAGTCTATCACATACAGGGAGACGCATGCTGATAGCCTTCATCTTTGGATGAACATTTGTAATGAGATTCTATAAAATACGACTATTTTT	5	+	NC_018625:646296-646415
NC_018625	TWP_GZKSOQASGL_001040	CAGGACGGCGATATTATGCTTTTCTTGCATAATTAGTAGAGAAGAATGCTTTTGCACTCTCTATATCCTTTTGAATGGCTTGAGATAACATTTCTCGAGAAGAGAATTTTCTTTCTTTGC	5	+	NC_018625:521616-521735
NC_018625	TWP_GZKSOQASGL_001041	ATCTTTTATTAATAAAAGAAATAAGATTTAAGTGTTTCAAACTTATTAGTTTAGTATTTAATGAACAAAAATAACCATTGAATATATAACTGACAACCTTGAAAATCTCTTTCCATTTGC	7	+	NC_018625:646416-646535
NC_018625	TWP_GZKSOQASGL_001042	ATTCAAAAAGGGTTTATCCGAGCCGAAGTTGTGACTCTTGAAGATATGATCACCTATGGAAGCCGTACAGGAGTCCGCGAAGCTGGCAAATTACGAGCAGAGGGTAGAGACTACATTGTG	1	+	NC_018625:521496-521615
NC_018625	TWP_GZKSOQASGL_001043	GCAGGTTGAAAATCCGTATATGCCAGATCATGCTATACACAATCACAGCACGCCAAATGCTTTAAACTACGTCTCAATACCTTATAACACTTTCGATTTGAGATTAGACTCACAGATACT	5	+	NC_018625:646536-646655
NC_018625	TWP_GZKSOQASGL_001044	GCTGCTTATCATACACTGGGATTGATTTCTTATTTTACAACTGGACCACAAGAAACCAGGGCTTGGACTATTCCTATAGGATCCACAGCTGCGGAAGCTGCAGGCCAGATTCACACCGAT	1	+	NC_018625:521376-521495
NC_018625	TWP_GZKSOQASGL_001045	CTTAAACAAGTCCTCATCTATTGTGTCCTCACCATTCCCAATAGATGACAAACATGTCTTGGAAATTTTTATCAACAATTTACAAGCCCACGATTTCTCAAATACAGATTTTGATATACA	6	+	NC_018625:646656-646775
NC_018625	TWP_GZKSOQASGL_001046	CCTGTTGTTCCTATTTGTGTACAATTAGAAGAAGAAATCATTTCGCTTCCTGTAGAGGAACGGAAAGACTTTTTAAATAGTTTAGGGCTAAAAGAATCGGGATTAAATCGCTTAGTTCGT	5	+	NC_018625:521256-521375
NC_018625	TWP_GZKSOQASGL_001047	TAACTTTTCATGCGGATATGCATTACATTGCAGAGGCAATCATGAACAAGGGATAATCTACGATATCATAGAGCCCAAAATCCTTGGTCGTGTCGCTTCATGCATAGTAGACCGCAATCT	3	+	NC_018625:646776-646895
NC_018625	TWP_GZKSOQASGL_001048	TATCCCTTTTTAACAGCAAAGCCTATGTTGTATATAGCGAACATAGGTGAGGATTCAATAGCAACGATGCACAATGATTATGTTGCTGTTGTTGAAGAAATTGCCAGAAAGGAAAATGCT	5	+	NC_018625:521136-521255
NC_018625	TWP_GZKSOQASGL_001049	CTTAGAATACCCTTATACAGAGGCTCTCTTAGAAATAATCAAATCCTCTCTACTGCTTAGCAGCCAAAATGGCATACAGTTCCTAGTTACAGAAGCAAACACCTTCCCACAAAATACCCT	4	+	NC_018625:646896-647015
NC_018625	TWP_GZKSOQASGL_001050	GGGAAGAACGACCTAGGGATTGTTTTACCTTTACTTGATAGAGTGATTAAACATTTAGAAAGTGGTCAACCTGTTCGCACGTTAAATTTATCTTCAGAAGAGCAGATACAACTCAAACCT	5	+	NC_018625:521016-521135
NC_018625	TWP_GZKSOQASGL_001051	TGCCACCCAACCAGATTCTTATGATTTAGTACGCAACGTGTCTTTCCTAGGAAGAGCTCTCGATATTGTGACTCTAGATCCTGTGAACATTCTGAATAGCTTACGCGATGTAAACATCCT	3	+	NC_018625:647016-647135
NC_018625	TWP_GZKSOQASGL_001052	ACTCATGTATCGGGAAAGATAGATCCCAGTGATGACATTTCCGTGATAAATTTAGAATTGATCTTTTCTGATTTTTCTTCTGCAACAAGTATTTATAGCAAATTAGAGAAGCAAGCTAAG	6	+	NC_018625:520896-521015
NC_018625	TWP_GZKSOQASGL_001053	AGATTACTCTTTCACAGAAGAAACAGCCATCCCCAGTTCTGACGGGCGTTTAGGAATCCCTCCCGGGACTAAACTATTCCCTAAACCCTCCCTAGACGTATCCGTGAATACATCGATATT	1	+	NC_018625:647136-647255
NC_018625	TWP_GZKSOQASGL_001054	ATTGCTGGTTTGGTGAAGGGAGCTGCAGATGGAGCAGGATTAGGAAATAGGTTTCTTTCTCATATTCGCGAGACGCATGCTGTGGCTCATGTTGTTCGTTGTTTTGACAATGACGATATT	2	+	NC_018625:520776-520895
NC_018625	TWP_GZKSOQASGL_001055	CGAAGAAACCTCATCATTTTCACAAGAATTTTCTACCACAGTAACTATTAACGTTCCTTATTCTTTACCGCGTGTATCTTGTAATTTAGAAAATTCTCATTTGTTCGATAAGAGTTTTGG	6	+	NC_018625:647256-647375
NC_018625	TWP_GZKSOQASGL_001056	CCCTTTTGCACAATTGATCCGAATATTGGTATTGTTCCGGTTATTGATGACCGCTTAGATATTTTAGCTAAGATGAGTCAGAGTCAAAAGGTTATCTATGCCGATATGAAGTTTGTGGAT	5	+	NC_018625:520656-520775
NC_018625	TWP_GZKSOQASGL_001057	ATCCGCACAAACAGAAATTTTAGTAATTAAAAAACAGTTGTTTCCGAGTTATTCTCCTAAACTTTTAGACATCATCAAGAAATATAAACAAGATGCTAAAATACTTATTAATAAAATCAC	7	+	NC_018625:647376-647495
NC_018625	TWP_GZKSOQASGL_001058	AATAGCTACAAAAGATAACATATGGGGCATACAGAATGTGGCATCGTAGGACTTCCCAATGTAGGTAAGTCTGGGTTATTTAATGCTCTTACTGGAGCGCAAGTAGCTTCTTGTAACTAT	4	+	NC_018625:520536-520655
NC_018625	TWP_GZKSOQASGL_001059	TTTTAAAAATTTATGGAGAAACCAAGCGAAAAGTCAAATTCTGACACAAGGAGATGTCCGTCTAGATCTCCAGGGGATGGATAGCGCAAACTTCAATTATCAAATTCAAGTGGGTGGTCA	4	+	NC_018625:647496-647615
NC_018625	TWP_GZKSOQASGL_001060	TTTAGTGATCACACTAAAGGTGCTAGGTTCAAAATGCTAACGAACCGAGTGCAAGCTCCCACAAGCATCGAATCAACGATTCTCATGTTTGTGGGAATTCTTCCCTAGTAAAGGTAATAA	3	+	NC_018625:520416-520535
NC_018625	TWP_GZKSOQASGL_001061	TACCATAGCCGCCGTCTTAATTAGTAAACAAGTATCGGAAATTCGTATTACGTCAGAACAAACTTATGCTCTTAGAAAAATCAAATCAGGATTTCAAAAAAGCTTAGATGACTGTCATAT	6	+	NC_018625:647616-647735
NC_018625	TWP_GZKSOQASGL_001062	TCTTAATTATTCTATTTTGCTACAGTCGAGAAACAAGAGGTTTTTAGGTAAGATCTAGAAAGATCTCAGAGTAAGTTGCTAAGAAAATATTAGTCAGGAAACTTTGATTCCTATATTGTC	6	+	NC_018625:520296-520415
NC_018625	TWP_GZKSOQASGL_001063	TTACCAAATTAGTCTGAAAAGTCTTTCGAATCTACCTGATGACTTAGGCAGCACTAGCACTGACGACGACGACGACGACTTAGCACAAGATGTGGCTTTTTCAGCTAGCTTTACTTATGA	3	+	NC_018625:647736-647855
NC_018625	TWP_GZKSOQASGL_001064	TGCCTTTTCTGTTTTTTCACCCATCGCTTGGCCACAGTTAGATAAATAGCATTAAATAGGAATAATCTGCAAATTACCCTATAAGCGTGTTTTTCACAAGAGAGAAGCCTAGGAGATGAA	5	+	NC_018625:520176-520295
NC_018625	TWP_GZKSOQASGL_001065	TTTTGTAAAGAAAAACACTCAGCATTCCAAAAACACGGTAACATGTACAACAGCTTCACATTCTCTATATACTCTGCAGCAAGATCGTGCTTCAGACCCCGAAAAACTGAAAATAGATGA	5	+	NC_018625:647856-647975
NC_018625	TWP_GZKSOQASGL_001066	AAAAAACGACGATAGATAGAAGGTCGTGAACATTGAAACGATAAAGGTAACCGCGGAAGGAAAATCTTGGGATTTTGCTACCTGGCCTTTTTTCCGTGCATCTCTAAGACGCTTCGGGGT	2	+	NC_018625:520056-520175
NC_018625	TWP_GZKSOQASGL_001067	AGAATTCCAGCAAATTATCACAACTCTTAATATACAAGATCCCAAACACTTAGAAGCTTTTATTTCAAACGTAGGCACTCATTATACGACTTCTGTGACATACGGAGGAGTAGGATTTCA	5	+	NC_018625:647976-648095
NC_018625	TWP_GZKSOQASGL_001068	TAAAGAAGTGGTTAAGATCAAAGTTAAACAGTTATTTAAATAGTATAACGTAACTCTGGGATCGTGATTTATAGGTGCTTCTTTGAAAATAGAAACAAGAAAACTACCGAGATGTTTGGC	6	+	NC_018625:519936-520055
NC_018625	TWP_GZKSOQASGL_001069	AGTGCTCAAAATTAGTTTCGAACAAGTTGAAAAAACTCGAACAAGAGAAAATATCACTATCGACAGCAGCAGCAAACTCGCTTTTAAAAGGTTCTGCTACAAATACAACAGAATCAGGAT	5	+	NC_018625:648096-648215
NC_018625	TWP_GZKSOQASGL_001070	CAGGTTTTCAATAGGATTGAACTTTTTTAAGTCTGGTTTAAAAACCTCTGTAGAAAAGGTCGGTCCTACAACAAGAAATCCTACAAGAATGCCAACAAACCCTACGGCTCCAAGTAAAGG	4	+	NC_018625:519816-519935
NC_018625	TWP_GZKSOQASGL_001071	ACTCTTCTCTTAATTCAACGAGCTCAGCGCAAACGGTATTTTTAGGTGGAACTGTCTTACCAACAATAGAAGAAGATCATTTAGATTTTAAGGATTGGTCAGAAAGCGTACCTCTAAACC	5	+	NC_018625:648216-648335
NC_018625	TWP_GZKSOQASGL_001072	AGTCTCAACGATTAGTGGGACGCGGTTTTTCAATGTGACATACAAAATCAAAGCAGCGCCGAAAATTTTCAAAATAGACTTTAATAACTCAATTAACGTCTTTACTTTGAATTTTTGTTT	6	+	NC_018625:519696-519815
NC_018625	TWP_GZKSOQASGL_001073	CTATTCCCATACAAATTGCCGTTTCTCCTATAACGGATATCCTTATCCCTCAATATTTCCCAACAATGGATACGGCTACCCTCGGAGAAAAAAACAAGCGTTGCAACAAGCAATTGATGT	3	+	NC_018625:648336-648455
NC_018625	TWP_GZKSOQASGL_001074	CTTCCTTTGATACACTAAGTCCAGAACAGCAACGACTAAGAAAAAAATACCAATGGATGTGACTGCTTTATAAAGTATCTCTTTAAAGATAACGGCAATGACAATTGGCGAGACTCCGGC	4	+	NC_018625:519576-519695
NC_018625	TWP_GZKSOQASGL_001075	ATATCTTAAAAAACACAAACCAAAAATGGAAGAAATCCATGAAGGATTTACTTCAGGAATTGAGTTACGTTCTTCTCGATTTATTTTGCGATCAGGAAATTCTTCTTCTATAGTCAGTGA	6	+	NC_018625:648456-648575
NC_018625	TWP_GZKSOQASGL_001076	TTCATAGGCTATTTCTTGCGCGATTTGACGGCGGCGTCCCTTAATTTCTGGATTACCTTCTGTATCCTTAAATTCCTGTTTAACCTCAAACTTTTCCATTTTTAGTTCTTTAGCAAAGTT	5	+	NC_018625:519456-519575
NC_018625	TWP_GZKSOQASGL_001077	GCCCTACCTAGGTTACTGGTCTACTCTCCCCTATCTTTTCCCACAAATAGAAGAAGAATCTGTTGCTGTGCCTTTCGTGTTGTATTTCCAAGTCGAAAATGATCGAATACAGCAAAAGAT	3	+	NC_018625:648576-648695
NC_018625	TWP_GZKSOQASGL_001078	AATTCCCATAGCAATAATCCATGGAGCTTTATATTTTTCCGGCATATAGCCAATAGCTACAGCGATATCCTTAGGGTTTGAAACGACCGCACTTGCATGTTTAATTTGAGAGGAGGTATC	4	+	NC_018625:519336-519455
NC_018625	TWP_GZKSOQASGL_001079	CGTTCATAATACTTTTTGTAATATAGGAGCTGTTGACGTTAGAAAAGGTTTGTACAGATCAGGGTTTGTCGATTATGCGTTTATTGCTTTTTACAGCAGCTATCCAGAAGCTTACTTGGA	5	+	NC_018625:648696-648815
NC_018625	TWP_GZKSOQASGL_001080	TTCTGGAATAAACTTCAACTCTTTTCCTTCATCCCAAAGCTGATGCGCTAAAGGCACATTCCTCATAATAGGAATGCCGTATTTTTCAGCTTCTGTGATGATTCTTTTTGCACGCAAATT	5	+	NC_018625:519216-519335
NC_018625	TWP_GZKSOQASGL_001081	CACCTCATACTATACAGATCGGTGTGGGTTTGAAATAGAGAAAGTCAATGTGACTAAAGACAACATCATCCGAGATGGAGACGAAGTACGACTCAAACACACGGCAAGTAACAAGTATTT	3	+	NC_018625:648816-648935
NC_018625	TWP_GZKSOQASGL_001082	CAAAATTGAGTAGCTTATTCATTATAGATTATCGGGTTGGTTAATGTTTTTATTATTAGGGTTTTGTGCATTAAGGGAAGTGATATAGAGAAGGATTTCTCCAATAGCTTCATACGTTGA	6	+	NC_018625:519096-519215
NC_018625	TWP_GZKSOQASGL_001083	ATCGAATATTAGCATGCGGGATGGTCATAACACTTTAACTAGAACAGATAGTCCAAACGATGCGGTCTTTATCCTAGAAAAATCTAAACGTTAATTCGTTTTTTTCGGCATGTCATAATG	5	+	NC_018625:648936-649055
NC_018625	TWP_GZKSOQASGL_001084	TAGTCGGAGGTAGGGGCAAGATGATCATCAAAACGACACCGATCATCCATAAGGCAAGGATGAGGTCACTCGATTTGTTGATCATATTTAGGGCTGCATCCCCCCCAAAGGTTCTACTGA	1	+	NC_018625:518976-519095
NC_018625	TWP_GZKSOQASGL_001085	CAGTTTATGACATGTCACCTCTCCATACTAAGATCTACTATTCATAAAATCAGTTGATCTCTAGTGCATTTAAGATGGGATTCTAGCATGCACTGGTAAGAGGTGTCATTAAAATATCTG	5	+	NC_018625:649056-649175
NC_018625	TWP_GZKSOQASGL_001086	TTGTTGTGATTAGGAGTAGCGAGGGGAACACCGATAATTGTAAAGCGCTAGGAATGTACAAAGCCACCATCAATAGGAAGACAGAAACAGCTAAATTGATAGTGATCATCAAGTCGACAA	3	+	NC_018625:518856-518975
NC_018625	TWP_GZKSOQASGL_001087	TGTTGTCCGTCCAATTTTCCCAACCACGATACTTGAAATACAACGCAATCCGCGTGATGAGTTTAATAACCAAAGCTATAAGTGCCGGAATAACACATAAATATAGAAATAAAGTTTTTA	5	+	NC_018625:649176-649295
NC_018625	TWP_GZKSOQASGL_001088	TAAATCCAACAACATAGTTCCCTCCAACTACGAAGTCTCCGAAAGCTTGAATGACGTGACCGGCATAAGCTTTAAGAAGAATCTGTCTAGAAGAAGAAATGTTAATACCTAATCGAAACA	5	+	NC_018625:518736-518855
NC_018625	TWP_GZKSOQASGL_001089	ATCTCTCTTGAAAGAATAACGGAATGTGTATGGGCACATAGACAAGTTATCCTCGAGTATTCATCTTGTCAATATAGAGTACGAGAGTTGTGTCTCGAAATTGAAGTAATCGGTCTACTC	5	+	NC_018625:649296-649415
NC_018625	TWP_GZKSOQASGL_001090	CAATAGCCATTTGCTTACCAGGCATAGCATCTAATCGGAATCTTGCAGCTACTTCAGCAACACGCTCAGCACCCTTGGTAACAACGATAAATTGAATAATCGTAATAATTAAGAAGATAA	5	+	NC_018625:518616-518735
NC_018625	TWP_GZKSOQASGL_001091	TCTCAGCTACTGATTCTAAATACCCATTTCCCTTATGGAAGCTATCAAGTTCGTCGAGGAAGTCATGTGAAAAAATCAAAGATGAACATAAGTGAGAAAACATGAATACAGCCAGAAATA	5	+	NC_018625:649416-649535
NC_018625	TWP_GZKSOQASGL_001092	CCCCTTTAATGAACTTCATGGCACCGTCCATGGCTCCATAGAGTTCACTTTCCTTTTGAATCATGCCTCGTTTATCGCGGGCTTGTTGTGCATCAATCATTCCGGCACGCAAGTCAGCAT	1	+	NC_018625:518496-518615
NC_018625	TWP_GZKSOQASGL_001093	GGGGCTTAAAAAATTGAATATTCAGAAAAAAACCGCTTATGAATACATCGCAGAATAACAAGAAATTTGTAGCAAACGATGATATTTTTGTATTTATCAGAAACAGATCGGATAGCCCAT	6	+	NC_018625:649536-649655
NC_018625	TWP_GZKSOQASGL_001094	CGATAGATAACAGAGTGTATACGTGAGCAGCTTGAGCTAGGTCCATGCCGTGCATAGCCACACCAATAGTCAAACCACCGACAATGTTAATTAACGAGATCACAATACCTGCGATAACGT	1	+	NC_018625:518376-518495
NC_018625	TWP_GZKSOQASGL_001095	GCAGCTATCTACAAAAGCTTTACCTAAGCAATTGTTAGGAAATAGCTTTCACAAACTCTCGTGAATGCTACTTAACTTTTCTCCTACCTAAACGATAGAACTCTAACAAGTATCCCAAGA	5	+	NC_018625:649656-649775
NC_018625	TWP_GZKSOQASGL_001096	CTAACTGAGAGGAAATCTCTTTACCTAAGTTCGTGTTTTTATCACTAGAAACTCGAGTAGTAACGATACCAGCAGTTAAGGAAATCAGTAGTGAAGGAATCTGAGAAACTAAACCATCAC	5	+	NC_018625:518256-518375
NC_018625	TWP_GZKSOQASGL_001097	CCCGATTTAGAAGGAGTACTTTTGTACTCGCATCTGCAAATGAAGAAACTATCGCCTCGACATTCAGTTGTATGACTTCTTTAAGTGTGAGTGGTGAAGATTTCACATGACTTAACTCAG	4	+	NC_018625:649776-649895
NC_018625	TWP_GZKSOQASGL_001098	TAACACCAAGAATACCAAAGATAAGAGAGAGTATGGAGAATGACCAAAGTGGGAACCCTTTAAAAAAGCCCACGCCTAAAGTTGCTGCAGAGGCTAAGAGTAAAGCTCTAGGTTCTTTAA	3	+	NC_018625:518136-518255
NC_018625	TWP_GZKSOQASGL_001099	AATCTTCATCTGAAGGGAATCCAGATAAAAGTAGCATCGTATTTTGCAAAGAAGTCCCTCCCATTTGAGGATTGTCGGAACTCAATGTTACACTAAGCTTATGATGCCTAAATAAAGAAA	5	+	NC_018625:649896-650015
NC_018625	TWP_GZKSOQASGL_001100	TTAAGGAGTAATCATCTGGGTTATCTCCAGCTGCTGCAGCTCCGTCTGAAGCAGCTCCTACTGTTGTTGATGCTCCAGAGGCACCCTGTTTAGAAGCACTGTTTTTCTTCGCAAGAAGGA	1	+	NC_018625:518016-518135
NC_018625	TWP_GZKSOQASGL_001101	AAAAGGATGACCATCCAGGCTATTAATCATCGTTTTACCTATCTTTTTCAATCCTGAATACTGGTGCAATGAAGCTCCCAGTATAAGATTAATAGCAGGGGCCATGACAAGCGTGATATT	4	+	NC_018625:650016-650135
NC_018625	TWP_GZKSOQASGL_001102	CTTGATACAAAGCTTGACGCATTTTCGGGATCATATCGTCAACGAAACTTTGACCAGACTTCGTTTTTTGTTGAATCAACTTAGATAAGTCTTTTCCTAATTCTAAAATTACTGGCAACG	5	+	NC_018625:517896-518015
NC_018625	TWP_GZKSOQASGL_001103	CTTCTCTTGGATTTCATGAATAGTCGGTAAGTGTTCAATTGCCTGAAACCCGTGTGCTATTCTCTGTATAGGTAAAGCCTTCAAAGTTTGGCTTAAATATAAAAAGCCTGTCCCCTCTCC	3	+	NC_018625:650136-650255
NC_018625	TWP_GZKSOQASGL_001104	GGTTTGCAGGAATTTTTCCTCGAACGTAGGGAACTTCATTAAGAAGAATCATGTAATCATAACCCTCTAGAGAAGGAGAGTCAGTGCGCACATGAATTCCTGGGTAACGAATACCAATAT	3	+	NC_018625:517776-517895
NC_018625	TWP_GZKSOQASGL_001105	TGCATGAGCTTCACACCCGAATCCCCTGTCATATGCGTAACGATATCCTGGTGTTAATTTCATAGGTGCTGCCTGAGGGCAAGTTTCTGCTCCAGCAGATTGCAATCCAACAAAAAGATT	1	+	NC_018625:650256-650375
NC_018625	TWP_GZKSOQASGL_001106	CTAGAATAGCTTTAGCATCTTCACTAACCCAAGCAGAAGGGAGACCCGCAGCATTTTTATAAGTAAGGAAAGGAAGATTGTATCTCTTAAGATTTTCTTCAACTTCGTTAGTTAACACAT	5	+	NC_018625:517656-517775
NC_018625	TWP_GZKSOQASGL_001107	AGGAAAATACGCTTCAGCCTCATCAAGCCATTGTGCAGCCTCTTCGGAGCGTTGTTGTGTAGATTGTTGTAGGTTGGAAGAATCTGTTTTATTAAAACAATTCAAAAAACGCAGGACAAT	4	+	NC_018625:650376-650495
NC_018625	TWP_GZKSOQASGL_001108	ATTCAATCATAGAGCGTACCTCTTGAATTCCTAAGAATTCTTGGGAGCTTCTATGGAAGAAGTAAGACAGATGAAGAATAATCACCTCTAAAGGTGTCCAATACTTAATAGCTGCTTTTT	5	+	NC_018625:517536-517655
NC_018625	TWP_GZKSOQASGL_001109	CCCTTGACACTGGAAAAGATGTGCAGCCCTAGAAAAAAGATCATACAAGCGGAAACGAGCTTCTTGAGGCGCAAGTGAAGGATAAATAGCGTACGCTATGCGTATATTTTGTTGGACTTC	2	+	NC_018625:650496-650615
NC_018625	TWP_GZKSOQASGL_001110	TACGTAGGTCTTTGATAGAGATCTGCTCTTGGACTAAACGTTTGAAAATTTCAGTAAGCTTTTGCAGAGGGATAAGTCGCGTAACTTCTTTAACAAGATCTGGGAACGAGCGTTCCATAA	4	+	NC_018625:517416-517535
NC_018625	TWP_GZKSOQASGL_001111	AGTATAGATGATGTTATCTTTTATACATTGCTTTAAATAGTTTTGCAAAACTAGCCAAAGATCATTTTCATTCTGAATTCCTCCTGGAGGGTACCTGTGTCCCTGTACAGTAGCCATAAT	5	+	NC_018625:650616-650735
NC_018625	TWP_GZKSOQASGL_001112	CAGATTGTCCTTGGGAAAATTTGAAACTAATGTAAAGTTTCAGAGAAGAACGTACGTATTCAGTTAGCAATACAGTATCTTTTTCAGTTTGAGCCCATTCACTTAAGGATTCTAAAATTG	6	+	NC_018625:517296-517415
NC_018625	TWP_GZKSOQASGL_001113	CCGATCAAAGCTCGAAAAATCTCGAGAAATCACAGCATATTTTAACACAGAAACATCAGGATCCTTCTCATAGCGGATACTCTCAAAATTCTTAAATATTTCAGAATAGTTCTTATGAGG	5	+	NC_018625:650736-650855
NC_018625	TWP_GZKSOQASGL_001114	ATTTTAAGATTAGGTTTACAGAATCAGGATCCAAAGCAAGATAAGATCCTGCAGAGGTTTGTTTAATGGCTCCACGGATCATCTCTTCAATTTCTGGATCGAGTAAATAAACTGAGATTG	5	+	NC_018625:517176-517295
NC_018625	TWP_GZKSOQASGL_001115	GTTCTTACTAGATAAAGGAGAGAATGTCCATTCACCGTTCTTCCATTTTATAAGCCCATTTCTTACTCCTAACTCCCAAGCTGTTCGCGGTGAAATCGTCCCCGGAAGATGCACATGAAT	2	+	NC_018625:650856-650975
NC_018625	TWP_GZKSOQASGL_001116	CAGCGATATCAGGGAATTCTGTTTCTATTAATTTCCTTACATATCGTCTTACGTCAATTGCTGTCAACAGCACAGGAGGCTGACCTCCTGGAGGAGTTGGCGTAATTGTATTTCTCATAG	3	+	NC_018625:517056-517175
NC_018625	TWP_GZKSOQASGL_001117	ATCTGCTTTAGGTAGGTTCTTAATGAATTGACTTGTGCACAGAGTATCATCGAGCTCAGAGGATAGTTGAGACAACTGTTCGATAATAAAAAAAGCTTATTATCAACCATATTCTTTGCT	5	+	NC_018625:650976-651095
NC_018625	TWP_GZKSOQASGL_001118	AGCCTCCGGCTCCTCCAGATGCTGCCATATGTCCTCTTTAAGAATTGACAGATTAGAAAATCTGAATTCTTCCTAATGGCTGGATGCGAATCTCTGGGAGAATCTCTTGGTAAGAAATCA	2	+	NC_018625:516936-517055
NC_018625	TWP_GZKSOQASGL_001119	TTCTTAGATTTGAGTTTTATTCCCATTCAATAGTTGCTGGAGGTTTATCAGAAATATCATAAACAACTCTGCTAACTTCAGGGATTTCATTAATGATGCGAGACGAACACTGGTTAAGAA	6	+	NC_018625:651096-651215
NC_018625	TWP_GZKSOQASGL_001120	CCTGAGAATCCCGAATCATGCTGATGTCAGATTGCTCTTGACTCGCTACAACTTCTTGGGCATCAGCTTTTGCTGCTGCAGCTTGTACTTGTGCAACATCAACAGCTTGTGCACCACCTA	1	+	NC_018625:516816-516935
NC_018625	TWP_GZKSOQASGL_001121	ATTCTCTGGATAACTGAGACCAGCACGCTGTCATAAAATCATTAGACTCTACAGCACGTAAAACTATCGTGTAGCCGTAATGTCTACAGTCACCTTTGATAGAGACAGACTTCACAGGTA	3	+	NC_018625:651216-651335
NC_018625	TWP_GZKSOQASGL_001122	TATCGCCAGTACTTTCAGATTTTTTTTCTGTTTGCGCAGCACCTTTTCTTCTGGATTCTAAGGTTTGAAATTTCTCTTCTTTCTTCCTAGTGCGCGTTGCTGCCTGAGGATTCGTTAAAT	4	+	NC_018625:516696-516815
NC_018625	TWP_GZKSOQASGL_001123	AAAAGACAGCAAATGCTTGGCTGACATCCTGGTATAAATCAGCTTTTTTTAGTTCTTCAATAAATATGCTATCCGCATTTCTTACGATTTCTACATACTCTTGACGAACTTCTCCAAGAA	5	+	NC_018625:651336-651455
NC_018625	TWP_GZKSOQASGL_001124	GATCTAAGATGTCTTCTTCAGAAGAATCATCATGTAAAGAATCTTGGATACTGCGTAAATCTTGGCCTGAAATTTCTGCATTGTTTTCGGTATATTTATCAGCAAGATCTGCATCAGATT	5	+	NC_018625:516576-516695
NC_018625	TWP_GZKSOQASGL_001125	CTCTGATTCCTAAACCTGGTCCTGGAAAAGGATGTCGGTTGATAAATACTTCCGGCAAACCTAAGGTCTTACCTAAAGCTCGAATTTCATCTTTAAAAAGAAAACGTAGAGGTTCTAAGA	4	+	NC_018625:651456-651575
NC_018625	TWP_GZKSOQASGL_001126	GAGTTTGTTGTGCTTTGATTAAAGAGTCTTTTAAAGCCCCTTTAGACGCTGGTGTTGTTTGAACTAGGTAATCTAAGGCAATACCTTGAAGGGCAGGATCAGAAAACTTAGATTTTACAA	5	+	NC_018625:516456-516575
NC_018625	TWP_GZKSOQASGL_001127	GCTTTAGATTTAACTTTTCTGGAAGCCCGCCGACATTATGATGAGATTTAATCACTTGCGTTGCGTCACAAGACTTCGCCGACTCAATTACATCAGAATAAATAGTCCCCTGAGCTAACC	3	+	NC_018625:651576-651695
NC_018625	TWP_GZKSOQASGL_001128	TCACTTGAAGATAGAGAGCACGCAATCCTGGAGCAGATGTTTGTAAAATATTTGCATACTCTTGCGAGGCAAATAGAATATTTTTACCACCAACAACAGCTTGGCGATTCTGTTGCATGT	4	+	NC_018625:516336-516455
NC_018625	TWP_GZKSOQASGL_001129	ACTGAACATTAAGGTCTCTAGATATGTTATCAAAAACATCGACAAAAGCAGCTCCTATAACCTTACGTTTTAATTCAGGATCATATACTCCAGATAAATCTCGGAAAAATTTTTCAGAAG	6	+	NC_018625:651696-651815
NC_018625	TWP_GZKSOQASGL_001130	CTGATTTTAAATCTGCAGACATCCCCTTAAGAATAAAGGAAGATACAGTCCCCATTTCCTCATAGTTGTAGCGTGTCTGCAACATCTGAAGTAATTGCTCACATGTATGAAAATCTGAGG	4	+	NC_018625:516216-516335
NC_018625	TWP_GZKSOQASGL_001131	CATCTTCCACGATCACTTCTAGCCCTAAAGAAGCAAACAACTGTTTCACCTCTTGAGCTTCACCTTTTCTTAACAATCCTGTATCTACAAAGACACAAGACAAACGATCACCTAAAGCAT	4	+	NC_018625:651816-651935
NC_018625	TWP_GZKSOQASGL_001132	ATGATGCCATAACATTAGGGAATTTATCCTGGAAAAAACTATAACCCGTAATTACAGCTTGAAGATTGCGAGTTTCTGACATCATCACCTGTAACTTTATGGGGGAAACAGAAGATCCTT	5	+	NC_018625:516096-516215
NC_018625	TWP_GZKSOQASGL_001133	GATGCAGTAAAACAGCTAAAACAGAAGAATCTACGCCTCCAGAAAGAGCTAGTAATACGCGTTCCGTTTCTCCGACTTTTTCTTGTATCTCTTTAATAAGTTGTTTCCCGATTTTTTGAG	5	+	NC_018625:651936-652055
NC_018625	TWP_GZKSOQASGL_001134	CCCGAACTCCTCGTTCCATTTTTGAAGCTGTAGCGAATTTATCGTTGATTAACTTAAAGAAGGTATCAGCAACTTTATCAAATTTGAGATCTTCGGGGATAGACACTCCATCAGCTTTTA	5	+	NC_018625:515976-516095
NC_018625	TWP_GZKSOQASGL_001135	TTTCCCAGGTTTCTGGAGCTCGACAAATATGCCTCACAAAATTGGATAAAATTTTATCACCTATGGAATGAGAATCTGAAACCTCAGGATGGAATTGGAGACCGAAAATCTTTTTTTGAG	5	+	NC_018625:652056-652175
NC_018625	TWP_GZKSOQASGL_001136	TAGTACCTAATTCTTGACGTTTTTCTGCTGAAGAAAATAATCGCGCTGAAGTTCCTCTTAAGGCAGTAAAGAAAAGATTAAGTATCCCAGTAATAGCTTCAGTATCATTACCGACAAGAT	5	+	NC_018625:515856-515975
NC_018625	TWP_GZKSOQASGL_001137	GGCATTCTATAGCAGCAACAGGACAGCGTTGAGAACTTGCTGTAATGGAGAAATCTTTAGGAGGCACAGTAACAGAATCACAATGACTCATACGAATTTCGGTCTGAAAGGAGTCCTTAT	3	+	NC_018625:652176-652295
NC_018625	TWP_GZKSOQASGL_001138	CAAACTGATTTTGCATGGTAATCCGTAAAAATTAAGACCAAGGATAAGGTTTGGGGAAGTCTGTAGATTTTGGGTAATCTTCGTTATGGGTATTCACAGAATCTAAGGCATTCGCCATCA	5	+	NC_018625:515736-515855
NC_018625	TWP_GZKSOQASGL_001139	CCACAAGACCTTGGAAAAGTTCACTAGGATAAAAAGTTATAGGGATATAACCAAATTCGTTGGCTCCTCTTTGCACCTCACTTCCAAAATCTCTTGCGATAAGTTGCATACCATAACACA	4	+	NC_018625:652296-652415
NC_018625	TWP_GZKSOQASGL_001140	TACTATCTTCTTCGAGTTGTACAGGAACTTGAGTAGCACTAAAGCGAATTAAACACGCATGGTTTTTATCAGGAACTAAGGATGTGTTTAATTTTGTACCTAGAGATTCCAAAAGTTGTT	5	+	NC_018625:515616-515735
NC_018625	TWP_GZKSOQASGL_001141	CACCAAGTATAGGAATATTCGCATTATAGATTTCTTGATCAACTTTTGGGCTATTTTCCTGGTAAACAGAGTGAGGCCCTCCAGAAAAAATCAAACCCGCAGGCTGCTTGTGAAGAATAT	4	+	NC_018625:652416-652535
NC_018625	TWP_GZKSOQASGL_001142	TGCCTTTAATATTCGATTGTGGGGAAGCATTTACAGAAAGAGCAGCTTTGAAAATACGCTCGCGGAATACATTTTCTGGTAGAGTCCCAAGGATTGTGCCTACAGCAATGTTTCCCAAAG	3	+	NC_018625:515496-515615
NC_018625	TWP_GZKSOQASGL_001143	CTTCCAAAGATGTATTCCAAGGAAGCACCTCACAAAACACCGAAAACGCACGTATCTTTTTTGCCAGAACATTGGTGTATTGCGAGCCAAAATCAAGAATGAGAATCTTACTCAAGATAG	4	+	NC_018625:652536-652655
NC_018625	TWP_GZKSOQASGL_001144	AAATTTTTGCATGCATTGAAAAAAGGTTTAAGTAGTGGAAGAGCTTCTCTCCATTTAGATAATTCATATTTAAAACGTCGGATAAATAAAGCTGTTGTGAAATCTCTCCATAACCAAGTA	6	+	NC_018625:515376-515495
NC_018625	TWP_GZKSOQASGL_001145	CAAAACCTCCTATTTAGAGATCTGGTAGTTCAGGGTGCCTTGAACGTATTGTAAATTATGAATATGACTTTCTGTTTTTCCTGAATGAGTGATACGAACAAATACCGCGTTTTTTTGTAA	5	+	NC_018625:652656-652775
NC_018625	TWP_GZKSOQASGL_001146	TTTAGAAAATGGCGTCATAAATCATACGAGCGTACATGTGTAGACCCATGTACCGTTATAAATGATACATGCCTAGGACATGTAGATCAGGAAGATTGCCTGTTTCTAAAGCTGCTATCC	4	+	NC_018625:515256-515375
NC_018625	TWP_GZKSOQASGL_001147	TTCTTCTAAGTTACGCGCACCTAAATATCCCATACCTGACCGCAGACCACCTAAGATCTGATAAAGCACATCATCAAGCGAACCTTTGTACGGCACAAGTCCTTCAACCCCTTCGGGAAC	1	+	NC_018625:652776-652895
NC_018625	TWP_GZKSOQASGL_001148	AATGCCACAGCTATTTTTGGTATGTAGAGAAAATAACGGAACACAAATTCCATGCTTGGGCATGGTGCCTAAAGGTTTCCAGTTGTGCTTAGCTGGAGAGTCTTGAATATAGCGTAAAGC	3	+	NC_018625:515136-515255
NC_018625	TWP_GZKSOQASGL_001149	AAATTTTTTAGCATTACATTCTTGAAAATAACGCTCAGCACTTCCTTTTTCCATAGCACCCTGAGAACCCATTCCCCTATACATTTTGTACGCTTGACCATGAACATGAACTATATCTCC	5	+	NC_018625:652896-653015
NC_018625	TWP_GZKSOQASGL_001150	AGATATGCTGTTGTAAGGGCTACTATCTTCACCGCTATCGTTAATAGGAAGAATCTGTATGATCTGTAACTTATGTTTTTGGCACCAAGAAATCAGAGGAAGGAGATCTAAGAATTCGCC	4	+	NC_018625:515016-515135
NC_018625	TWP_GZKSOQASGL_001151	TGGGGTCTCGTTGGTACCTGCTAACATACTGCCAAGCATAACGCAATGCGCCCCAGCAGCAAGGGCTTTAACAATATCGCCAGAGTAACGCATGCCTCCATCAGCAATAATACGAACAGA	1	+	NC_018625:653016-653135
NC_018625	TWP_GZKSOQASGL_001152	GTGCACATAAGGAAGTTGAGATAGTGCTTGCATTGTCTTTAACTTAGACTGAGCATGGGGAATAGACTGAACGTGGGGAAGGCTTGCTAAGGAAAGATAAAGGGGATTGAGAGCGACTGA	1	+	NC_018625:514896-515015
NC_018625	TWP_GZKSOQASGL_001153	AGAACCGCGCAAAGCCTCTACAACATCCATAATCGCTGTCAATTGAGGCACTCCCACACCCGAAACAATCCGTGTTGTGCATATAGATCCAGGTCCTATACCCACCTTAACAGCGTCTAC	1	+	NC_018625:653136-653255
NC_018625	TWP_GZKSOQASGL_001154	CCAATATTTTTCTTTTTCACAAAAGATCAGAAATTCTTCATCTTTTAAAGCACCGATTTTTACTACGTATTGATAGTAGTCTTGAAGAAATTCCCATTTTGCAACTTTGACTTGTGGGTA	6	+	NC_018625:514776-514895
NC_018625	TWP_GZKSOQASGL_001155	ACCAATTTCAGCTAAACACAGAGCTGCTTCCCTTGAGACAATGTTTCCTACTATGAGCGTCACTTCAGGATAGTTCTTTTTAAGATACTCGGCGGTATCCAGTACCAATCTAGAGTGTCC	2	+	NC_018625:653256-653375
NC_018625	TWP_GZKSOQASGL_001156	TTGGAATTGTTTCTCAAATTTTGAGAAGTTTGTCCTATCCGTATAGGCTTTTGCCCAGTTATTTATTGGAGCTCCTTTGAGATAGGATTTTATAGAACGGAATACTGTATAGGGACGTAG	5	+	NC_018625:514656-514775
NC_018625	TWP_GZKSOQASGL_001157	ATGAGCAGTATCGACTACTAAAGCATCTACACCAGCTTCAACTAACATATCCGCTCTTTCCCAGCCTTGTTGACCGACACCTACAGCACAGCCAACTGCAAAAGAAGCATCTTGGGATTT	1	+	NC_018625:653376-653495
NC_018625	TWP_GZKSOQASGL_001158	ACTAATGAGAATAGGAAGATCGCCTTTAAGTAGAATCTGATGATCATCAGCATAGGATTTTACTTGAGACATTTGCTGAAAGCACAGGAATTGGAGATAGGAGAAAAACTCGCATTCTTT	5	+	NC_018625:514536-514655
NC_018625	TWP_GZKSOQASGL_001159	TATTTGTTTCACAACACTCACTTGCTCATTCACAGTGAGATTTTTATGAACAACACCCAAACCTCCAGCTACTGCTATACCTCTAGCCATGGAGAATTCTGTAATAGAATCCATGGCAGC	3	+	NC_018625:653496-653615
NC_018625	TWP_GZKSOQASGL_001160	CATATGATAAACGGGAAGGTGCCAATTCTGCCCTTCAATATTGTAAATATCGGGAGGAGCGCCTGCCGATCCTGATGAGGAAAAGAATTGTCTATAGTACCAAACGTCACAACTATCCTT	2	+	NC_018625:514416-514535
NC_018625	TWP_GZKSOQASGL_001161	GGACAAAATAGGAATAGATAAAGGCAAAGACTTTGAAACAGAAGAAGACAAACACGTTTCTTGTGGAAGTACTTCAGAGTACTGAGGTTTTAACAAAACATCGTCAAAAGTCAGAGCTTC	5	+	NC_018625:653616-653735
NC_018625	TWP_GZKSOQASGL_001162	GTCCCACACCCATAGACGAAAGAATCCTACGATATGATCAAGCCTGTATAGAGAGTAGAAATTCTCAGCGTAGCGGAGACGTGCTTTCCACCAGGTGTAATTATCTTGGGCTAAATTGTG	1	+	NC_018625:514296-514415
NC_018625	TWP_GZKSOQASGL_001163	ACGCATATAGTTCTCAAAGTGAAGATAATCAAGTTCGGTACGCAATTAAAGAACCCATGCTTCTCACTAAAAAAAAGGATAAACTGCCTAAAAACAAGAGTGAAAGCATTGTAGTTGGGG	5	+	NC_018625:653736-653855
NC_018625	TWP_GZKSOQASGL_001164	TCCTAAATCTTCTCCTATAGGGAGCATGCGGGATGCGCGTAGTATGTGCTTCAGTATGTCTGTGCCTTGGCGAAGATATTCACTCGCATCTTCTGGTTGAAACTTTCCATTTCCTGAAGA	1	+	NC_018625:514176-514295
NC_018625	TWP_GZKSOQASGL_001165	AGGATACTAGCACTTATCTACAATAATCTCAATGGATTATTGAAAAATTGAGTAAAAATTCACTCATAAGAAACGATGGATCCCAAACTGTGCGAAAATGCCAAAAAGATCAAATCAACT	6	+	NC_018625:653856-653975
NC_018625	TWP_GZKSOQASGL_001166	GGAGTATTGATCTAAGGGAATGAAACTCCCATCACCTTCCCAATTGCGTTCCCACCGAGGAATGCGTGTGCCGCATATGCCTAGTTTTAACAAGGTGTGTTTTATATCAGAAGGCACGCT	1	+	NC_018625:514056-514175
NC_018625	TWP_GZKSOQASGL_001167	CAGACAATTTCGCTGAGCTCTAGTGTAGAAAACTCAGAAAATCACACAGAATAACTGAGAGCTTTTAAAAAGCTCTCAGAATACATTGAGATGACTGAATTTACAGTGCAACAGACAACA	5	+	NC_018625:653976-654095
NC_018625	TWP_GZKSOQASGL_001168	GACAGGAGTAAAAGGTATTCCTAAAAATTTTGCAAATTTTCGAGCTTCTTTCGGGGCATGTCGCCACCAAAGAGCAAGTGTATCCGAATCATGTGTGGATAATGAAGTCACTGATAGAGG	3	+	NC_018625:513936-514055
NC_018625	TWP_GZKSOQASGL_001169	CTAATAACGAATAGGAGCGTCTTTATATTCATCGTGAATTGTTTTTACCGATCGACCGTCAGCTAAAAAAGTTGTCTCCAAATAATCCTCAGCAAAGTGTTCTCCAAAACTCTCCCTCAC	4	+	NC_018625:654096-654215
NC_018625	TWP_GZKSOQASGL_001170	TAGATTGTCAGATACTAAATCAGGGCAAAGTGCGAGGTAGTCGTTAATTAAGTTAATATGAAAAATAGATGATGTTTTGTGAGAAACTTTTAGGATATGTTTTTGATCTTCCTCAGAGAG	6	+	NC_018625:513816-513935
NC_018625	TWP_GZKSOQASGL_001171	ATTATCGGATGTTATTCCCTCCCAGACCATGGAATAGTATCCCTTCACAGGAAGCACATGATGGGTACAAACTTGATCCCCAGCCATCCACGCATAAGCTATACTGTGCCTACAGCGCTC	1	+	NC_018625:654216-654335
NC_018625	TWP_GZKSOQASGL_001172	TATTTCGGAGAGATGCGCATTGAACGCATCATGAGTGACTATTTCTTCCATGGAAGGCTTGATTCTATATACCCAATTATTTTTTGATACTGTTCCCGGTATATTTATGCGTTCGTATTT	5	+	NC_018625:513696-513815
NC_018625	TWP_GZKSOQASGL_001173	TGAAGAGACATAATCAGAAACAACAACGGGAACGCAATTATAAACTCCTTTACGACGACGACAGGCAACGAAATCATCTTCTCCAAGAGCTAGAATAATTCCATTGCAACGCTTCCCTGG	3	+	NC_018625:654336-654455
NC_018625	TWP_GZKSOQASGL_001174	TAGACATTTTCTGATATATCCGAAAGATTTTTTCTTCAAAAAATTTTAATTATAGCGATTTAATAAGAAAATCTTGATTTCACTTAGAATAGTAAAATTCGTGGTTTAAAGATCAGCAAA	7	+	NC_018625:513576-513695
NC_018625	TWP_GZKSOQASGL_001175	AGCATACTTCAAATTCAGGGCACCATGATTCTCTTCACCATCCGCATCTGTTACTCTAGAGGACTTTCCAAAGAGACGAATATCCAAATTATATACTCTAACATAATTATGAAGCCAAAC	5	+	NC_018625:654456-654575
NC_018625	TWP_GZKSOQASGL_001176	TAGCTATTGCCACGGCGAGGTCTTTTCCCAGTAAGTGGACACTTTCTTGACATGATTTCCCTACATTAACTTCGTCGTTATCGCAAGAATAAGACATATATAATTGAAAAGAATCTATGT	5	+	NC_018625:513456-513575
NC_018625	TWP_GZKSOQASGL_001177	AGCATGTGGGTAGTATTCTTGAAGCGTATTTTTCGCTGAAATAGGGTTCATTAAACTTCCATACACCACGATAGGAATATAGGGAGTCGTTAATTGCATTTTTGTATGTATCTCCTTCCA	5	+	NC_018625:654576-654695
NC_018625	TWP_GZKSOQASGL_001178	TTATTTTCTTCGGTAGACCAAAGTCTCTTGGTAACCATATTAGGGAAGAAACGACGTGGAGTTTTCCCCGTAACTTTTAGACCGATTCCTTTTTTCTTTTTTGCAATACCTCGGATGGTG	4	+	NC_018625:513336-513455
NC_018625	TWP_GZKSOQASGL_001179	CATCCTTCGTGATTCATTATCTACTCTTTCGATAACCTTAGGATCTATGTTTTCTTTAGATAGATATTGAGAAGGTAGATAGGCAGCAGGATAGGATAGAAAATCAGAAATAGGTAATTG	6	+	NC_018625:654696-654815
NC_018625	TWP_GZKSOQASGL_001180	CTATTCCCCTTTATTTGTAAAGATCACAGACCTTTGCTTTTAGCTCTTGCTATTACTTTTTCTAAGCCAAGCTTGTCGATAAGGCGCAAGGCAGAAGCTGAAATCTTAAGTTTAAGAAAT	5	+	NC_018625:513216-513335
NC_018625	TWP_GZKSOQASGL_001181	AATACAAAATACCTGTTCAAACGTGTCTGTGCTATTTTTTGAGGAAATAGATTGGGAACAACCAGTAAGAATGAGTAGAACACATCCCAATAAATATATCATTGATTTACGCATAGAATC	6	+	NC_018625:654816-654935
NC_018625	TWP_GZKSOQASGL_001182	TTTGAATAACCCTACGATGAATTTCAGGGAGCTCTAAATAAGGATCTACTGGAGCAAAGATGTCTATAAGATCATGATGTGAACGTAAAAGGGAAACAAAGTGTCTTAACGAAGACATGG	5	+	NC_018625:513096-513215
NC_018625	TWP_GZKSOQASGL_001183	CTCTTTGATAACGAGAAGAAGACAATTAATATAACCTGAGTATTCTTAGCTAACTGACTGCTGCAAAGGCTAATTTTTCATTAAGTTTTTCAACGTGAAGAACGTTGTATGTATTCTCAC	6	+	NC_018625:654936-655055
NC_018625	TWP_GZKSOQASGL_001184	TTATATCGTTAGGAACTCTGGAAAAGATCAGGTCGACACGTTTCTGGGCCCCAAATAGATTTGTAAGAACGGGAAAAGAGGACCCTTGGACATTATGGAATAAAAGAGCCGGACCTTGGT	2	+	NC_018625:512976-513095
NC_018625	TWP_GZKSOQASGL_001185	AGCTTGCAATATAGCAATTAAGCACCTGTCTCAAAGAAAGAGGATATATTTATAGAAATACAGCCTTAAATTCTAAACACGCATGAATTCGTCAATTGCAGTCATATTGTCGCCTGGAAA	5	+	NC_018625:655056-655175
NC_018625	TWP_GZKSOQASGL_001186	GTAGCTTAGAGAAACATGGCTTACGCAAGCCTACAGATAAACCACGCAACAACAGCCGACGTTTTTCCCATAATTGAGATAACTTAGGCGGGGAAGAGAGCAAATGAATAACTTGAGATA	3	+	NC_018625:512856-512975
NC_018625	TWP_GZKSOQASGL_001187	TGGTACAACCAATAGGGAACCTAGATTCTCATTTAGATTTTTCTGAAATTTTTTCAAAAAAATCTGAGTAAAGATAATGAGTATCTCCATGAAATTAAATATCTTTTCTTAGCCTCTAGA	6	+	NC_018625:655176-655295
NC_018625	TWP_GZKSOQASGL_001188	CTTTAGAACTAGGAGACTCGGTATAGACTAGAGGAAGAGTGAGAAAAGCCCCGCCATCTTCAGGCCAGCTTGTAAGCATAGGCAATTGATGTAAATCAACAGAAGACATCTTATGATGAG	2	+	NC_018625:512736-512855
NC_018625	TWP_GZKSOQASGL_001189	TTCAGCAGTGGTGTTTTCGGTTCTTAGAAAAGAAGATGACCCGTTGCGATTAAAAAAAATTTTATATATTGTGTTCAACCGAAACTCATGAACCAATTAGGGATTCGGCATGTCAAATCC	5	+	NC_018625:655296-655415
NC_018625	TWP_GZKSOQASGL_001190	GATTTTCCTTTTTCATCTCTGCTTCATGAAAATGCATCCCTCCGCCTTTTTGGATTTGGAAATGCAAACCCAAAGTATTTTTATCGAATCTTTGCATTCGATACATTCCTAAATTCGGTA	5	+	NC_018625:512616-512735
NC_018625	TWP_GZKSOQASGL_001191	AGTACCTACAAACAACAAAATACTTTCCTCATTCCCTTCAACTATAAGCCTTAGTGAGGCAAACAGGAACCCATCACAACGTTGCTCATCTCTTAGATTGTTTCTAGACACTATGTTAAT	5	+	NC_018625:655416-655535
NC_018625	TWP_GZKSOQASGL_001192	AGAGTAATTTTGATCCTTGTAAAAATGTACAAAAGAGTAATTCGGAGACATTCTCTGGCAAGGGTGCTATGGCAGAAAGTATTAAAAAGGGGTTGCCTGATAGAAATACGGTAACTGGAA	5	+	NC_018625:512496-512615
NC_018625	TWP_GZKSOQASGL_001193	AGTTTTAGGTTCTTCTACTATAATTGCCATCTTCGCTGCAATTTTTTTTCTTAATGGTCTGAACTTGCTCAACACAACAACAATTGTCTTATCTTCAGTTCTGATACTTATAGGCATCAT	6	+	NC_018625:655536-655655
NC_018625	TWP_GZKSOQASGL_001194	AATAGCCGAAATGATCTCCGAAGGGACCCTCGGGCCTGCGTTCACCACAAATACCCTCACCGGTTAAGATGAACTCAGAGTCGTAAAGTAGGGGGTGGCGAGTTTCAGGATCTTTTTTAT	1	+	NC_018625:512376-512495
NC_018625	TWP_GZKSOQASGL_001195	ATTTATCAGCGTAGGCGTTCTTTTCTTTGTAAATAATATCGAGGATGGACTCTCAGGCATCTTAAGAAAACGTTTAAAAGAAAGAGAATCTGAAATCACAGAACTACGAAACCAAATCCA	5	+	NC_018625:655656-655775
NC_018625	TWP_GZKSOQASGL_001196	TATTTCCTAGATAGAAATCTTCTTGATAGGGTTTACCAACAATTGTCGCGGGATAAATAGCATTTTTTCTGTGGTAGATGTTTTTACATTTAAAAATTGGGAAATCGTGTTGGAGGCTAT	6	+	NC_018625:512256-512375
NC_018625	TWP_GZKSOQASGL_001197	GACGTATCAACTTAACCTAGGATTTTCTGCTTCAGAATCCTCCTCAAATGTTATAGAACATTCCGAACCCATAGAAACGAGTTCTGAAGGGATTTGAGGAGTGCATTAAATGCGTTCTAA	4	+	NC_018625:655776-655895
NC_018625	TWP_GZKSOQASGL_001198	AATACCGCTCCTTAACGACAGCAGCTGTTATTGCGTGAAATCCAGCTTCACCATAGCTTTTTAACTGGCGAACTCCTGGCATGACTATTGGAAATAGTGGGGATAGGTATTCCTGAAGCT	1	+	NC_018625:512136-512255
NC_018625	TWP_GZKSOQASGL_001199	AATCATGGTGAAGGTGGATAAATGCCCCAGAAGGGTAAAAAACAAAAAGAAAAAAATCAATGATTTAGAACAAAACTCTTTTTGTTCTCACGATTAAAAATCCCTATGATATCACTATCT	6	+	NC_018625:655896-656015
NC_018625	TWP_GZKSOQASGL_001200	CTTCAAGGAATTTCGGGAAGTTCTCAAGGTCTACATGGTGATCTGTAACCATAAGGAATTTCGTTAAGGACAACTGTCCTTCTCCAAGGATCCTTAAAGCAGTGGTCAGAGATTCTTTCC	3	+	NC_018625:512016-512135
NC_018625	TWP_GZKSOQASGL_001201	GAACGGTATTTTTTATTTTTATATAATATTTTTTTATCGCAAATAAAGTTGTAAGTTGTTAGGGTCTTTTGCTTTTGAACTAAATATAGCGAATGAGGAAAAGATATGAGAACACAAAAC	7	+	NC_018625:656016-656135
NC_018625	TWP_GZKSOQASGL_001202	TTCCCATGAAAATTGCTTTAGAACCTTTGTTCAGTGCAGGTCCTGTATAGTCTAGAGTATCGTTCGCTGTTTCTGAAAAGATAATCAAATCCCGTGCAGGAACCATGCGAGATAACAGGA	3	+	NC_018625:511896-512015
NC_018625	TWP_GZKSOQASGL_001203	TTCTTCCTATCGAAAATCAGATTACTGGGTGCTTTGTGTCTAGCTTCCCTTTCTGTTTTACTTACCGGATGTGATGCAAATGACGCATTTACTGCTGATAAATCTATAGTTCAAGAAGCT	5	+	NC_018625:656136-656255
NC_018625	TWP_GZKSOQASGL_001204	AGAATGGTTCTGGGGAAGTTTCTAGAACGAGACATCCAGCACAGAAAGTTCCTATATCTGTAATATGAGGAATAGAGGTTCCACGATACCTATGCGGGAGATCACGAATTTCTTCTCCTA	3	+	NC_018625:511776-511895
NC_018625	TWP_GZKSOQASGL_001205	AAAAGTTCAGCTCCTATCTTCACAAACACCGAAGATGCAGGCAATATCTGGGATACGATCAAATCAGCCTGGAGCCTATCTGAACAGATGGACTGTGTTCCTATAGTCATTTACGATGAT	3	+	NC_018625:656256-656375
NC_018625	TWP_GZKSOQASGL_001206	CGCGTGTAAATGTCTTCCATAAAAAGCTTTTAGGGCTGGCTAGTGTTTCTTGTAGATTCTCTGTAAGCACAACAAAGGGCCAGGATTGTAAGTTTTGGTTATGCAGCAGTTCATCTATAG	3	+	NC_018625:511656-511775
NC_018625	TWP_GZKSOQASGL_001207	CTCATGAATCCTTCTATCTTCCAAAGCCAAGGACTATCCCTTTGGAATACCGCTGTAGATGTTGAGAAAACCCAACGCATTTTCAATTACGATTCACGTAAAGATAAAAAAGATCCGTCG	4	+	NC_018625:656376-656495
NC_018625	TWP_GZKSOQASGL_001208	CTTCAACTTCTTTAGGATAGTGGGACTTCATCATTGAGTTCAGAAGGATAGGGAAAGTGTAGTTTGGTCTGTGATTAGTGATCTTATTGAAACGTACATGCAGGTCTGTAGCAGGAGCTG	3	+	NC_018625:511536-511655
NC_018625	TWP_GZKSOQASGL_001209	AAAAACTATGCCGATCTTAATGCCACTGCCCTTGACTTACAAGATTCTAAAAACCAAGAAGACGTTCATGCATCTGCCATTTTATACGGCATAGGAAAAGAAACATTTGTTACTTTATGC	5	+	NC_018625:656496-656615
NC_018625	TWP_GZKSOQASGL_001210	AAAAAAAATCACTCTTTTTAAAGAAAACTTAATAAAAATTAGAAAAAGTAAATTAGATAGGCATTTCGGGAAAATATTCCCTCCAACGATAGGAAACTTTTTTCATCGTTTTCTCATCAG	6	+	NC_018625:511416-511535
NC_018625	TWP_GZKSOQASGL_001211	AATCACTACCCCCAACACAGCTTAGTCCCTGTAATCGTATCCAAACAGCTCAACGACACTACTGTCTACAGCCTTGGATTTATGTTCTCAGTAACTGATCCTGCTTTACTCACTCCTCAA	2	+	NC_018625:656616-656735
NC_018625	TWP_GZKSOQASGL_001212	CTCCAAACAATAAAATAGTGCCTAAAGTTAAAGCGATTTTTAATTTCGATTTTGTTTTCTTTTGCATAGATGTAATTAGATTTAGTTTGTTTTTTTTAATTTTTTAATAAAAGTTGTATC	7	+	NC_018625:511296-511415
NC_018625	TWP_GZKSOQASGL_001213	GATGTTCTACCTGAGCCAAAACGTTTTTCAGAAATTTGGAAAGCTATCAATTCTCAGGAAGTTATTGAACTCTATGGCGAGCAATTCCCAGCTGACTACATTAATACAACAGTATTTGCT	5	+	NC_018625:656736-656855
NC_018625	TWP_GZKSOQASGL_001214	AATCGATAGCATCGCATAGCACTTGAAGAGAGTTATCCCCACACTGTTTTGAATAAATTACAGGTTCACGCAAAGCAAGGAATGTTTGGAAAGTATCAGGAGGTTGAGACTTTGCAAGGA	3	+	NC_018625:511176-511295
NC_018625	TWP_GZKSOQASGL_001215	AATGGACAGGCGATTAATTCTTTAATTCCACCAGCAAATGAATAAATTACAATGATAGGGATTGCGTCCATTTGTTGAAAAACCTCGCTACTCGCGAGGTTTTATTTTATTGCTCCCTCC	5	+	NC_018625:656856-656975
NC_018625	TWP_GZKSOQASGL_001216	TTTTCATTTTTTCATAGTGAATCACAACCTTGCGTTGAGATTTAGCTTGATTCGCAAGACTTTTCATAATTTCAGGAGAAGTAAGACGATAAATACGAAGAAATAAACTTTCTTTTGTGG	6	+	NC_018625:511056-511175
NC_018625	TWP_GZKSOQASGL_001217	TTCGCAGCTTCCTTGCGATATCCGATATCTCAATTATTTCATACGAACTACCAAACTTAGGTCCTCAAACCTCAGACTTTGCACTCAAATCGCTTGAGTTATAGCAATTTATTTGTCAAA	5	+	NC_018625:656976-657095
NC_018625	TWP_GZKSOQASGL_001218	CTGAACCTAACCAGGCATATTTGTCATCTATAGCCAGAGATTTTTTATGCATCAGTTTTCTTTCTACGCTCGGGTGATTAACTAAGGAGACATGTGCGTTTTGGGGGAATTCTTCAACAT	4	+	NC_018625:510936-511055
NC_018625	TWP_GZKSOQASGL_001219	TAAAAAATTTACATATAATAAAAATCCTCTCCTTTTCTTAGGTCCTGTAAAAATAAGGCTGGTTTGATTTCAATGATTTATGATAAAATACTTGCCCGTTAACAAAAAAATTTGGTGAAA	7	+	NC_018625:657096-657215
NC_018625	TWP_GZKSOQASGL_001220	TCTGTCCTTGAATAACACACTCTCCTGAAGATTCGTTTTTGATATGCTGACAAAGTTCTTTACTCTTTAATCCAATGATAAGGTTACTATCTTCAAGAAATGATACACGGGTATAGTTTG	6	+	NC_018625:510816-510935
NC_018625	TWP_GZKSOQASGL_001221	GTGTTGTGTTAATTAAAAGTTATGACACACCTGCAGACTTTATACAACAAACTGCAAACGCTCCCTACCTAATTAAAAGTGCTTTTGCTCGTAAAGGGTTAGATGGGCAAATTATGTATT	5	+	NC_018625:657216-657335
NC_018625	TWP_GZKSOQASGL_001222	CGGGGGGATAGGTTAAGGCAAACATGGCTACACGTATTGTTTTTTTCGCAGTTCTTAGCGTTTGTAATACCGCTGATAAAGCTTTCCCGTGATCTCCAGGTAAGGAAAAGTATTGTATTT	3	+	NC_018625:510696-510815
NC_018625	TWP_GZKSOQASGL_001223	CGCACGATATGCAATCTGTTAAAGAAGTCATGCTATCTTTACTGGTAAGCTCTGTACCTATTTTAGGAACAATCCGAGGCTTGGCACGTATGTACAGTCTCTGGTCAGTTAAAGACAGAA	3	+	NC_018625:657336-657455
NC_018625	TWP_GZKSOQASGL_001224	TTTTAATTTAGAGTCTATTAATGCCTGTAGTTGCGTTATCGATAGTTTCGCAAAATCTTTATCAACTAAGATTTTCACATCAACACCACGTTTTTGTGCTTCATTGAGCTCTTCAAAAAT	6	+	NC_018625:510576-510695
NC_018625	TWP_GZKSOQASGL_001225	GCCAGGATTCAGTTCGAAGTTTGAGTCAACATTCTACGATCGCGATCTTTGAGATTTTAGGTCTGGCTCCTCTGTTACTCGCTCTACAGATCTCTTCAATGGTTTCAGCATCCATCTTAA	2	+	NC_018625:657456-657575
NC_018625	TWP_GZKSOQASGL_001226	ATCTTCTGTATTGCTGCAAAACCCAGACATCGACCAGTTTACAGACCCTGTGATTAGAATGTTTTGATCTATAATAGCAAACTTATGGTGTAGGCGATGACGTGTTGTTTTTGTATATAG	5	+	NC_018625:510456-510575
NC_018625	TWP_GZKSOQASGL_001227	TACTTGCTATTCTGCTCCTTGTTGTTACTGTTGGTGGGATAGGATTCCTCGCTTATTACTCCATTACAAAACTTATTGGGTGTATCAACAAATCTTGTTGTTCTAGATAAATCTAAATGA	5	+	NC_018625:657576-657695
NC_018625	TWP_GZKSOQASGL_001228	TATCTCTACTTCTTTATCACGAATCGGGGGATAGGTTAAGGCGCTTTGTTTTTCTAAGTCTTCCCAGATTCTATTAAGTTTATTCAATTGTTTCTTTGTAAGATTATCAAGAATCAGCAT	6	+	NC_018625:510336-510455
NC_018625	TWP_GZKSOQASGL_001229	ATGGGAGAGTATTGTATTCCCTTGATGAGATATAGAATACCTCCTATTCTGCGATTTAGTAGAAACTCTACTCCAGAATTTACCCGAAGCATATGTTATACAAGTAACAACATCACCTTG	5	+	NC_018625:657696-657815
NC_018625	TWP_GZKSOQASGL_001230	TAATGCCGCAGAAGCCTGGGTTATTGCTCGCAATAGAGGTGTGTTGGATATGGCTTCTCTATTGTTCTGGAGTAAAGATGAAAGTAGTTAAGCTGCACGCTGTTCTTTAGGTAGTTTAAT	3	+	NC_018625:510216-510335
NC_018625	TWP_GZKSOQASGL_001231	CGAAAAGATTTAAAAGTCGATTCCTTCAATCTCTCTATAATTTACCTTCCAAAAACCAGGTCTTCCTCTTCTAGAAATAAAAAAATATTAATATTTTACTATGTTTTAACAACTTATGCT	6	+	NC_018625:657816-657935
NC_018625	TWP_GZKSOQASGL_001232	TAAGAGCTTGAAAAATGCAGGTTCCGAAGAAAAGGACGAAGAAGTTAGTGCAAAGTCTTTTGACATATCTGGTAGTAAAAAACCGATAAAAATAGGGGCATCAGCAGCTCAAGCGATTGC	4	+	NC_018625:510096-510215
NC_018625	TWP_GZKSOQASGL_001233	TTAGTTCTTTAATTCATATTACTTTAGGATAAGAATATGTTTGTAACCTATCCAACACATGCATCTTTTATCGAGGGAACGCGTAATCATCCGCACCTACTTAAAAGTGCCTATGTACGA	5	+	NC_018625:657936-658055
NC_018625	TWP_GZKSOQASGL_001234	CTTTGTTAGCTATTGCTGATAAAGAAAAAGAGGAAAAAAGAGAAAACATCGTTTTAAAATACTCAATCGTAAACAAGCAAAAGTTCTGTTATCTCAATTATGCAATGTAGATTTAGACTT	6	+	NC_018625:509976-510095
NC_018625	TWP_GZKSOQASGL_001235	ACACAAACCCCTTCATCTGCTCAGATCTCAGAACCTACAGGAGTTTCCTCGCATTTAGAATGCTGGGTACTCATCGATAAAGAAAACCTTAAATCCACCATATTAAATTCTATTCCCATT	4	+	NC_018625:658056-658175
NC_018625	TWP_GZKSOQASGL_001236	TACCCTTTGATCCTTATGGTGCATTTCCTCCTCAGGGAGCACAGAAAGATCCGCACAGCAATATACCATTGAATCAGAAGATTTCTGATGAAATCGCTAAGAATGAAGCTATGCGTTTGG	3	+	NC_018625:509856-509975
NC_018625	TWP_GZKSOQASGL_001237	CTAGGCACGATCCGAGGCTTAGCACGTCTTTATAGTATCTACTCCGTTAAAGATAGAAGCTGCGATGCAACAGCCAACACCGTTATGCATACAACAACAGGAATTCTAGAAACTCTAGGA	2	+	NC_018625:658176-658295
NC_018625	TWP_GZKSOQASGL_001238	TGATGGAGGAGGATCGGGGGGAGGCTTTTCAGGGCAAAATCAAGATAATCGGCGTTTTTCCAATAAAGATGAAAAACGTAAACCTACGGATATACATTCGGGAGATTAAAATGCGCATAA	3	+	NC_018625:509736-509855
NC_018625	TWP_GZKSOQASGL_001239	TTGGGAATTTTTATTATCTTGGCTAAAATTGTTGCCTTCATTTTGTTGCAAATCGTCTACTTTGTAGGTGTGAAAACAGGATTAATCCGAGATCAAAATACACAACAGTAATCCTACTTA	6	+	NC_018625:658296-658415
NC_018625	TWP_GZKSOQASGL_001240	AATTTATCAATACCGTAACGTAGCTATAGATCCGCCGCTAATTTTTCGTGCTCCGCAACCTTTTGCTTCTTCATCCCGTCTTGGGGTGCAAGGAAAACCCGAAGCTGCTTCTGTTCATGA	1	+	NC_018625:509616-509735
NC_018625	TWP_GZKSOQASGL_001241	GACTGGTCTACCAGAAGATGGCTTACCTAATATCCAATTCTAATTTTTCTTTGAAACCTTCGACCGCTTTCTCTGAACTTTCAAGCAAAATAGATACAAATTAAGCTCTTTTTTCTATAC	6	+	NC_018625:658416-658535
NC_018625	TWP_GZKSOQASGL_001242	CGCGTATTTATTCCCTGCGCATCAGGGAATGTCTTTATTAGCACCTTTGCCACGTTCTTTATCTGAATATAAACACCAAATAGAAAAGCGCAAAGGTCCTGGAGCACCTCCAGATCCTTT	2	+	NC_018625:509496-509615
NC_018625	TWP_GZKSOQASGL_001243	TTGTAAGTCGTTTTCTGGTCAGATTTCCTCCTTACTTGTACTTTCTATGAGTCTTTGACCTATAAACTTTACTAAATCCAAGGAGATGCTGTTGTGCATAATGAAATGATCTTCATAGCA	5	+	NC_018625:658536-658655
NC_018625	TWP_GZKSOQASGL_001244	AACTGCGAATTTTTCTGCTTTATCCAATACTGAGGCAGTATTTTTACCTATTCCAGAGGAAAATTCCTTTCCAAGATATGAAGCGTCGGCAGAATTAACGGGATATGACACGATAAGTTC	5	+	NC_018625:509376-509495
NC_018625	TWP_GZKSOQASGL_001245	CAAACCGTTTTCATTGTGCTTGCGGGTATATTTTTTTCTTCTAAAAGTACTGGCTGGTTAACAGGCTGGTTGGCTACCCTATCAGTGATTATGAACGTTTTTGTATTAAAACAAATCGTT	5	+	NC_018625:658656-658775
NC_018625	TWP_GZKSOQASGL_001246	AGAGCGATCTAGAAATATTGTAGAAACTTCTTCATTATCAATAGATCATAGTGAAAGTCATTACCGTTTCCCTAGGAATCCTTTTCCCGAGGATTATATTCCCAACTTGAGTAAGGATGG	5	+	NC_018625:509256-509375
NC_018625	TWP_GZKSOQASGL_001247	CTATGTGGCCTAGAAATTACCTCAGCAGATGTTTACATGATTGGCATCTTGTCTTGTTTAAATTTCTCCAGAGAAGTTTACGGACAAAGTAAAGTAAATGAAGCTATGACCGGCTCATGG	4	+	NC_018625:658776-658895
NC_018625	TWP_GZKSOQASGL_001248	AAGCACAAGTTTTCCCCCTCCAAAATTTTCTGGAACAGTTGCACAGAGTTATAACAATAAATCCGAGCATGTTCCTATGGGCATCTCTAAAAATCAAGGGCATATGGATTTTGCTTCCAT	4	+	NC_018625:509136-509255
NC_018625	TWP_GZKSOQASGL_001249	GTAATCACTATCGCCTTTCTGCTTTTAACCCAGTTACACCTCGCTCTTAAGCCCTCTCCTAACGATACGACCCAAAACCATTTTATAGCACTTTTCTCACCCACGCTACGATTAACCCTA	2	+	NC_018625:658896-659015
NC_018625	TWP_GZKSOQASGL_001250	AGAAAGTCGTGAGGATCTTTTGAAGGATCAGCTTGCTTTAGCAAAAATGATGGAAAGCCTACTTTCTTCAGGTGTTCCCTCTTCTGTTTATGTGCCTTTTGTTACCTCTTGGTCTGATGG	3	+	NC_018625:509016-509135
NC_018625	TWP_GZKSOQASGL_001251	GCTTCTTTAGTGACTGTAATCCTCGTACAAATTATAGATCTTAAACTCTTCTCCTACCTAAAAACCTTGTTCAAAGATAAAGCATTCGGAACCAGATCAGCCATATCTTTAGTTTCTTCT	5	+	NC_018625:659016-659135
NC_018625	TWP_GZKSOQASGL_001252	GGCCGAAGGTTCAAAAAATACCAAAATTATTGATTCAGGTCGTGATGCAGGAAGAGTTGAAGATCTCGATTTAGAGGGATCGGGGATTTTAGAGACTTCAGCTAAAGAAGCTGAGAAGAA	3	+	NC_018625:508896-509015
NC_018625	TWP_GZKSOQASGL_001253	CAAATCATTGACACCTTGCTATTTTCTTTTCTAGGCCTCTACGGAATCGTAGCGAATCTCACTCATGTAATTCTATTTTCTTTAATTACTAAAATCTGTGTCATCGCAATTTCTGTCCCC	5	+	NC_018625:659136-659255
NC_018625	TWP_GZKSOQASGL_001254	CACCTTATTAGATCCAAATATAGAGACTTCGTCTTTGTTACGTAGAGCATCTTCGGTTGGTAATGAAGGGATTATTGATTTATCAGATTTAGAGAATCGTAGTTTGAGTACAGATACGAG	5	+	NC_018625:508776-508895
NC_018625	TWP_GZKSOQASGL_001255	GTTGTTGTCTTGGGCAAACATCTCAAAAAAGCGCAACGCTACCTAAAATGGTAATATAAAAATTCTTCTGTACAGGAGAAGTTTGGCCATTTCAAAAGGCTTCCTACCCACTGGATAAAT	5	+	NC_018625:659256-659375
NC_018625	TWP_GZKSOQASGL_001256	TAGTGCTTCAGAAACCTCTGCTGTAGTTTCTTTCGGTGCATTTCATACAGCGAGAACATCAGTAACGGAATCTACGGTGAACGCTTGGACAATAAATCGTTTGGGCGGAGAGATGATCAG	1	+	NC_018625:508656-508775
NC_018625	TWP_GZKSOQASGL_001257	TCTATTTACAGGAAAATATCCTCCCTATAGGCTTATTCTACTGTTTTCGAATGAGATGGAAGCAGAGATCTTTTCTTAGGGCAGTAGTTTCGGGTTCCTATCGTGGCATTAAAATTTCAT	5	+	NC_018625:659376-659495
NC_018625	TWP_GZKSOQASGL_001258	GCAAGGGTTTTACCTTGATGCATCGGGAATAAGTGACTCTTCATCAGACATTTCTATGCTTTCACTAGAATCGTTACGCTCTACATCATTATCTTCACTGTCGGCTCCAAGAGATGATAT	3	+	NC_018625:508536-508655
NC_018625	TWP_GZKSOQASGL_001259	GTCCTCCATCAATCTAAAAAATCACGAGCACGTGTAGGTAGAATAGAAACTGCTCATGGAACTATAGATACCCCAGCTTTTGTTCCTGTAGCGACAAATGGCGCCCTGAAAGGTGTTGTA	2	+	NC_018625:659496-659615
NC_018625	TWP_GZKSOQASGL_001260	TGGTACGAGAGCTTCTAGAATTTCTGCGCGTAGAGCAGAAGCAGATGGAGAGGGGAGGTCTATGCTTCCCAGTGATATGGAGATGGTCAGTAAGAAAGGGAACCGCATTTCACCGGAGAT	1	+	NC_018625:508416-508535
NC_018625	TWP_GZKSOQASGL_001261	GACCACAGCAATATCCAGTTAATGTTTTGCAATACCTACCACCTTCTGGTCCACCCCGGCACAGAAGCTATCGCCGCTATGGGAGGCCTGCATAAATTTATTCATAGAAATGCCCCCATC	1	+	NC_018625:659616-659735
NC_018625	TWP_GZKSOQASGL_001262	GCAGATCAATGAGGGAAAGTATCGAAAAGCTCTAGAACAGGCTTCATCTTCCCCTAAGTCAAAATTAAGAGGGGCTTTTTCTAAAGTTCGTGCGAGTGTTCAAGGTTTTCTTTCTGGTTT	3	+	NC_018625:508296-508415
NC_018625	TWP_GZKSOQASGL_001263	ATCACAGATTCCGGAGGATTTCAAATCTTTAGCCTTGCTTATGGCTCCGTTGCCGAAGAAATCAAAAGCTGCGGGAAAAAAAGGGCTCGTCATCCATCTTAGAAGTCACTGATGAGGGAG	1	+	NC_018625:659736-659855
NC_018625	TWP_GZKSOQASGL_001264	GCAGCCTGAGTCGTTATCAGGACCCAAGGAATCTATCTTTTCCGAAACCAAGGAAGCCTCTGTTAAGAAGCAGGAGGCTATGATCCAATCTGGGGCTAGTGCAAATTATGAGACAGAATT	1	+	NC_018625:508176-508295
NC_018625	TWP_GZKSOQASGL_001265	TTTGGTTTAAGTCCTACCGAGATGGCAGCAAGCTCTTCTTATCCCCAGAGGTTTCTGTACAAGCACAAAAAGACCTGGGTGCCGACATTATCATTCCTCTAGATGAGCTGTTACCCTTTC	1	+	NC_018625:659856-659975
NC_018625	TWP_GZKSOQASGL_001266	AATTAAAGCATAACTAATGGGTGTTTTTTTTTAATTCTGAGAACAAATTATGGCAATTTCTGGAAACAGCAGTATTTCTCCTCCAGGCCCTGATAAATGGGATCCTGCCATTATGGGGAA	5	+	NC_018625:508056-508175
NC_018625	TWP_GZKSOQASGL_001267	ACTCCGATACAACATATTTCCTATCATCATGTGCACGCACCTACGTATGGGAAAAACGCTCCTTAGATTACCATAAAAAAGACCCTAGACATCAATCTATGTATGGTGTGATTCACGGAG	3	+	NC_018625:659976-660095
NC_018625	TWP_GZKSOQASGL_001268	GCTCTTTCCCCTTTTCTTTATTCGTTAGGTTTTTTCGCAAGGTGGGTAACACCTTGCGTTTTTTTTTCTTTTAATTTCTCCCTAAGTTCTTTTTTTTGAATTAATTATTTTTTATTTTAA	6	+	NC_018625:507936-508055
NC_018625	TWP_GZKSOQASGL_001269	GTATAGATCCCCAACAAAGAAAAATTGGCTGTAAATTTGTTGAAGATCATCCTTTTGACGGATTTGCCATTGGAGGAAGCTTAGGAAGAAACCTCAACGAAATGGTCCCTACTGTTGATA	4	+	NC_018625:660096-660215
NC_018625	TWP_GZKSOQASGL_001270	TAATTTATGCGCTCCAGAAGCTGTAGCAATATTAAGATCTCCACAATTTTAATATTGCTAGACAGTTTGGTAAGTACTACCTACCTGGAACGATAGCGATGCACTTTCTTGCATCTACCC	4	+	NC_018625:507816-507935
NC_018625	TWP_GZKSOQASGL_001271	TAACAACTTCTTACTTATCTAAAGACCGTCCCGTACATCTCTTAGGTATAGGAGACCTTCCCTCTATACAGGCAACTATTGGTTTTGGTATAGATTCTTTCGATAGTTCCTATCCAACTA	5	+	NC_018625:660216-660335
NC_018625	TWP_GZKSOQASGL_001272	TTTTTACTGATATGAATAATTTTGGAAGGTATTCTATAAAGCTATAAGACTGAATATCAAAAGCTAATAAAAACTTGCAGAACGGGACAAACCCGTGATAAAGGATAGGGTGGCCTGGGC	5	+	NC_018625:507696-507815
NC_018625	TWP_GZKSOQASGL_001273	AAGCCGCACGACACGGATTAATCCTATCTTCTCAAGGCCCGATCAAAATCGCCAACCAGGCTTATACTAACGATCTCTCCCCCATAGATCCAGAGTGCACATGCCTAACATGTACCTCCA	1	+	NC_018625:660336-660455
NC_018625	TWP_GZKSOQASGL_001274	AAGACCAAGAGCAGCTTCGTCATCGTGCAGAAGAGTATGATACTTTAGTACGTTCCCTATTAGATAGGCAATCTCATGATGCTAATCATGTTTTAATTTTTAACTATCAGGATGGTTTCG	5	+	NC_018625:507576-507695
NC_018625	TWP_GZKSOQASGL_001275	AGATCTCTAGAGCCTATCTACGACACCTTTTCAAAGTTCATGAGCCTAATGCAGGAATTTGGGCATCCATCCACAATCTTCACTACATGCAAGAATTTATGAAAAATATCCGCAAACAAA	5	+	NC_018625:660456-660575
NC_018625	TWP_GZKSOQASGL_001276	GTGGGACAAAGAAGAAAAGAAACCGACGAGATTTGTCTCGAGTGATTCAGAAAAAGACAGAGAAGCTTCTGAATAGACCTAAAAAATTGAAAGAAAAGAAATCCAAGTTCCTTATTTCCA	5	+	NC_018625:507456-507575
NC_018625	TWP_GZKSOQASGL_001277	TTTTAAATGACGAGATTTAGTTTTTCTTTTCAGATTATTTTACTTAACTCGAAGTATTTAAGATTATTTAAATGAAAATAAATAAGAGAAATTTGCTTTTTATTTAAAATCGTCTTAAAT	8	+	NC_018625:660576-660695
NC_018625	TWP_GZKSOQASGL_001278	TTTTCGAACATCTTACTAATTAATGCACTTAGTTAATTTTAATTTAATTAATTTGTTTAATAAAATTTTTCTAACTAAAATTAATTTATAGGTAAGATTAGAAAATTATTATTTCTATGA	8	+	NC_018625:507336-507455
NC_018625	TWP_GZKSOQASGL_001279	TGCTTTACTTAGTTTTATCAACATGAAATCACCCAAAAACTCCATAAGAATCCTTTTCCTCAATTAACACCAGAAACAAAGTAAACGATTCTATTCTTAACAATGGCTGTGATCTTCTCA	6	+	NC_018625:660696-660815
NC_018625	TWP_GZKSOQASGL_001280	ACACTGAAGAGATATTAACCGGTCCATAAGTCGCTATAGAGTGGGTTACTAGCATTCATAACAAGATTCGAAATTATTGGCTTTTGCTTTCTTAATATTTTCTTTATTATTCTTATTTGT	6	+	NC_018625:507216-507335
NC_018625	TWP_GZKSOQASGL_001281	TACATATGGAGTGTTTTTTCTATAAATATAACAACAATGCGGATTTCTTTTATGATAACCAGAATGCTCACTGGTTACTTAAAGATGGCTTTATCAGATCAGAAACCCAGTTGTATCCCT	6	+	NC_018625:660816-660935
NC_018625	TWP_GZKSOQASGL_001282	TAAGACCTTTTCTTTCGATAGTCTATAGAAATTCGCTACAAGATAGGGACCAAAGAAAATGGGGCATAAGTGTGGGGTGTATTGAGGACATAGAAAAAAACTCAATATAGAGAGGAATAA	5	+	NC_018625:507096-507215
NC_018625	TWP_GZKSOQASGL_001283	ATACTATGGATTGGGAAATTGACATCACTAACGCTGATGAAATTAAAGAACTCCTCATTAGGTGCGCCCCTATCATAGGGAATATCCCAGGCTTTGGGAAACTGTATAGCCTCTGGTCTA	3	+	NC_018625:660936-661055
NC_018625	TWP_GZKSOQASGL_001284	CAGGAAGATGGTATGCATTTTGTGAAGAAGAGAGGAGGTAATCACATATAGAAATGCATGAATTCCAAATAGATAAGAGGAACCTATGTCGCAAAATAGACCGATAATCAGTGCGTGGAT	5	+	NC_018625:506976-507095
NC_018625	TWP_GZKSOQASGL_001285	CCAAAGACCCCGAAGATCGATGCAAAGACATCCTATTTCACACTCTCTCAGGAGTATTAGAAACGTTAGGACTCGGTGTAATAGCTCTAATATTAAAAATAGCTTTGACGATGGCTTTCT	4	+	NC_018625:661056-661175
NC_018625	TWP_GZKSOQASGL_001286	AAAAGAGGAGAAGTTCCAGAGAATTTTATAGTTAAAGAAGGCGAGTGTCGGATAGGAAAAGCAGGAGAATACCAAAGCGAACATAGAATGAATAATTGGTATCGATAACCACCTATCTTT	5	+	NC_018625:506856-506975
NC_018625	TWP_GZKSOQASGL_001287	ACTTCTTAGAATTTCTCGGATTCCTACTCCATAGACTAGCTTCTTTCGTTCTTCCTCATAGCCAATCCCCAGACAGATTTTCCTTCTTTTAAACGTCTAACTCATCATATTTACCCTAAA	5	+	NC_018625:661176-661295
NC_018625	TWP_GZKSOQASGL_001288	TGAGCGACTCCTTAAGAAGCCCCTCATCTTAAAGATTCCTTGAGTTATTGTACACGGTAGTAGGTAAATTATTCCGCTATAGAGGAAATCTATCGTGAAGGCATGTTTCACATCTACTAG	4	+	NC_018625:506736-506855
NC_018625	TWP_GZKSOQASGL_001289	CCGATAACTATGCACTAGTTACATAAAGATAGGCAAATACACAACAAACACAGTACGTTTATCAAGATTATTTCATGTTTATTATTGAAATAATTTATAAATAGAAATAAGCTGCTCCCC	6	+	NC_018625:661296-661415
NC_018625	TWP_GZKSOQASGL_001290	CGGACGCTGGATCATTACCGATCAGTACTACAGCGAGGCCTGGTGGCGTTGAGCTATTGCCGATTTCTTGTTTGATTTTTTCTAAGACCCGCTCGGCAACGGGTGTACCTTTTAATAACA	1	+	NC_018625:506616-506735
NC_018625	TWP_GZKSOQASGL_001291	TCTCAATATCCAATAGTAAAAATCTAGCAATGTTTGCTAACAAAACTGCCCGGATATTCTTTGTTTTGGCATTCTAAACCTTCGTATATTTCAGGTTTTGCTTGCAGCCGCAATCAAGCC	5	+	NC_018625:661416-661535
NC_018625	TWP_GZKSOQASGL_001292	GGTTTAATCTTTCAATGAGTTTAAGAATATCGGTTAAGGTGGCATCAGAAGGCAATCTATGTGCTTTAGACACCATGCCTAAATCCGCAGCCTTTTTCACTTTCATTCCGACGTAAACCT	4	+	NC_018625:506496-506615
NC_018625	TWP_GZKSOQASGL_001293	TGTCGTCTATTTCCTTATAAAAAAATACAAGACATAAGAGAGCATGCTGGAATCACAATCCTCATCTTCATTCCTCAAGACCAGCCTTTTTCTATATACTGATAAATACAAATACTAAGG	6	+	NC_018625:661536-661655
NC_018625	TWP_GZKSOQASGL_001294	TATTTATTGGATGAAGGCCATCTACATCTTTCTCAGGAGAAATTGCTTGGATAATGGCATTACTATCTAAATGTTTAGGTAAAGGTATTTGTACTAAGATACCATGAATCGTAGGATCGT	6	+	NC_018625:506376-506495
NC_018625	TWP_GZKSOQASGL_001295	AAATTGTAACTCATGTTCATAAATAGATATCACGATAATACAGAATTTAATCAAGTCACGCAAAACTACCCCAAACTGTTTAGACTTGGATTTGTCCGTGATCAATTTGGTTTAAAATAT	6	+	NC_018625:661656-661775
NC_018625	TWP_GZKSOQASGL_001296	TCCCAACAACGGCAACATGACGCCCAAGAAGAGGAATTTCATAGTAGTGGAGTAGCTCAATAATTCCTGCAGGGGTACAAGGAGCGAATCCTACAAGCTGTCCGAGTAGAAGCTTTCCCA	1	+	NC_018625:506256-506375
NC_018625	TWP_GZKSOQASGL_001297	TGGGCTATTGAATGGATATTTTCTGATGAAATAGACGATTTAGATGCAGATGGCTTGATTATTCAAGTGCTACGAGCTTTACCCATTGTAGGCGCAATTATGGGAATCGGGAAAATCTAC	4	+	NC_018625:661776-661895
NC_018625	TWP_GZKSOQASGL_001298	CTGTTTTTAAAATTTCTGTAAGGTTTTGTGATTGGCTATGAAGTAAAGTTACCGTAGCATTCGTTGAAGGATGTTTCTGCATTAACATAGCAGCAAGCGGCTTACCTACAATATTGCTTC	5	+	NC_018625:506136-506255
NC_018625	TWP_GZKSOQASGL_001299	AGTGTGTGGTCTACAGATACTTTTGAAGATAACCGCAGAGATAAGATTATCTTCACACTCACGGCAATAATCGAAATTTGCGGTTTAGGAATCCTTACTCTAATTCTGAAGATCATTTAC	5	+	NC_018625:661896-662015
NC_018625	TWP_GZKSOQASGL_001300	AACCTTTAGCATTATTTGCTGTGACTCGTGATGTACCGACATCGATAATAACAGTATTGGAAGAGACCATACTTTCTTTAATAAATAGGGGAACGCCGACAGCAGCAATAATGATATCTG	5	+	NC_018625:506016-506135
NC_018625	TWP_GZKSOQASGL_001301	AACGCTATAGCGAATCTCCTCATCATCTGCCTACCCCCTCTGATTCATAGAAGAGATGGAAATGCTGCGGAAAACTTCAGAGAATATCTTTTTAGCAAACTGAACTGCGGACAATAAAAC	3	+	NC_018625:662016-662135
NC_018625	TWP_GZKSOQASGL_001302	TTTCCCATGTGTTTTTCATTAGCATAGCAACAGTCATTGGTCCCACGCCTCCAGGGACAGGAGAGATTGCCTTGCATTTGGTAACAACATTATTGAAATCGACATCTCCCACTAGTGTAT	2	+	NC_018625:505896-506015
NC_018625	TWP_GZKSOQASGL_001303	ACTAAAAAACAAAAACTTAAAATAATGGAAAAACACTAAACCGTTATTAATTAAATACTTGCGGTTAATAATTGTATTTAAAATTGAAACAATCTCAATCTAATAGTAGGATATTCCACA	7	+	NC_018625:662136-662255
NC_018625	TWP_GZKSOQASGL_001304	TGTTGTCCTACAATAATACGGTAGGGCATGGTCATTCTCTCCCCTTCAAAAGAGGTGAGAGGTGGCGAACATCCTTGAAAGATGTACGATAAAAGAACTATGAGGAGAATTTTTGGTAAC	3	+	NC_018625:505776-505895
NC_018625	TWP_GZKSOQASGL_001305	TTCATTATTTAAAAGTGAAAATATAGTTATATTTATTAATAAATATCCTAATAATCAAGATTTCTTAAATGCAACAAGAGAACATTGCTCGCTATTCCGTTCCGGATTTGTCCGCAATTT	6	+	NC_018625:662256-662375
NC_018625	TWP_GZKSOQASGL_001306	GGAGACCGGTTGATTTTCGAGAGTTCTGACTCGCTATTCCAGTTATTATACACAGTATCAATTACCTTAAAGACTGCATCGATTTCATTTTTTAATTCAGTAGTCTCCTGGCGTGTTAGG	4	+	NC_018625:505656-505775
NC_018625	TWP_GZKSOQASGL_001307	TATTGGCATCAAACCTATAGTACAAGAATGGCGTCTTTCAATACACGCGGGCGTTCTTTCCACAAGCAATGTCCTAGAAATTAAAAAAGCTCTACCCATTCTCGGAACAATTATGGGACT	3	+	NC_018625:662376-662495
NC_018625	TWP_GZKSOQASGL_001308	CAGAGATTTTTCAGCGGGCCAAGGGTGGGATCAAATCTTCCTCCGGATATGTGGTAAAATCTATCGATTTCTTTTAAGAATACAAACAACTCGTTAGACAGGGGGATCGCTACCCCGGCA	1	+	NC_018625:505536-505655
NC_018625	TWP_GZKSOQASGL_001309	AGGAAGGCTGTATAGCGTATGGTCAACGAAAGATCATATAGTCGATAAAAAGGAACTCCTGTTGCATACCCTAACAGGGATGATAGAAATCTTAGGGTTAGGGATTGTTCTTCTCATTGC	3	+	NC_018625:662496-662615
NC_018625	TWP_GZKSOQASGL_001310	TGTTTTTTGGCGATGGTTTTGTTGGTTAAGTCTAAGGTAATGTGTTTCCAACCGACATTTTTATAGTAGGATTTCCAAGTTTGTTCGTTAGGAAGAGAGTGTTGTTTAAGATGAAGTAAC	5	+	NC_018625:505416-505535
NC_018625	TWP_GZKSOQASGL_001311	GAAGATACTATGTGCTATAATCAATATATTATGGAAGAAACTGAGTCTCTGCTGCTGCAAAAATCACTATCAGGAGATAAGCAGTCCACTAATTCCAACAATTTCTGGGGATTTGGATGA	5	+	NC_018625:662616-662735
NC_018625	TWP_GZKSOQASGL_001312	GTTTTGATTTCCCCTCCCCATTCTACATAGTTATTCTTACAAAAACGTAGACAGGTTTCTAGTAGACAATCTACGGCAAAACCTTTTACAGCGCCGCAAAGATCTAGTTGTACATCAGGA	4	+	NC_018625:505296-505415
NC_018625	TWP_GZKSOQASGL_001313	TCACCAACCTGAAAGCACATTAGATTTATCCACCATACATCCAGAACAATTTAAGAACGCATTTTCTACTGACGTACAAGGCGATCCTTCTAAAGGAGAAGCAGTAACTGTATCGCTCAC	3	+	NC_018625:662736-662855
NC_018625	TWP_GZKSOQASGL_001314	ACAGACCATTGCTGGTAGTAGTTTCCGCTTGTAGCGACAGCTGCATTATGGATTTCTAGGATTTGTGGGGTTGCTGAAGACGCTATACGCCACGGTCGTCCGTTAGGGTGGCCTCCAGAA	1	+	NC_018625:505176-505295
NC_018625	TWP_GZKSOQASGL_001315	TGTAGATCCACAAACAATAGATAACATGATACAAGTCACAACCCAATTATTATCAAATATTGGGAATCTACACGAGGATGACGAAGAAGGTATGCAAAGAAGTATCTCTCAGTTCAGGAA	5	+	NC_018625:662856-662975
NC_018625	TWP_GZKSOQASGL_001316	ATGGCATCAGCATACGCACAACTAGGGTGAATAACAGTAGCCGAGATTATGGGGTAGTCATGTAGTTCTAGGGGCTTCCCTGTATGAGGATCTAGAATATGTGTGTAAATTTTACCGTTT	3	+	NC_018625:505056-505175
NC_018625	TWP_GZKSOQASGL_001317	TATAGTAGGTCAAGGCATGCTACAGAGCCAAATGAGTAGAGTACAAACTACTTTACAAGAACTACCTTCTTGCGAAGAGGACGTAGTGAATGCAGAAATACAATAAGTAAATGCAATGTA	5	+	NC_018625:662976-663095
NC_018625	TWP_GZKSOQASGL_001318	GAAAGAAAGAGAAATAGCATCCGCTATGAAGCGTTATCGTTAATAAAGGCTTGGATATTATTTTCTTCTGCCCAAGCTAAAGCTTCTTTTTTTGTTGCAAATGTCATCAGTACTGTGGCC	5	+	NC_018625:504936-505055
NC_018625	TWP_GZKSOQASGL_001319	ATCAACTTCGAGTAACGCAATACATTAGTCTAAGTTTTATACTCTTCTCTGTATTATCCTGATGAAATACAAAATATAAGAGAAGAGACTCTTCTGATACTCCCGTCTCGTTCACTATCT	6	+	NC_018625:663096-663215
NC_018625	TWP_GZKSOQASGL_001320	AAAAGGGGTAACAATTATTCCTCTTGGGATGTTTCTTTCTCGTGGTTACGTAAAAGTTCGTTTAGGTTGTTGCCGTGGTAAAAAATCTCATGATAAACGACAAACAATCATAGCAAGAGA	5	+	NC_018625:504816-504935
NC_018625	TWP_GZKSOQASGL_001321	CTTTTTACTTCCTGATAAAATCAATAAGCAAGAAATAGCACAAAACGCTAATGCCGATGCCATAGGAATAGTAATAAATCCAAAAATAAATAGCTTAGTTGAGCAAGATACCCGACCGCA	5	+	NC_018625:663216-663335
NC_018625	TWP_GZKSOQASGL_001322	ATTGAATGCCAGCATCGCTCCATACCGTTTTGGGAATATCTATAATCATGAAGAACGAAGAAAGCGTAAACTTCTTCTTCATAGATACGAGATTCACAAATTAGAAGTTAAAGTTGCTCA	5	+	NC_018625:504696-504815
NC_018625	TWP_GZKSOQASGL_001323	AATATCTATGGTCATTCCGGCAATTTCTTGTAGGCAAATCTGATAAACAGCGATGATCATACCGACAATAGACAAAGGTAAAGCATACATCTTTACTAAACTATCTTCACGATACGTTGC	5	+	NC_018625:663336-663455
NC_018625	TWP_GZKSOQASGL_001324	GGTTTTGGAATCTTTAGAAGCTGGGATTGTCCTGACCGGAACGGAAATCAAGTCGTTGCGTGATCACGGTGGAAATCTGGGTGATGCCTATGTGACTATTTCTAAAGGTGAGGCGTGGTT	1	+	NC_018625:504576-504695
NC_018625	TWP_GZKSOQASGL_001325	TATTCCCAAGATAACCGATAAAGGAAATAGGCAAATCCTTTGATAATAGCATAAAACACACGGCTCTATATTTAATAAGTAACTGTAGTAAATACTCATTAACGTTCCCGTGCAACAAAT	6	+	NC_018625:663456-663575
NC_018625	TWP_GZKSOQASGL_001326	AGTTCAGGAAAGAAAATTGTTTTTTTGTTATACTTTCATCCAACTGTCTAAGTTGGGTAATGGTAAAATTATGGCCAGTAAGGAAATTGTCTCTAACCGTAAAGCCTTACATAATTACGA	6	+	NC_018625:504456-504575
NC_018625	TWP_GZKSOQASGL_001327	TAACCACGCAAAATATAAAGCATAATTACGAAGGAATCTAATCATTGTTTTCCTCCGCAGCTTGTAAATAGCGGATTTGTCGAATCACACGCTCTAGTTCCTCAAATGTAGGATCCTCGA	4	+	NC_018625:663576-663695
NC_018625	TWP_GZKSOQASGL_001328	TAGGGGGCCCTTCAGGATCTCATTGAGAGATCTTCCTGGGATAAAGCAGGATATTACTATAAAGTGATTTTATGGTCTTCTAGATATTTGCTCGGATTTTTCTAGGGTAGGGACTTGTTA	4	+	NC_018625:504336-504455
NC_018625	TWP_GZKSOQASGL_001329	TAAGATAATCTCCAACAACAGCTGTCGGTGTGGCTAACTGCCCTCCAAGAACCTGAGAGCCATAAATGTTATTTTTTTTAATTTGCTCTTCATAACGTTGAGAATCGATACATTGCATCA	5	+	NC_018625:663696-663815
NC_018625	TWP_GZKSOQASGL_001330	TGTTTTGAGGAACAACACTTTGGATTTTTTTATAAGATTTCCTAACTCATTTCGGGATACGACGAACTTCATATTTTCCTACAACTGTAAGTCATTAAATCTAATCTTGCCCCTAGAGTA	6	+	NC_018625:504216-504335
NC_018625	TWP_GZKSOQASGL_001331	ACCCCTTGGGGTTAATGCTACGGCCAGAATGCGTTTTCAAATTCTCAGTCAGCTTAGTTAATACTTGAGGAGTTGCCCAATTCTTACCCTCCTCTTTAGGGTAAACAAGCAGTCGGTGAA	1	+	NC_018625:663816-663935
NC_018625	TWP_GZKSOQASGL_001332	CAGACTCATAAACTTTTGCTTGAGCTACACAACGAGTACTTACTGTAAGGTCTGTAGCGGTGAAAACAAGCTCGTCATTGCATGTTTCAATAAGTACGTGGGTGAGCACAGGGATAGGAG	2	+	NC_018625:504096-504215
NC_018625	TWP_GZKSOQASGL_001333	AATACTCCACATAAGCTTCTATATCTGGCTCACGGGGATCATGATGATACACACAAAGTAAGGCTTGAGCCGCAGGCATCGAACCTCGAATAAAACATACAGGGATTAAGGTAAACGATA	3	+	NC_018625:663936-664055
NC_018625	TWP_GZKSOQASGL_001334	AACACGAAGAACCCGAGGTGATTTTGGCCATTTCTCCTGTAGTTGCCGAGATCTCGAGATTCGCCTCTGTTAACTCCTTTACTAATTGGAAAAATCTTTTAGAAGGAATAGAGATAGCCC	3	+	NC_018625:503976-504095
NC_018625	TWP_GZKSOQASGL_001335	CCTCACCTGTATCAATATATTTCTTTTTTAATAAGGGGAAAACTTCAGTGCTAAATTCTGCACACGCCAAACATGAAGGCTCTTCAAATACTGTGATATTAATTGGTGCGTAACGATTGC	5	+	NC_018625:664056-664175
NC_018625	TWP_GZKSOQASGL_001336	CAGCGAATGATGTGCGTTGTAACATTTCTTTTAGCTGTTCTGCAGGGAGAGTAAATCTTACGGAATTTTGGATATCGGGAAGCATAGGAAAGTCCTCTTTCCCCATACTAAGTAAACGGA	3	+	NC_018625:503856-503975
NC_018625	TWP_GZKSOQASGL_001337	CAAGAGTTGGGAAATGTTTGGCATTTGTAGGGATATGAGCTTTCGGAGGTAATATCGTCTGCTTTTTATAAATCATTAATCCAAAGCATAGTACGAAAAAAGCGCTGGTAACTATGACTA	5	+	NC_018625:664176-664295
NC_018625	TWP_GZKSOQASGL_001338	AAGAGACTTCGATATCAGTTTTTGCTAGGCGTTTCCCGTCAGTACCAACTACAGTAGTAGTACCGTTAGCAATAGTTAATAAAACCCCTGTAAGAATATAACGGCTTTCTTCTCGAGAAA	4	+	NC_018625:503736-503855
NC_018625	TWP_GZKSOQASGL_001339	ATATCTTTTTATTCAATGACTGTTCTCTTATCTTATATGGCCCACACAGAACTCAGAAATAAAATAAAAAAATAAAAATTGAAAACTATTTTTTATGCAAAGAAGTCTAGCTCTCTCTTT	7	+	NC_018625:664296-664415
NC_018625	TWP_GZKSOQASGL_001340	CTACAGCAATTTTTGCCTGATCTAAGAAAATAGAAGCTTCGGAATCTTCAGAACAGAGCTTAATGATTTCTTCAACAGCTTTAATAGGGATAATATAATCTCCAGTAAAGCTTTTATCTA	6	+	NC_018625:503616-503735
NC_018625	TWP_GZKSOQASGL_001341	GATTCTCTTATTTCTATATTGAGATATGTCCACATCGATAAAAAACCTTTTAGTTTTATCATTCTCATTCTATTTAGAAAGAAAAATCACAATATTTTTCCTTGTATGGATAAAGAAACC	7	+	NC_018625:664416-664535
NC_018625	TWP_GZKSOQASGL_001342	AGGTGATAAGCTCTTCTCTGTGAAGATCTAGTAAAACACTACTTTCTGTGGAAATAACAGGAGAGAAGTCAGGAAATTCTCCAGAAAGTAATTTAGTAATTAGCAATGTGTTGCCGCACT	5	+	NC_018625:503496-503615
NC_018625	TWP_GZKSOQASGL_001343	CTAGAAAACATTTATAAGCACTTCCGTTATCGTTTTTTTAAATTAAGTATTCTCCCCGCATTTTTAGGATTATTGCTTATATGCACTCCTAATACACTGAACTATCAAGCTCCTAGTGTT	6	+	NC_018625:664536-664655
NC_018625	TWP_GZKSOQASGL_001344	TACTCACTTTGCCCTCGCCCACTTTTGTACAGTTTGCTGTTAGGGTGAGTTCTCCAGGGGTAAAGGTGAATTTTACAGAGTGTGAAGATTCGTTAGTAAATAGAGCGACTTGTTTTAATA	3	+	NC_018625:503376-503495
NC_018625	TWP_GZKSOQASGL_001345	ATCCTTTCCGATAGGATCTGTGGCAGCCTGCTCATTCTCTTAGCATGCATTTCTTTCTATAAACGCTCTGTGCTTTGGTTTGGCGTATTTGTAGGCATTTGGGTCTCTCTTTTTCCCTGT	2	+	NC_018625:664656-664775
NC_018625	TWP_GZKSOQASGL_001346	GATTGTAAGAGTCAGAAATACCTAATCGAACTAACTCATCCTTACTATGTTTCAAAATATCCAGGAAGAAGAAAGGATTGAACGCAATTTCTAATAATTCTCCAGAATAGTTTACTGCCA	6	+	NC_018625:503256-503375
NC_018625	TWP_GZKSOQASGL_001347	TTTCCAGAACGCTCTTCTATCGTATTTGCAAACGATACTCTGATAGGCTTTGCTATCTTTGCTGTTGTCTGCATTCCTCCTACACGTCCGGAAGCTTTGGAAGTCGGGCCAACTCTACCT	1	+	NC_018625:664776-664895
NC_018625	TWP_GZKSOQASGL_001348	TCAGCTTCTTTATAGTTTCTAAAGTTCTTAAGGCGTAAGGAAAGAATATTCATTAATCATCATGCAATCTCATAGGCATAATAACGAATAGGCTACGTGTGGAATCTGTAATAATTCCAG	6	+	NC_018625:503136-503255
NC_018625	TWP_GZKSOQASGL_001349	GAAGGGATTTCCTATAACCCATCTTCTGGAGGACGTCGCGCTGCTGTTTTGATATTAAGTTTATTAGCCTGGCTACAGTCGCGGTATTTAACAGCATCTGCCTTAGGAATATCCTCAAGT	2	+	NC_018625:664896-665015
NC_018625	TWP_GZKSOQASGL_001350	GTAAGATGAGAAGTACGGAACGATCTACCTAGAGATAATACATACAGAGCTTCAATAAGATTCGTCTTTCCCTGAGCATTTTCTCCAAAAATATAATTTATATTTGGGGAGAAAGAAACC	5	+	NC_018625:503016-503135
NC_018625	TWP_GZKSOQASGL_001351	AGTTTTGAGCACGACTTCTTTGTCTATGCCATGATGATGACCGCATGTTCTTTACTTGTTGTACTCTCTCTATCCGGAGGAGAGCGTCGTTGGCATACGCGCCCTAAAGTCGTCATAGCA	1	+	NC_018625:665016-665135
NC_018625	TWP_GZKSOQASGL_001352	TGGTCGCAAAAGATTTTTTTTCCCTGTTTGTCTACATAGGTAGAAAGCGTGTGGGGAACGCCATCTTTCTCGAAGGTCATTTCTAAAAAGAAATACGAAGAGCCAAAAAAAATGGCTTCT	4	+	NC_018625:502896-503015
NC_018625	TWP_GZKSOQASGL_001353	ACAGCCATTACCCTCCTATCCACCATCATTCTCACTTTCATTCCTATTGTAACTCAACAACTTACTCTAGATTGCTGGTTATGCTTATTTCTAACCTTACAACCAGCTTTGGCGTTTGTT	4	+	NC_018625:665136-665255
NC_018625	TWP_GZKSOQASGL_001354	AGTAAGTTAAGAAATAATCTTCGATCTGAAGGAGATCCAGAAATTAAGCAACGATCTTTTGCAGAGAACAGGACTATAGGTATCATGCCTATCAATTGTGATAGGGTTTTTATAGGAGAT	5	+	NC_018625:502776-502895
NC_018625	TWP_GZKSOQASGL_001355	TTTTGCTTACGACGAATTCAGAGCAACATTTAACTATCTCGCACGATTCCTCGATAAAAAACGCGAGCTCATTCGTATATCTCTCTTTGGATCAGAATACTACAGGGATTCCCTATTTTG	4	+	NC_018625:665256-665375
NC_018625	TWP_GZKSOQASGL_001356	TGTTCATCCCAAACGGATAATGTAGAGGTTTGCTTAGTTTTCAGTAGGGTATTTCTCTGTAATAGAGCTCGGTGATAATAGGACAAGGAGTGTTTATATTGTGGATCACACTGCGATAAA	5	+	NC_018625:502656-502775
NC_018625	TWP_GZKSOQASGL_001357	GGAAGAACGCACCGTATTGCCCTTTATAAAAGCATGCAAGCAAGCTTTTCAGGGAATTTCCTTTCCTATCCATCTTCTGATTACTATTTGCGTAACCATAGGATTTATCAAAATGAGCGA	4	+	NC_018625:665376-665495
NC_018625	TWP_GZKSOQASGL_001358	TTAAACTTTATAAATAAGCGTTCTGATAGAGAATTATTCCATAGTTCTTGAATGAGTTGATTGAGTTGTGTGCAGCAAATGTATCGACTAAGGCATAGATAGGATCCTAAAGTGGCAAGT	6	+	NC_018625:502536-502655
NC_018625	TWP_GZKSOQASGL_001359	TGAGCTCGCCATCACAGACACATTGAAAAACTACACCAATATCTGCTGCTGGTTCATTATTGTGCTCTCCACTCTATCTTTTGCTGATAGTCTTCGGTACTTGCGCTGGCTCTGTGTGAT	1	+	NC_018625:665496-665615
NC_018625	TWP_GZKSOQASGL_001360	TGAGGACCTACTGAAGTATTTCCTAATTCTAAATCACGATGTAAAGAAGCTGAGAGTTGTTTATGCAGTTCATTTTTAACAGCTTCTTGAGAAATCTTACATTGTTTAATTAAAGGACTT	6	+	NC_018625:502416-502535
NC_018625	TWP_GZKSOQASGL_001361	TTTCTCAGCAGCGATCTTACTCTCTCCTGTTTTCTTTCATATTCCCCTACATGCCCCTATCTTGATTCCTACCATAATCACAGGAATCGCTTTGATCTTTTTATCAGTAGGGAAAATAAT	5	+	NC_018625:665616-665735
NC_018625	TWP_GZKSOQASGL_001362	ATGTTTTTTATGTAGAGAGATTCTGCAAGTTTAAGAACAGCAAGTAGACTCTGTTTTTGTCCTTCACTAGAAAATTGTGCTACAGGAAGATCATTAATCATCAAAGTAAAGTCTTCACGA	6	+	NC_018625:502296-502415
NC_018625	TWP_GZKSOQASGL_001363	ACAGAGAAAGTAAGACGAGAGTCTTTGATTATATGAGTAAAGAAGGCACTCCTGAAGATGCTTCTTCTTGTCTTTGCTCTGCAGCTCGCGCTTCTTCTTCGGCCTCTAAGCGATCGCGTT	1	+	NC_018625:665736-665855
NC_018625	TWP_GZKSOQASGL_001364	GTTGTTGAGGTTATTAGGGTTTGCCCGAGAGAAGGCGCTAGTCCTAATAATTGTGAGATTCTCTGATTGTCTAATCCTGCGTGGATATCATCCATACAGAATAAGGGATATACGTTGTGT	3	+	NC_018625:502176-502295
NC_018625	TWP_GZKSOQASGL_001365	TTTCTTTGTCATGCTCGCTTGCATAAATATCCTCTTGAGCTCGGTCTATCCCCTCAGAAATAAGGGAATCATGTAAAGAAGATTGCAAAGAATCTCGCTCAGGAATCACCTTCGTAGTCT	3	+	NC_018625:665856-665975
NC_018625	TWP_GZKSOQASGL_001366	GTTATTAATTATTAATTAATAAAAAATTACTCTTTAATAATCGCATGCGAATGAATAGAGATTTGTGCTTGATTAACTGAAAATATCCTATGAGTTTCGGATAATGTTTGATGAGGGAGG	6	+	NC_018625:502056-502175
NC_018625	TWP_GZKSOQASGL_001367	GAAATAACGTTACAAAAGAAAACCTCGGTGTATATTCCGACAACAAAACTTGAGATTCTATGAACTCAGCTACATCTTTTTTGGTGATCTTCCCTGTCTGACTATTACAGTAATTTAAAA	6	+	NC_018625:665976-666095
NC_018625	TWP_GZKSOQASGL_001368	AGATATTAGAAATAGTAAAATTAATAATAATTTATTCATTTGCACACCGATATAATTATTTTAATAAGTTTTTTATTAAAAACCAGCGTGTTTAATTAAGTTATTTTAAAAAATGATCAA	8	+	NC_018625:501936-502055
NC_018625	TWP_GZKSOQASGL_001369	TCTGTAAGTAATTACTCTCCGCCAATTGTTTATGCTTACTTAAAGCTTCCTTATGATGCTGAAAAGCATACAGAATTAAAGGAACAGAAATAAGCACGAATAAAAGAACCCCAGGAAGAA	5	+	NC_018625:666096-666215
NC_018625	TWP_GZKSOQASGL_001370	AGATCTTAAAAATGCGTGAACGCAGATTACGGATTCTTTTTGTTGAGATGTTTCTCTTATTCCACCTATTCCTGAAGGAAGTGTTTGAATTATAGAGGTATCCGCTAAAATAGACGTTCC	5	+	NC_018625:501816-501935
NC_018625	TWP_GZKSOQASGL_001371	GAAAGGGCAAAAAGATATCAGAAACAAAAACCAATCCTAGAAGAGGATACCCCAACAAACAAGATCCTATCAATAAAAGCACCAGAGAAACAACAAGGGAAATTGCAGAGATAAATACAA	5	+	NC_018625:666216-666335
NC_018625	TWP_GZKSOQASGL_001372	TAGTTTAACAAGATGATCAGCATGTTGTTCTAATGTGAATTTGCGAGTTTCATAGTTCCAGATAAATACATCGTAATTTTCTTTTTCTAAGACATTACCAATAGGTTTTAATGACCTGTA	6	+	NC_018625:501696-501815
NC_018625	TWP_GZKSOQASGL_001373	GAGGAGTTCCCTTGCACCGATGTGTGTGAATATCGCCGTAAAGAGAAAGCTTTTGTTCTGAAGAGAGTAGAGTATAACCTAACTCAGGTGCAGGTAAATTCGATAACGGTAATGTCACGT	2	+	NC_018625:666336-666455
NC_018625	TWP_GZKSOQASGL_001374	GCACTTTGCTTCTTGAGGGCAATCTGGTTTTGCCAGGGCTACTCGCACAATAACGCCTCCTATAGAATGCGTCACAAAGTTAATAGGGACTCCTGGCTTGAGTTCTGCAATCTTTTTAAT	1	+	NC_018625:501576-501695
NC_018625	TWP_GZKSOQASGL_001375	TGAAATACACTCCCGGATATCCTCTATAAGCAGATGGACATTACTGGTAGAACGCGTTAAATCGTTAAAGAACACAGGAACAAGACCATGATTTTTAAGCACATAAAATGCATCACCAAG	5	+	NC_018625:666456-666575
NC_018625	TWP_GZKSOQASGL_001376	GTAGGTGAGTAACTGCCTACCTAATTTACCTCCAAAAATGAACTGTACAATGGCTAAGGATCGGTAACGTCTTGCTAATGTCGACCCGGCATTTGGAGGGGCCATCAGTATAGCTTTCCC	1	+	NC_018625:501456-501575
NC_018625	TWP_GZKSOQASGL_001377	GAAAGCCACATCACGAAAATCATGCGTAACAAGAATCACAGTTTTATAGTCTTTTCTTGCCAACCTTAAAATATATTTATACAACTGTTCTTTCGTCGTAATGTCCAAAGAAGAAAATGG	6	+	NC_018625:666576-666695
NC_018625	TWP_GZKSOQASGL_001378	TTTTCCGTCATTTTCGCATTCTAAACGGAAAGGCAGAAACTTACTGCGTTTATTTCCACTAAGTACAAGAACTTCTACAGTTGAAGGGAGTTTACCCACATCAAGCATTTTTCTTGGGCA	4	+	NC_018625:501336-501455
NC_018625	TWP_GZKSOQASGL_001379	TTCATCTAAAAGTAATATTGGCTTTGGAGATAAGCATTGACAAGCTAAAGAGACTCTCTGTTTTTGACCCTCAGAAAGTTCATCAGGATAACAATCTAATAAATCACCTAAATTGAAGCT	6	+	NC_018625:666696-666815
NC_018625	TWP_GZKSOQASGL_001380	ATATTTTAGAAATTCTCTCATTAGGAAAATAGATTTCTTATTTGTGATGATATAGGTATGGTTGGTGTTAATTACATAGCCTTTATGTGGGGTGTCTAAGCGAGTCTCTACAGTGCACAC	6	+	NC_018625:501216-501335
NC_018625	TWP_GZKSOQASGL_001381	TTCGACTACCTCAAGCAACTTTTCAGAGGATATACGGAAACGCTTATGTTTCCCTCCTAATTCCGAGTTTAGGTGTATATTTTTCAATACAGTTCGCCACGGAAGCAACGTATGTTTTTG	4	+	NC_018625:666816-666935
NC_018625	TWP_GZKSOQASGL_001382	ATGGATAATATAAATATCCTTGTTTTTGCTTGTATTCAACCTAGAACTTTTTTGTTTATCTTCCTTTACCTGGAGTTCTATTTCCTCTGGAACTTGTTCTATAGCTGTGCTTTTGCTTCC	6	+	NC_018625:501096-501215
NC_018625	TWP_GZKSOQASGL_001383	CTGCATATAAGCAACATCTGTTTGTTGCACAGGTTCCCCTAACCAGAGAATTTCCCCTTCGGCTGGGGATAAGAAATTCGCTATTAAACGAAATAAGGTAGTTTTCCCAGTCCCAGACAC	2	+	NC_018625:666936-667055
NC_018625	TWP_GZKSOQASGL_001384	TATTATTAATAGCCTTCTTTATTTTCCTAACGTTTCAGGATTTGTTTCGCTTTTTTGCTGTGAGCTAGGTTTCCAGCTTTTGGGAAATCCATAAAGGTTATAAGGATGAGAGCCAAAACA	5	+	NC_018625:500976-501095
NC_018625	TWP_GZKSOQASGL_001385	CCCTAAAATAATGGTAATCTTTCCTGGATGAGATATAAAAGAAGTGTTTCGAAATATTAACTTGTCAGAATAAGAATAGCTAAGACTTTTGACTTCTAACATGTAGAAACCACAGAGTTT	6	+	NC_018625:667056-667175
NC_018625	TWP_GZKSOQASGL_001386	TGAATCTTCTTCCGATTCCTGTATTAGATGGAGGCTATATTGTACTTTGTCTATGGGAAATGATCACAAGACGGCGTTTGAGTATGAAACTTATTGAGAGGATGTTAATTCCATTTTCTT	5	+	NC_018625:500856-500975
NC_018625	TWP_GZKSOQASGL_001387	AAAGTGAAGTCAGCTTGCGGTTACCAAGACTTGAACTTGGGACCTCGACATTATCAGTGTCGCGCTCTAACCAACTGAGCTATAACCGCGAGTTTGGAGACTAGGAGAGTCGAACTCCTG	1	+	NC_018625:667176-667295
NC_018625	TWP_GZKSOQASGL_001388	TAAATCCTCAATGGTTATCAGGACCTGTAGGGATTGTTCATATGTTACATAAGGGCTGGTCGTTAGGAATTTCAGAAGCTTTGTTTTGGATAGGGCTAGTAAGTATCAATCTCGCTGTTT	4	+	NC_018625:500736-500855
NC_018625	TWP_GZKSOQASGL_001389	ACCTTCTGAATGCAAATCAGACGCTCTACCAACTAAGCTAAGTCCCCGTCTATTCTTCTCTTATTGTGATCAAAAAAGAAAAAGTTATCTTAATAACTAAGAGATTTAACCTCAACCAAA	6	+	NC_018625:667296-667415
NC_018625	TWP_GZKSOQASGL_001390	TATCTTTAGGGATTCCTTTAAGGGATATGACTGTGAAGTATAATCCTAGGCCGGATGTTTTAATTGCGAATATTTCTAAGGATAGTCTGCGTACTATGAAAGCCTTAGTTGTAGGCCGAC	4	+	NC_018625:500616-500735
NC_018625	TWP_GZKSOQASGL_001391	GAATTAAGAAAAAACGAATTAATGGGTTAAACAGATTTCTTGGAGCACACTTTTCAATAGAGAATCCGTGTAAAACTTACTAGTTTCACTTTGTAATTTTAGCCAGGCTTCATTACTTGA	6	+	NC_018625:667416-667535
NC_018625	TWP_GZKSOQASGL_001392	CTTGGGTTAGCATTTATTCCGATGATCTTTTGAATAAGCGTCGTGAAATGGCGAAGAGATTCAAGAATCAAGATCAGCAGCGTTACTATCTCGAGAGAATAGAACTGGAAAAACAAAGGT	4	+	NC_018625:500496-500615
NC_018625	TWP_GZKSOQASGL_001393	CGACTCTAAAGGATGAGGTATAAGAATATTTACTCCTAAACAAGGAATGCCAAATTCATAACATACCTGAGCAACGGCTCCTCCTGCACTATCAAAACCTTGAATTTCGGAATGAATTTG	5	+	NC_018625:667536-667655
NC_018625	TWP_GZKSOQASGL_001394	AGCGGTTTATTCATTCCTACAATGCTCAAGACTTATTAGCGATTATTAATTCTATAGGAAGCGCTCACGAAGTACGTGAATCGGGACAATATCGGTTATTGCCTCCCGTTCATCCTAAAC	3	+	NC_018625:500376-500495
NC_018625	TWP_GZKSOQASGL_001395	TTGAAGCGATAGAAAATAATTCTTAGACATGGAGAAAGCCTCTCCAGTAGCTATAATGCCTTCGGTAAGACCATGTTCTGTAGATGTTGTAGGTTTTAGATAGCCATAGGTTTTTAGTAA	5	+	NC_018625:667656-667775
NC_018625	TWP_GZKSOQASGL_001396	GTACTCCCGTTAGTGGAAGCACGGACATTTTGCGTTTAGTGCAGAATCATAAGGTATCTATTATTGTTCAGAAAATGACTCCTGAGCAATTAGAGGATGTGGATTCCTCTCTTGCGGATA	3	+	NC_018625:500256-500375
NC_018625	TWP_GZKSOQASGL_001397	ACGCTCGATAGAATCTTTATGCATAGCAATAAACTGTCTTCCCCCAATCTTGGCAGCCTCCCTATACGCTTCGCTAGTCGCAAAAATACTCTGATGGATGTTTGGAATTTCAAATCTCTT	3	+	NC_018625:667776-667895
NC_018625	TWP_GZKSOQASGL_001398	CCTACGTGATTAATAGCTACGGCTATGTAGAAGGGGAATTACAACCCATAGATCCAGAGTCACCGTTTCCTTCTATGGAAGAAAAACTGGAGTTGGGGGATCGTATTATTGCTATCGATG	2	+	NC_018625:500136-500255
NC_018625	TWP_GZKSOQASGL_001399	GAAAAAGGGGCGTACATCAGAATCATAGTTAACATAACCACGAGAAATCAGAACATTCCCAAAACGCCCCGTTTCTGAGCGTGAGTAACATGTCCCTATAATCAAGATAAGATCGACTCT	3	+	NC_018625:667896-668015
NC_018625	TWP_GZKSOQASGL_001400	TACGTATTCCTAGACTATTAGTTAGTACATTGTACCTTTCTCCTTATGTAAGGAATGAACTTATCGATAATCAGTATGAAGCAGGGATTAAGGGGAAATGGTCTTCTTTATATACTTTAC	6	+	NC_018625:500016-500135
NC_018625	TWP_GZKSOQASGL_001401	ATGCTTGAGAATCATATTACAGCTAATAACAGCAGCAGAAACTTTATTTGGCCAAAAAGAAGACATTACTAAATACTTCCCGAAATAATCTCCAGAATAGTACGTTCTCCTCCCCTCTAC	5	+	NC_018625:668016-668135
NC_018625	TWP_GZKSOQASGL_001402	CAGGTGATCGCTTAGTATGGATGGATGGGCAAATACTGTTTTCTCCAATGCAAGTTTCACAGATACTGAACGAGGCTTATGCTTTTGTTAAGGTTTCTCGTCACAATAGGGAATTCTCAG	3	+	NC_018625:499896-500015
NC_018625	TWP_GZKSOQASGL_001403	TGTCTTCTTGCTATTCGCAAACCAAGGAATAGGACACGCGGAATCTGAAGATTCTGAAACTTCGGGAAGAGCAAAGATAATGCCTATACGAGATAAAGGAGCGTGTTTCTCACTAAAAAT	3	+	NC_018625:668136-668255
NC_018625	TWP_GZKSOQASGL_001404	TCAATACAGAATTCGATGTTAATAAAAATGGTATTCCTCTAGCAGGAGCGAGTTATCTTTTATATCGTCATCAGGAGCCTATTTCAAAGGAATCTCCTCTATATTCAGCGAATATACTTC	5	+	NC_018625:499776-499895
NC_018625	TWP_GZKSOQASGL_001405	ATCTATAGGAGCTGATTCTAAAGAGATAAAGGAGCAACAAAAAACGGCAGCTAGAACAACGCGAAGAACCATAAAAATTCCACTTATAAAATTCTGGCTCCTTATAGAAAAACATGATGT	5	+	NC_018625:668256-668375
NC_018625	TWP_GZKSOQASGL_001406	GTAATGGCAAGCCTTATTACTCAGATAAAGACGCGATTACTTCAGCTTTATTAGACGGGCGTTTGTCATTTACGGGAGTTCACCCTGGATATCTTTCGGAAACTTCTAAGGATTTTTCCT	3	+	NC_018625:499656-499775
NC_018625	TWP_GZKSOQASGL_001407	TTAAGAGAATGAAAAAGCTAAAGTGAAGATAGCTCTTTCGACTCTAGAGGTAGCGAAAAACTAGACTCGAAAGAGCTGATCTTCTATGAATCTTTATTCATCACAGAGAACATCACGCGT	5	+	NC_018625:668376-668495
NC_018625	TWP_GZKSOQASGL_001408	GCGCCTTATATATTTCTGGAGGGAGAGATAAAGCATATTCTGAGTATTCTCGTATTGTTGGTTGGGTAAATCCTACTTTAAAAGAGAAAGGTTTAGCTCTTGGGGATGAGATTCTTACGT	5	+	NC_018625:499536-499655
NC_018625	TWP_GZKSOQASGL_001409	TTTTCACAGTCTAACTTTCTTTTTTAAATCTAAATTTCTTGCCTCACGCACTTTCGTAATCTTAAACGATTTTGTGAACGTTTCGTATTCTTTGTCTAAAGCTTTAGAATTCTTATTTTT	6	+	NC_018625:668496-668615
NC_018625	TWP_GZKSOQASGL_001410	TAGACCCTGATTCGGTTTATGACATACCTCAAGGTTTTTTCAGTAAATCTCCATGGAAAAGAATCTTCGTCCTTGCTGCTGGTCCTATAGCGAATGTTTTATTAGCTTTTGTAGCTTTTG	5	+	NC_018625:499416-499535
NC_018625	TWP_GZKSOQASGL_001411	ATAAACCATGAAGACCTGATATAGAGTGTGATTTACAGAAATCAACATGCCTCTGAAATAAATGTCTTCACAAGATATCCAAAACTCTAACGCTTTATGCCCCTGTATCTCTTTTGCCTG	5	+	NC_018625:668616-668735
NC_018625	TWP_GZKSOQASGL_001412	GTTTTGGCCCAACCTTATATAAAAAGAAGATTGGCAATATAGAGTATCGTATAGGTATTTTCCCATTTGGGGGGTATGTCCGAATTAAGGGCATGGACAAAAGAGAAAAAGGTGTAGATG	5	+	NC_018625:499296-499415
NC_018625	TWP_GZKSOQASGL_001413	CATAAATAGGACTTGTGATTCTGGAAGAGCCTGAAGCATTCCAGCAAACCCTTCTTGAAGATTTAATTCCGGACGGCTCACATCCACCTTCTCAGGGTACTCCCATACAGACACAACATA	1	+	NC_018625:668736-668855
NC_018625	TWP_GZKSOQASGL_001414	TGACAATAATATATTTCATTCTCGCAGCCCTTGCTTTGGGGGTTTTAGTATTGGTTCATGAATTGGGTCATTTACTGGCAGCCAAGTCTGTAGGTATGGCTGTGGAGAGTTTTAGTATTG	3	+	NC_018625:499176-499295
NC_018625	TWP_GZKSOQASGL_001415	AACCGTGTTATCCGATTGTGTTTCTGTAACGTATGTATCATAGCGTATAGTCAGTTCTGATTGGGGAATCTCTATGACCTGTCCTGAATGTTCTGGATCTCCAGGAAACTCCGCAGAAAA	3	+	NC_018625:668856-668975
NC_018625	TWP_GZKSOQASGL_001416	ATAAGCTAACAAGACTTATGAAAAATCATAGAGTTTCTTCGTGCACCTCGTTAGATGATGTCTTTTCTGTTGATAAAGAAGCTCGAGCCCTTGCTCAAGAGATATAACCTGGTACGTATA	5	+	NC_018625:499056-499175
NC_018625	TWP_GZKSOQASGL_001417	GCCACAACTTTTCGTATAATCATACCGTTTCCATGGTAGACTATCTTTGATCTTAGAAACGCGTACGTCACCGTCTTGCATCTCCTTAGCAGAGAACCAACTCTTCATTTTAGAGAGAAA	3	+	NC_018625:668976-669095
NC_018625	TWP_GZKSOQASGL_001418	TTGCTTTGGCGAGACAAGTATTAAAAGATAAAGGATCCTTAGGACCATTTTTTAATGCTGCTAACGAGATCTTAGTTCAAAGATTTTTGAAAAAAGAAATTGCTTGGTGCGATATTCTAG	6	+	NC_018625:498936-499055
NC_018625	TWP_GZKSOQASGL_001419	ACCCGTCTTAGATTCTCCAGCAACTAATGAAGCTGGATATAGAGCTTGTAGAGATATTAATACGGTTAATAAAAACTTACTGACTTTTGAAAGCATAATAAAAATAAAATACGTTTATTA	6	+	NC_018625:669096-669215
NC_018625	TWP_GZKSOQASGL_001420	TCCCCATACAACATGTATTAACAACCCCGAAACGCTGTCCAGCACCTCATAAAGGAATGGATTTTTCTATCAAACACACATTAGAATTCTTTCCTATAGATGAGGAGCGTTTCCCAAGCA	3	+	NC_018625:498816-498935
NC_018625	TWP_GZKSOQASGL_001421	ATTTAATAATATAACTTCCGACACTTTTATTAATAACAAAATACAAAAAATCAAAATCATCAAAAATCTTGTGTTTTATAAAACTCATGATAATAATCCTGACTGTAAAAAATCTTGGAT	7	+	NC_018625:669216-669335
NC_018625	TWP_GZKSOQASGL_001422	TATTTGGATTAGAACATGCAGAGATAGATGCTGTAATTCATCCTCAAAGTTTAATTCATGGTATGGTAGAGTTTGAGGACGGAACGGTGCTTTCTGTAATGAATCCTCCCAGTATGCTTT	5	+	NC_018625:498696-498815
NC_018625	TWP_GZKSOQASGL_001423	ACTAAGGAGTTGCTGCGGATTATGGAAGAGCAAACGTTTATCAGTAAGAAGGTTGGAGTTTTACCAGCGAGATGGGGCAGTGTCAGATTTCCTGGGAAGCCTTTAGCCATGATCCTAGGA	1	+	NC_018625:669336-669455
NC_018625	TWP_GZKSOQASGL_001424	TAACCCGTGTAACTATTCAGGACGTATTGAAGCATCCTATATGGAATATGGGGACTAAGATTACCGTAGATTCTTCAACATTGGTAAATAAAGGCTTAGAAATAATTGAGGCGTATTGGT	5	+	NC_018625:498576-498695
NC_018625	TWP_GZKSOQASGL_001425	AAATCCTTAATTCAAAGAACTTATGAAAATATCATTCAAAGCGAAACACTAGATAAAGTAGTTGTAGCTACTGATGATCAACGCATTATGGATCACGTGATAGATTTTGGTGGCGAGTGT	6	+	NC_018625:669456-669575
NC_018625	TWP_GZKSOQASGL_001426	CAATAGATAGTGAGCACAATGCTTTATATCAATGTTTAGAAGGGAGAGATACCTCGGAAGTCAGAAAGTTGTTTTTAACAGCTTCTGGAGGTCCTTTATTATACAAATCTAAAGAAGAAT	6	+	NC_018625:498456-498575
NC_018625	TWP_GZKSOQASGL_001427	GTTATGACCAGTCCAGAGTGCGCCAATGGTACTGAACGGATGGCGGAAACCGTATCGCGTTATTTCCCTGAAGCTGAGATCATGGTGAATATCCAGGGGGATGAGCCCTGTTTACGCCAT	1	+	NC_018625:669576-669695
NC_018625	TWP_GZKSOQASGL_001428	CTGCAATTGTTGCTGCTATGAAGTTAGGGAAAACCCTAGCATTAGCCAATAAAGAAGTTTTGGTTTCTGCAGGAGAAATCATTAACAAATTTGCTAAGCAATATCAAACTAGGATTTTGC	5	+	NC_018625:498336-498455
NC_018625	TWP_GZKSOQASGL_001429	ACCGTTGTAGATGCTCTTGTGAGAAAACTCGAAGAGAATCCAGAAATTCATATGGTGACTCCTGTTGCTCAAACCACAGATCCTCATGAAATCTTAACAAATCAAAAAGTAAAATGTGTT	5	+	NC_018625:669696-669815
NC_018625	TWP_GZKSOQASGL_001430	AAATTCTCAAGGAGTTCCCTAAAGTTCAAGTATTTCTTGGTGAAGAAGGATTGCTAGCTGCTGCTACAGCTAACGAAATAGACACTATTGTTGCTGCATCTTCGGGGATAGTCGCTTTAC	3	+	NC_018625:498216-498335
NC_018625	TWP_GZKSOQASGL_001431	TTCGATAAAAATGGAAAGGCTTTATATTTCAGCAGAAGCGCTATTCCACACATTTTAAAAAAAGAGACACCGATTTATCTACATATTGGCGTGTATGCATATAGAAGATCTGCTTTGTTC	6	+	NC_018625:669816-669935
NC_018625	TWP_GZKSOQASGL_001432	CTCATTTGTTCAATGTGGTTGCTCTTGCTTCATACGGTAATAAGAGAGATCTATTTTTTGAACAAATTCGAGAATTTTCTCCTTCTATAGTTTCTGTATACGATGAACAGCTATATTTTG	6	+	NC_018625:498096-498215
NC_018625	TWP_GZKSOQASGL_001433	AGTTACATTGCTTCCGCTCCTTCTCCTCTAAGCCAAGCTGAAGATCTTGAGCAACTACGTGTATTAGAACACGGTGGATCCATTCATGTATGTGTAGTGGAAGCTAAGAGCCCTTCAGTC	1	+	NC_018625:669936-670055
NC_018625	TWP_GZKSOQASGL_001434	TCTCTAACCTAAGAGTTATGATTTTTTTAATTTGTTAAGGTTACTATTTGAAACATTTAGCTATTTTTGGATCCACGGGAAGTGTAGGACAGCAGGCTTTAGCAATCATTCGCTCGCTTC	5	+	NC_018625:497976-498095
NC_018625	TWP_GZKSOQASGL_001435	GATTATCCAGAAGATATAAATAAGGTGGAAGAATACTTAACATGCCATTCAAGTGCATCTTTTTAACAGGAGGGGTTGTATCCTCCTTAGGCAAGGGATTAACTGCTGCCTCGCTTGCTC	3	+	NC_018625:670056-670175
NC_018625	TWP_GZKSOQASGL_001436	TGGTATTGCGGTTTTTATACTAATGGCTTTCTATGTTGTCGTTTGTTTATTTCATTATGGCAAGACGCTGGTTTATAAAAAGTTTTATTCAAAAGATAGTAAGAATACAGAATTGACAAC	6	+	NC_018625:497856-497975
NC_018625	TWP_GZKSOQASGL_001437	TACTACTAGAGCGACAAGGCCTTAAAGTTGCGATGTTAAAACTGGATCCTTATCTTAACGTTGATCCGGGAACCATGAATCCTTATGAACATGGTGAGGTTTACGTTACCAATGATGGAA	3	+	NC_018625:670176-670295
NC_018625	TWP_GZKSOQASGL_001438	TGTTTCTTCCGTACGTGGGATGCTCGTTTGGTCTTTGATTTTTGGAGCTTTGACTGCAGTACTTGCTCCTGCTTGTTCTAGAGCGATTTTAACATCTTACGGTGTAGGATTGTCGACGTC	1	+	NC_018625:497736-497855
NC_018625	TWP_GZKSOQASGL_001439	TAGAGACGGATCTAGACCTTGGTCACTATCATCGCTTTTCTTCAGTAAACCTATCTAGGCATTCTACGGCGACTTCCGGGCAAATCTATGCCCGAGTCATTAAAAAAGAACGCGATGGAG	1	+	NC_018625:670296-670415
NC_018625	TWP_GZKSOQASGL_001440	AATCATAGACTATGTGATTATTTTGCAATTGTCCGCGAGTTTGGTAGGAGCGTTTAAAGCTGTTGGAGTTTTAATGGCTCTAGCATTTTTATTAATTCCAGGGCTCATAGCTAAAGTTTT	5	+	NC_018625:497616-497735
NC_018625	TWP_GZKSOQASGL_001441	TGTATCTAGGAAGTACTGTTCAAGTCATCCCGCATATCACTAATGAAATCATCGAAGTTATCTTAGAATGTGCTAGGGAAAGTCATCCTGATGTATTAATCGTAGAAATCGGTGGTACTG	5	+	NC_018625:670416-670535
NC_018625	TWP_GZKSOQASGL_001442	TATTTTCCCTGTATATACAATCCTTTGCATTAATCTGCTTGTTTCTTTGGTTGGATTTCGTAGTTTCGTTTGTGTTTCTTTTGATTCTGTATTCTCCTTTTCTTTAGGGATTCCTGTGAA	6	+	NC_018625:497496-497615
NC_018625	TWP_GZKSOQASGL_001443	TTGGAGATATAGAATCCCTACCTTTTTTAGAAGCTATCCGACAATTCCGTTATGAGCATGCTGAGGACTGCTTCAGTATTCACATGACCTATGTGCCTTGTTTACAAGCTGCAGGAGAGG	2	+	NC_018625:670536-670655
NC_018625	TWP_GZKSOQASGL_001444	CGCCTTGGTATTTTCTTTGTTGTTTTCAATGAGTTTGCTTCTTTTAGTGTTTTTAACACGTAATGCTCACATAGGCACAGAACTTATTTTAGGTAATGCAGATTCTTTAACTCGAGGTGA	5	+	NC_018625:497376-497495
NC_018625	TWP_GZKSOQASGL_001445	TAAAAACAAAACCTACTCAGCACTCTGTTCAGAGTTTGCGAAGCATTGGCATTATCCCCGATGCGATTCTCTGCAGATCCGAGGCTCCCTTAAGCTCGGAAGTAAAAAGAAAATCAGCCT	1	+	NC_018625:670656-670775
NC_018625	TWP_GZKSOQASGL_001446	CCAGTTAACAGCATTATCGTTAGGAACTCTTACCCTAGCTTCAGTTTCAACTGCTTTGCTTACAGGTTTTCTTATTTATTTTATAAGAAATATTTTTCGTGTCTCAGAAGAAGCAAGTAC	6	+	NC_018625:497256-497375
NC_018625	TWP_GZKSOQASGL_001447	ATTTTGCAATGTTCCTAGCACTGCGGTGTTTAACGTTGTCGATGTAGAACATTCGATATACGAAATGCCCTTAATGTTATCTCAAGAAAAGATTTCTACGTTTATCACCGAGAAATTAGG	5	+	NC_018625:670776-670895
NC_018625	TWP_GZKSOQASGL_001448	CATTGCTCTTTCAGGAGCGTTTGTCGGTACCTTTTTAGTGTTGAAGAAGATGGCGATGTATGCGAATTCTGTTTCTCATACAGTATTATTTGGACTTGTGAGTATTTGTTTATTTACGCA	5	+	NC_018625:497136-497255
NC_018625	TWP_GZKSOQASGL_001449	CCTATTTACTAAAAAAGAAGATCTAAGTGATTGGGAAATGCTAATCGAGCGTTTGCGCAATCCTCTTCCTAATAAGATACGCTTAGGTTTAGTAGGTAAATACGTACAACATAAAGATGC	5	+	NC_018625:670896-671015
NC_018625	TWP_GZKSOQASGL_001450	CCCATATCATGGGGTATCTTTTTTGCAATTTCTCGAGGTCTTTTTTTCAAGAACTTTCTCTGGAGAGCTATTTTGGGGCCATTTATTTATCGATGACATTCAGGTTATCATATTTTTAGC	5	+	NC_018625:497016-497135
NC_018625	TWP_GZKSOQASGL_001451	GTATAAATCCGTTTTTGAGTCCATTACTCACGCCGCTTTAAGCTTGAATTGCTCAGTAGAGTTATTCCCTTTAGATTCTGATGATCCTCATTTCCTGGAAACCTTAGAACTATGCGATGG	4	+	NC_018625:671016-671135
NC_018625	TWP_GZKSOQASGL_001452	TAACAGATGAATTGGATTATGCCATTACAGAAATATTGGATAACCCTCATTATGATCCCCACGATAAGATAATTCCAGAAAAACTGCAGACTACGGAGGAGCTATGATAGGAGTGTTTTC	5	+	NC_018625:496896-497015
NC_018625	TWP_GZKSOQASGL_001453	TTGCCTGGTCCCTGGAGGTTTTGGGTCTCGTGGTTGGGAAGGGAAAATTCTTGCAGCCAAGCTCTGTAGAGAAAGAGGGATCCCTTATTTTGGAATCTGTTTGGGGATGCAGGTTCTTGT	1	+	NC_018625:671136-671255
NC_018625	TWP_GZKSOQASGL_001454	GAAAGAATAGAGCAAAAAAATTAGTACGAGCTCACAGATTGTGGGAATGCTATCTTGTACGCTCTTTAGAGTTTAAAGAAGAAGAGGTGCATAGGTTTGCGGAAGAAATGGAGCATGTCC	4	+	NC_018625:496776-496895
NC_018625	TWP_GZKSOQASGL_001455	TGTTGAATATGCCCGTCATGTCCTCAATCTAGAACAAGCAAACTCTACAGAAATGGACAAAGATACACCTGATCCCGTTATCTGTATGTTGGATGGACAAGCTTCATTAATTGCTACAGG	3	+	NC_018625:671256-671375
NC_018625	TWP_GZKSOQASGL_001456	GTTCTCACAAATATCAAGAATATTTCGGTCCCAAGCCTTTCCCTAGGTTGAGAATTTGGTTGCTTGAATGTCAGGGTTTGGTAAAGTGTCGAGATTATCGTTGGAGTCTGAGCAGTAAGG	3	+	NC_018625:496656-496775
NC_018625	TWP_GZKSOQASGL_001457	TGGCACGATGCGTCTTGGAGCCTATCCTTGCGTATTATCACCAGGAAGTAAAGTATACACGATGTACGGGAAACCTGAAATTATGGAACGCCATCGACATCGCTATGAAGTGAATTTAAA	2	+	NC_018625:671376-671495
NC_018625	TWP_GZKSOQASGL_001458	TAACTCGATATATACGGAGAAAATACTTTGCATTTTCCAAGAACCAAGAGCATTTACTCAAAGTATTTTGGTACTTGTTAGAAGATCAGATTCCGGAAGTGGGAGCACGGGATTTTGTTT	5	+	NC_018625:496536-496655
NC_018625	TWP_GZKSOQASGL_001459	CTACGTACAACAATTAAAAGATCACGGATTAGACATTGTGGGTATGTGCCCAGAACAAAAACTTTGCGAAATCGTAGAAATCAAAGATCATCCTTGGATGATAGGAGTACAATTCCACCC	4	+	NC_018625:671496-671615
NC_018625	TWP_GZKSOQASGL_001460	TCACTTGCCATGTTTCAGGACATGGGGGTGTGATTACTTTCCCTACAGGCCCTCTTGTTGTTGTGATATCAGGATGTTTAACTTTGCTTTGTTTAATCTTCTCTCCTAAATCTGGGTGGG	2	+	NC_018625:496416-496535
NC_018625	TWP_GZKSOQASGL_001461	AGAATTCCTTTCGAAGTTGGTAACTCCTCACCCACTCTTTGTAGGATTTATCAAGGCAGCACTTCTTCACTCTAGGAATAAAACCTATGTCTAATCCTCAGGCAGCCAAAGTTTTCCTAG	3	+	NC_018625:671616-671735
NC_018625	TWP_GZKSOQASGL_001462	TGTTCGTAGCGCCTCCTCTAGCATCTCGTCAATTGTCTGATAGATTAAATATTATTTTTCTTCTTTCTTGTTTATTTGGAGGGATATGCGGAGCTCTTGGAAGTTACATTTCAGTAGCTT	5	+	NC_018625:496296-496415
NC_018625	TWP_GZKSOQASGL_001463	GTGTAGATTACGGAGAGAAGCGGATAGGTCTAGCCTACGCGTCATCTCCCCTATGCATTAGTTTACCTATAGGGTTCATAGCCACAGGCAAAACGCTAGAAGCCACAGCAAAGCTTCTTG	1	+	NC_018625:671736-671855
NC_018625	TWP_GZKSOQASGL_001464	AAGATTATGCTTCTACTTGTGGTTTGAGTACGCGTGTTTCTGGAAGCGTTATTCTAATATTTATTTCTTTAGTTATTGTCAGTGGTGTGCGTTCCGTGGGTATCATATTGATTTCTTCCA	5	+	NC_018625:496176-496295
NC_018625	TWP_GZKSOQASGL_001465	TTGGAATTATTCAAGAACGCAATGTGTCCACTGTAGTTTTAGGGAACCCTATCCCCATGCAAAAAGGACAAAAATCTGCCCTACAAGAAGATATACTCAAGCTGTCCTCTCTACTTCAAG	3	+	NC_018625:671856-671975
NC_018625	TWP_GZKSOQASGL_001466	TATATGGTCAGGCAGCTACTTTGGGTTATGTAGAGGCTAAACTCGCAGCTTTTGTCTTTCTTCTATCCATAACGACGTTATGGTGGTGGTATCGTCAGATTATCGTGACCATTTTTGACA	3	+	NC_018625:496056-496175
NC_018625	TWP_GZKSOQASGL_001467	AGTTCTGCCCTGTTGAAGTGATCCTTTGGGATGAAAGGCTATCCTCAGAAGAAGCAGAACGGATGCTAAAAGGAGACTGCGGACTCAGTAGGAAAAAGAGAAAAGGAAAAACGGATAGTA	2	+	NC_018625:671976-672095
NC_018625	TWP_GZKSOQASGL_001468	AGGGTGCATAAAGATGCCTCCTTATGTTTTGTTCTCGTTGTTTTTTTGGCCTAGGCGTTATTTTGACAAGCTATGTCAAAGATAGTTGTCCTTTGTTATATAATCGTATTAATGCGTATT	5	+	NC_018625:495936-496055
NC_018625	TWP_GZKSOQASGL_001469	TCGCTGCAAACCTGATTCTTACCAGCTTCTTGGAAAGTTCTCCTCACCTACTCTCTTAAATCTATTTGAAGCGATTGATTCCTCGACAACAACGAAAAAATCTTATCTATTCATTAATTC	5	+	NC_018625:672096-672215
NC_018625	TWP_GZKSOQASGL_001470	GGGGCTTTATTAAGTTGCAAAGTCTCTTTTTTTACGGATTCTATACTGTTAGTTATTATTTTCGGCTGTCTTGCGGCTATTTCCGGTTATGGGATTATAGTCTTTTTAGAAAAAACTCTG	5	+	NC_018625:495816-495935
NC_018625	TWP_GZKSOQASGL_001471	TCATTTCATCTTTTTTTCTCATATAAATTATTTAAATTCAGGGATCAATAAAATTACTTTGAACAAAAAACTAAAAAATCTTAACCTCCTATGTTGAAAGTTCCGCAATCCACTTATCCT	7	+	NC_018625:672216-672335
NC_018625	TWP_GZKSOQASGL_001472	TTTTTAGCAGTTACTTTGATTTGCATGACAACGGCTTTATGGGGGACGCTTCTACTTGTAGGTAGGCAGCCCCTTTTAAGTGAGAGTCTCTCTCATGCTTCTTATCCAGGATTGCTTTTA	3	+	NC_018625:495696-495815
NC_018625	TWP_GZKSOQASGL_001473	TCTGAAAGATTTTTAATAAAATCAATGTAGCACAGTGGAATAAGTCACAGTGTCTTTCTGTTAAAAAAACGACATTGAAGGTATTTGCTTTTTTTATGAAATACACATGGAGGTTGATTG	6	+	NC_018625:672336-672455
NC_018625	TWP_GZKSOQASGL_001474	CAAGCTTATGGTTGTGAGTTAGAACTATTGGATCGCACTCTTAAATTATCTAGAGGGAAGCAACAAGGAACGTATTAGATGCTCAATTGCATTTTTATCGACTCTATTTTTTTATCAAGC	5	+	NC_018625:495576-495695
NC_018625	TWP_GZKSOQASGL_001475	CTGTTGTATTCACGTCTTCAATTTTAGGAGGCTGTTTTTCAACGGCCTCAAGATCGTCAAAAACCCTTACGATTGCCATCCATGACGACCCGGAATCTTTATCCCCTGATCAAGCAAAAC	2	+	NC_018625:672456-672575
NC_018625	TWP_GZKSOQASGL_001476	GTTGTCGTTCACCATGATCTTAGTCATGTGCGTCAATTATTCGACCATATCATATTGTTGAATAAACATCTTATTTGTTCCGGACCGGTTGAAGAGTGTTTGACGAATAAAAACATTTTT	5	+	NC_018625:495456-495575
NC_018625	TWP_GZKSOQASGL_001477	GCGCTTTAGATCTCTCTGTATCTAAACTCATTTTCGAAGGACTGACAAGAGAAAATCCCCATAAACATAATCAAGTAGAATTTGCCCTAGCAAGTCATTATACCGTATCAGCGGACGAAA	4	+	NC_018625:672576-672695
NC_018625	TWP_GZKSOQASGL_001478	GCTCTTATGCAAAAAGCAGATCTTTATCTCATGGATGAATTATTTTCTGCTATAGACATGGCTTCATATCAGACTGTGGTAGACGTTCTGCGAGAGCTGCAAGAACAAGGACGCACGGTT	3	+	NC_018625:495336-495455
NC_018625	TWP_GZKSOQASGL_001479	AAACCTATACTTTCTTTATCAAACATGAGGCTTTATGGAGTAACGGCACTCCAATTACCTCTCAGGATATTACGCGAGCGTGGCAACATGCAAAAACTTGCTCTCCTCACCACAAAGCAT	3	+	NC_018625:672696-672815
NC_018625	TWP_GZKSOQASGL_001480	ACAGCGGATGACCGTAAGGAAGCGTACAATATTTTAGAGAGGGTAGGTTTATCTGCTTTAGCAAATCGGCAAATAGGGAAGCTTTCGGGAGGTCAGCAACAGAGAGCGTTCTTAGCCCGA	1	+	NC_018625:495216-495335
NC_018625	TWP_GZKSOQASGL_001481	TTGAAGGTATTGATTTTAAAGCTTGCTCACCATCTAGCATTACCCTAACACTAGATTCCCCAAATTCTAATCTACTGCAATTACTCGCTTTCCCCGCATTTTCTGTTTTCAACCCCGAAA	4	+	NC_018625:672816-672935
NC_018625	TWP_GZKSOQASGL_001482	GTACATCAACGTGTTGCTTATATGCCTCAAAGAGCAAGTGTGGACTGGGATTTTCCTATGACAGTTCTAGATCTAGTGCTTATGGGGTGCTATGGCTACAAAGGCATGTGGGGAAGAATT	2	+	NC_018625:495096-495215
NC_018625	TWP_GZKSOQASGL_001483	ATTTGAATATATTTAGTGGACCTTTCCAATTAATCACTTACAATCCTGGACATTGCCTTTTACTAGAAAAAAATCCTCACTACTATGATAAAGACAAGGTCCTTATCTCCTGTGTTAACT	6	+	NC_018625:672936-673055
NC_018625	TWP_GZKSOQASGL_001484	ACATTGACGGCAGTTTTAGGACCTAATGGTGCTGGGAAAAGCACGTTATTAAAAGCTTCTCTTGGGCTGATTCGTCCTTCCACCGGTCATACTTTGTTTTTTGGAAATAAGTTTAAAAAA	4	+	NC_018625:494976-495095
NC_018625	TWP_GZKSOQASGL_001485	TATTAGTTATTCCGGATTTATATACCGGAGCCCTTTTACAAAATCGTGGGAAAATTCACTGGTTAGGACAGCCCTGGCATCAGGGATTGACAAAGGAACTAAAAGAAAATACTCCCTATC	4	+	NC_018625:673056-673175
NC_018625	TWP_GZKSOQASGL_001486	AGAGTTAGGAGGAACTGTTTCTTGAGACAACATGAAATTGCTTGGTCAGTTCATAACCTATGTGTGAACTATGATCATTCTGATGTTTTATGTCATGTTTCCTTCCTATTAAGGAAGGGA	5	+	NC_018625:494856-494975
NC_018625	TWP_GZKSOQASGL_001487	ACTACACTTGCTACCCCGTAGAAGGAGCTTTTTGGCTTGTACTGAATACAAAAGATCCGGTTTTATCTCATATTCATAATCGCTATAGATTAGCCGCTGCAATTAACAGAGAAGAAATTA	5	+	NC_018625:673176-673295
NC_018625	TWP_GZKSOQASGL_001488	AATCGCTTCGTGTTTGAGGAAGGGATACAACATCCGATTAGCGGATCGTCCGCTATATAGCGATAATGTCAAACATAATTACTTGGATACTTTTAAGCACAATGTTTGCACAATTACTGA	5	+	NC_018625:494736-494855
NC_018625	TWP_GZKSOQASGL_001489	TAGATTATGCTCTACAGGGCAACCAAGATCCCGCTTATACACTATCTAGACACTCCTCTCCGCAGCACTCACACAAAAAGCAAAAACTCATTACCCCTACAGAAAAACTGACTCTAACCT	2	+	NC_018625:673296-673415
NC_018625	TWP_GZKSOQASGL_001490	ATATCTCCTGAAGCTCAAATTAGCATTCGGGATATTATGCTCGTTGTAGATTACATTCATGAGCATAATGTTACTGTTATGTTCCCTGAAGATACCTTGAATCAAGACGCACTTAAAAAA	5	+	NC_018625:494616-494735
NC_018625	TWP_GZKSOQASGL_001491	ACCCTTCAAATATTTTACGATGTCAGCGCATCGCAGAAATTCTTAAAGAACAATGTAAATCCGTAGGTATTGAGTTATTTCTTGAAGGATTGGAATACCATGTTTTCCTAACCAAAAGAC	5	+	NC_018625:673416-673535
NC_018625	TWP_GZKSOQASGL_001492	GAATCAAGATATTTAGTTTCTGGTCATAACGCATTCAGCTACTTCGCAAGGCGTTACTTAGCAACACCAGAAGAAGTTGCAAGTAATGTTTGGAGTAAGAGATGTATTTCTCCTGAGGGT	4	+	NC_018625:494496-494615
NC_018625	TWP_GZKSOQASGL_001493	AAATGTGTGATTTTACTATAGCTACGGCAACAGGAGTCGCCTATTACCCAAACGCCTCGCTAATCCCACAAGCAGATAGGTTAATTAAAAACTTAGAGATTATTCCTATCTACCATATGA	5	+	NC_018625:673536-673655
NC_018625	TWP_GZKSOQASGL_001494	GCTTTAATTAGTGAATTCCCGGAGTATGAACAAGAGTTCACTTCCAATTCTAAAGAGTTGGTAGAAGAAATGTTGGAGCTAGATGCTTGGGCTAAGCGTTGTTTATTGACAGTACCTGAA	4	+	NC_018625:494376-494495
NC_018625	TWP_GZKSOQASGL_001495	GCTACGATTATATCACTATATCTCCAATAGAAAAAATTATTCATAATGCTTCTGGAGCCGTCGATCTTAAATACGCACGCCTACCTTAAAAACTCGCCCACAACATAACAAGAAATACAA	5	+	NC_018625:673656-673775
NC_018625	TWP_GZKSOQASGL_001496	ATTGGGTCGCGCTTACTATCTAACGGAGTATTCGTTCCTTTAGAGGAAGATGGTTTTTATGATCCCCATATTTGGACAGATATGAGCATTTGGGTGGAAGGAGCTAAAGAGGTGACCAAA	3	+	NC_018625:494256-494375
NC_018625	TWP_GZKSOQASGL_001497	AAATCTTTTTTTTCAAACCCAAAAATTGGCAATTATTTTTTGAATCAGTAATCTAACTCCAATTTGCTATTTAACTTTAGGACGATCCCGTGGTGCACCGACTTAGAAAACACTATGCTC	6	+	NC_018625:673776-673895
NC_018625	TWP_GZKSOQASGL_001498	ATGGTTAAAGGTGACGAAGATAAAATGGCTATGAGCCGATTGATTTTTTGTAATGGCCTGGGATTAGAACATACAGCAAGCTTACGCAAACATTTGGAAGGGAATCCTAAGGCTGTAAGT	4	+	NC_018625:494136-494255
NC_018625	TWP_GZKSOQASGL_001499	TCTACTTCCTCTGTTTGTCTAGTTTGCTTCTCACGAGTTGTCATCATCGACATTCTCAAGAAAATACAGAGCGATGCTTAAGAATTGGAATATCGTATGATCCTGTTTCAATAGATCCTA	5	+	NC_018625:673896-674015
NC_018625	TWP_GZKSOQASGL_001500	AATAAGATTTATGTATTGTCTATGAATCGGATGATACATGATTGCGTGGCTAGAATTGTAGGAGATAAGCTTTGTCCGATTGTTTTAATCGATGGATCAATAGATCCCCATGCATATGAG	5	+	NC_018625:494016-494135
NC_018625	TWP_GZKSOQASGL_001501	GATGTACGTATCTCAAAAAAGATGTTTCCCTAGCCAAAGCCCTTTATGAAGGCTTAATTCGAGAACGCGTTTCTAACGATGTGATCCTGGGAATAGCGGAAAAATATACAGTGTCTAACG	3	+	NC_018625:674016-674135
NC_018625	TWP_GZKSOQASGL_001502	CTTCCGAAAAGGAGGGATATGTTGTTGGCACGTATGATCAAAAGAGTAAAACTGTTAATCTGCTTAGTTTTAGTTTTTATTGTTTCCGGATGCTCTTCTTCTAAGGTGCGAAATGATGAT	5	+	NC_018625:493896-494015
NC_018625	TWP_GZKSOQASGL_001503	AAGGCTATGTGTATACCTTCAATCTGAGAAATACCTTATGGAGTAATGGGGATCCATTAACAGCTTATGATTTCGAAGAATCTATAAAACAAATCCACACGAAAAACCTCCCGATATCCT	5	+	NC_018625:674136-674255
NC_018625	TWP_GZKSOQASGL_001504	TTTCGTTGTTCCTCTTATTAATTCTTCGGATTATTCTAAATAAATAATGAGATTTTTTTCTGCATTTTATATACCTTATAGATTTCATTGTTCTGACTTTATTAAATTTCTGAAAATAAT	7	+	NC_018625:493776-493895
NC_018625	TWP_GZKSOQASGL_001505	ACCACAACCTTCTATACATTATCAAAAACTCTAAAGCAATTATGGAAGAGGGATTACCTATAGAAGAATTAGGAGTCAAAGCTCTGGACGCGAAAACATTAGAAATTACCCTAGAACATC	5	+	NC_018625:674256-674375
NC_018625	TWP_GZKSOQASGL_001506	GAAGTCTTTAGCTGTAACATTTACTTCCTATAATTAAAAGCCTTTTCATTCTCATGAAACATATTTTATTTCTTTTATAAAACCTTCGTAAGAAGAGAAGAAGCGTTTTTTCTGATTTCT	6	+	NC_018625:493656-493775
NC_018625	TWP_GZKSOQASGL_001507	CATCTGAAAATTTCATTGAGATGCTCGCTCATCCGTTGTTTTTCCCCGTCCACCGTTCTTTAAGAGAGCACTATGCCAACCCTAAAAACCAACATACCTATATTTCTAATGGCCCTTTTA	3	+	NC_018625:674376-674495
NC_018625	TWP_GZKSOQASGL_001508	AGTTCTGTTTATTTAGAGACGTAATTTATCTTCGATTTTGCTTTTTTTCGCAATGTTATTTTCCTGGAAAAGATCGTTTTGTTTCATAAATAACTTTAAAAGAAACAATCATAAGGACAA	6	+	NC_018625:493536-493655
NC_018625	TWP_GZKSOQASGL_001509	GCTTGAGTGATGTGCAACCTCAAAAACATCTGAAAATGCAAAAAAATATCCATTACTACGATGCAGACAAAGTGAAACTCGATACTCTAGTCTTTACCATCATGTCTGACTCTCATACTG	5	+	NC_018625:674496-674615
NC_018625	TWP_GZKSOQASGL_001510	ATGAAACCCACCTTGATAACTTGCTAAATCTTCATAAAAATTAATCGATGTTTACTTTACAAATTTTATAAGAAAGAATTTGGCATACTTTCGATTTAACGTTTAGAAAAATAAAATTAA	7	+	NC_018625:493416-493535
NC_018625	TWP_GZKSOQASGL_001511	CAGCAAAATGCTTTAGAAATAACCTGATTGATGTTTTAGGAAATCCGTGGATAGCAAAAATCCCACAAGAAATGTTGAACAATACACCTAAAGAAATCACCCATATTCATCCAGTTTGCT	5	+	NC_018625:674616-674735
NC_018625	TWP_GZKSOQASGL_001512	CCACCACTTGGTCCTGGAAGATAGCGACATAAATCGTTTTCTTTATCCCCGCAGACCTTTCTAATAGCTTTTGAGATCAGTTTTTCTATTTCTTCATTTATATTCGACTGTTCTACGGCC	4	+	NC_018625:493296-493415
NC_018625	TWP_GZKSOQASGL_001513	CAACTTCTCTACTGATCTATAATCTCAACATGCCTGTACTACAAAATAAAGCTCTAAGGAAAGCTTTAGCCTATGCTATTGATAAAGAATCCCTCCTTCCTCTACTCAACTCAGCAAGAA	5	+	NC_018625:674736-674855
NC_018625	TWP_GZKSOQASGL_001514	CGAGGTTTTGGATTAATGGCTCGTGGTGAATCAGATTCTAAAATAAATGTTTTTAGCATTTTTAGAAATTGCTCGGGGGCGGCGCTTTTCATTTTTTTTAATGTAAAATGGTGCATATAG	5	+	NC_018625:493176-493295
NC_018625	TWP_GZKSOQASGL_001515	TTGCCCATTCTTTTTTACCTCCAGAACTGTCCGAAATCCATGATCAACAAGTACTAAGCAAAGAACAACGAGAAAAAAAAGCCCGAGAATACTTTGAAGAAGCGAAATCTTCTCTATCAG	5	+	NC_018625:674856-674975
NC_018625	TWP_GZKSOQASGL_001516	GGGCTAAACCGTGCTAAAAGATCTTTATCTCCTACTTGTCTCGCTAATTCTAAAACGCGTTCTATGTCAGTCTTAGTAAAGTTAATAAAGTCTCTGCGCTTTTTAGAGCCTCTAGGAGCT	4	+	NC_018625:493056-493175
NC_018625	TWP_GZKSOQASGL_001517	AAAAAGAACTCGCGGAACTCTCTCTTATTTACCCTCAAGAATCGAGCGTTTTTTCGTTCATAGTTCAAGAACTCCAACAACAATTTAAAAATATTCTCGGTATACACATACCCATTCAAG	5	+	NC_018625:674976-675095
NC_018625	TWP_GZKSOQASGL_001518	TCTAAACTTGAAGAATTAGTTCTTACTGCCTCCACATAGGCATTCCATAGCTCAACACTAACGATACCATTGCGGATAGAACGAATAAGCTCTCTTTTTAAAGAAGGGAGAGGTTTTTTT	5	+	NC_018625:492936-493055
NC_018625	TWP_GZKSOQASGL_001519	GCATTGAGTACTTTTGTTTTTTAGAAAAAAGAAATAAAGGAGAGTTTTATCTCTCTGTAGGAGGATGGATTGCAGAATACCTCCATGCGAGAAATTTCCTTACTATACTGGGGAATCCAG	5	+	NC_018625:675096-675215
NC_018625	TWP_GZKSOQASGL_001520	GAAAACAAGACGAGGCGCTTAAAGGCTTTTTAGAGTACTCGAAAGACTAGAGCAAATCGGCTAAAATATTAACTTTACTTAGCCGATTGTAAAGTCTTTTAAACAAAAGACTGAGGAGAA	5	+	NC_018625:492816-492935
NC_018625	TWP_GZKSOQASGL_001521	AAAATAAAGAGACGAGCCACCAATTAGGAAAGTGGAATAATCAACAGTTTAACAACATCCTAGAAAAATACCATACAGCAACATTCACTAAGGAAGATCAAATCCTAGCCGAAGAACTTA	5	+	NC_018625:675216-675335
NC_018625	TWP_GZKSOQASGL_001522	TACCCTCTGAAATAGCTTAGTTAATTAATTTATAAGTTATTAATGATTTAGTCTTTAAAACAATTAAAATTTAATATTTTTAGCCTTTTAGCATATCATTTTCTTTCTCTATTTACAAGA	7	+	NC_018625:492696-492815
NC_018625	TWP_GZKSOQASGL_001523	TCGAAGACGATCTTCCCGTATTTCCCCTATATCATTTCAACTATATTTACCTTTCCCATCCACGAGTCAAAAACCTCAATATCTCCCCTTTAGGACATGTTGAACTTAAAGACGTGGAAG	4	+	NC_018625:675336-675455
NC_018625	TWP_GZKSOQASGL_001524	GAACGCAATACAGAAGAACATTAGGAACATTGGCAGTACCTTCTTCAGCTCATGCATGTGTATCGGCCAAAGAAAAGAACGCAATTTTCCAAAAGGTTTTTCCGCTGTTTGTGTCATATT	4	+	NC_018625:492576-492695
NC_018625	TWP_GZKSOQASGL_001525	TTCTTCCTATATAACGCAGCCTCTAAAAACTTTTTGAAAAAAATTACAACAACTTCTTACAAACTAAAATATTTTTATATGCAAACACCTAGTTTTAAGATATTTAATTAGATGATATAT	7	+	NC_018625:675456-675575
NC_018625	TWP_GZKSOQASGL_001526	CATGAAGACTACAGCGCAAGGAACGACAAGCCACAGTTTGATGAAAGGTATAGCCTCTGCACCAGATCCGGGAGCCGTTACGATAAGAGTGTCTTTTGTATCACGCAATACGGTGTAGTT	1	+	NC_018625:492456-492575
NC_018625	TWP_GZKSOQASGL_001527	TGATAGAGCGACTCTAATTACAAAATTGAGTAAAATAAAAACCGCCTGTGAAAACCTCGAGTAAGTATCAAACATGCTGTTTAAATAGACGATAAAAACAATGCATAAATTCCTAACACC	6	+	NC_018625:675576-675695
NC_018625	TWP_GZKSOQASGL_001528	AACGTGACGGAATGGGTAAATTACTGTAGGGAATAAAGCAAAGAATAGAAGGAATGGAGCAATTACTGTGTAAAAGAGGGCTGGCTTACTTAAGATGTTGCTTAATTTGGCATAGATAAG	5	+	NC_018625:492336-492455
NC_018625	TWP_GZKSOQASGL_001529	CGTTCTATCGGTTATTCTATTTCTGGGGATTTCACCGCTATGCACAGGTTGTTATACACATACTGCTAAACACCAGAACTCTCTAAAGATAGCGATTAGCCATGATCCTATGTCTTTAGA	4	+	NC_018625:675696-675815
NC_018625	TWP_GZKSOQASGL_001530	CCATAGCTCAGAAAGCACGTAAAATGCAGCAAAAGTCCAGTTTCTAAGCATTGCAACGCAGCCCATTAATCCTTGAGGAAGGATGGCCTGTAATTTATCAGCAAAATCCGTTGGATGTAA	3	+	NC_018625:492216-492335
NC_018625	TWP_GZKSOQASGL_001531	CCCTAGAAGTGCTTGTCTAAGTAAAGATATCTCGATAGCCCAAGCTCTCTATGAAGGCCTTGTAAGGGAACGTTCTGCTCATCCTGAGCTCGCTCTTGCACAGTATTACACAATATCTAG	1	+	NC_018625:675816-675935
NC_018625	TWP_GZKSOQASGL_001532	AGAAGCGAGTAAAGCGATGTTAGCGCCAACTCCAAATAAAGCGTAAAAACGTTTAGCTTCGCTAATTTTAGTAATTTCGTTAGCGAAACCCCAGAACATTAAAGAAAGCATAACGCTTCC	4	+	NC_018625:492096-492215
NC_018625	TWP_GZKSOQASGL_001533	CGACCAAACAGTCTATACTTTTTATCTTAAAGAGGCTTCATGGAGTAATGGAGATCCTGTAACTGCTTATGATTTCGAAGAATCCATAAAACAAATTCATAAGCTAGAAGTAGCCTGCTC	5	+	NC_018625:675936-676055
NC_018625	TWP_GZKSOQASGL_001534	AATAATAATACCACCAGAAATAACAACCATGCTCATTAAGAGGTAAAGAGAGAGACCCCAAGGATCTGTATTTCCTGTAGCACTAGCACGTAGCTTAGAAGCCCAAATAATAGAGCGGCC	3	+	NC_018625:491976-492095
NC_018625	TWP_GZKSOQASGL_001535	TTCTAATTTTCTTCTCAGTGTGATTAAAAATTCGCATGCTGTGATGAGCAAACAGCTACCTGTAGACACCCTGGGAATTCGCGCAATAAATGCATCGCAATTAGAAATTACCTTAGAAAA	5	+	NC_018625:676056-676175
NC_018625	TWP_GZKSOQASGL_001536	GTAAGCAAAGCTTTCTTTCATTGTCATTTTTGGCTTTGATTTCTTAGCTTTGTTTAACTCTTTAGGATCATAGAATCTAGGATCGGTAAGAACACACTTGTTCATCCACCAGTAGCATAG	5	+	NC_018625:491856-491975
NC_018625	TWP_GZKSOQASGL_001537	ACCTATTCCCCACTTTTTAGAGATTCTTGCCTATCCGATTTTCTTCCCTGTACATAAATCCCTCAGAGAATTTTCTGCCTCAAAGGGAACCAAACTCCCGAATATCACTAATGGCCCTTT	3	+	NC_018625:676176-676295
NC_018625	TWP_GZKSOQASGL_001538	GTTAGCATTTGGGTATTGCATTTTCAACTGGCTCTTCCAAGTCACTTCTACGAGGTTAATACAAATACCGTAGCAAATAACAAGAAGGGCTAATAACAACATGTAAGGAGATCTTGCAAG	5	+	NC_018625:491736-491855
NC_018625	TWP_GZKSOQASGL_001539	TCTCATTGAAGATTACCAACCTCAAAATAAACTGATCATTAAGAAAAATCCTCTGTATCACGATAAACAAGCGGTGCATCTGGATACCATCACTTTTCAAATTGTTCCCGATACCCATAC	5	+	NC_018625:676296-676415
NC_018625	TWP_GZKSOQASGL_001540	AACAAGAGCTCCTGTTAACCAGCCGAATTTACGGATAACGTTACCACCGATAAACAACATAACGATTACGGAGACAACACCTGTCCAGAATGAGAAATTCCCCATGAATTCGCTGTATTC	3	+	NC_018625:491616-491735
NC_018625	TWP_GZKSOQASGL_001541	AGCTACACAACTTCTTCAAAAAAATCTGATTGACTGGGTGGGTTCCCCGTGGAGTTCTCCAATTTCTAAAGAAGACCAACATCATATCCCAAAAGATAAGTTGCACAATTACCCCGTTCT	3	+	NC_018625:676416-676535
NC_018625	TWP_GZKSOQASGL_001542	AACCATAACAGCAAGCATTAATGGTGTGGTTCCAAACATTGCTACGATGCCAGAAGCTTGATCTCTGAAGATAACTAAAACAAAGAAAAAGACACCCGTTAACAATACCATCACCGGTGT	4	+	NC_018625:491496-491615
NC_018625	TWP_GZKSOQASGL_001543	AGGAACGACAGCTCTAATATGTAACCTAAAACATAGCCCAACTAATAACTTAGCCCTACGAAAAGCCCTGGCCTATGCCATTGATAAAACTACCTTATTACAGTTTATCAGCCATGGAAA	4	+	NC_018625:676536-676655
NC_018625	TWP_GZKSOQASGL_001544	GTCAATAGCAGCCTTTCCTTTAACTTTTTGTTCTTGGTCTAATGGAATGTAGGCCATTTCTTTAGTTGCATCAAAGAGGGCATACTTTGTGGATTTAGATAGAATGTTTTGGACAGCACC	5	+	NC_018625:491376-491495
NC_018625	TWP_GZKSOQASGL_001545	AGTCGCCGAACATTTCCTACCGCCGGAACTATCACAACTCCCTAAACAATCAGATCAATCACCAGAAGAACGCAAAGAATTAGCACGCGCGTATTTTAAAGAAGCTGAGAAAGAACTCTC	2	+	NC_018625:676656-676775
NC_018625	TWP_GZKSOQASGL_001546	AATAATCACAAAGAGTGCTATTGCTAGGTAAGGTGTCATAGCTCCAATACTTCCACAAACTACTAAGAGACCTTGTTGGATTAAAGAACCCCCGGATTTTCCGAAACGTGCGGCAACCAC	2	+	NC_018625:491256-491375
NC_018625	TWP_GZKSOQASGL_001547	ACTCAAATGTATCGCAGAATTATCGATTATTTATCCTTTAGAATCTGCATGTCTGAACGCTATCGTTCAAGAGATACAACAACAAATCAAAAACGTTCTAGGGATTCATATCCCTATCCA	5	+	NC_018625:676776-676895
NC_018625	TWP_GZKSOQASGL_001548	TGAGGATCCTTCAGCTTCTGTAGAAACAGCAGCTTCTTCTCCTGCGAGCTCTTTTTCTTTGAGAGCAGATTGAATTAAGAATAATTTGTTTAGCTTGGTAGCAGAGACTAACCATATTGC	4	+	NC_018625:491136-491255
NC_018625	TWP_GZKSOQASGL_001549	AGGTATGGAATATCATTGTTTCTTAGATAAAAGACGTCGCGGAGACTTTACCTTAGCCACCGGAAGATGGATAGCCGACTATCCGAGGCCAACATCGTTCCTTTCCATTCTCGGAAACCT	1	+	NC_018625:676896-677015
NC_018625	TWP_GZKSOQASGL_001550	TTCTTACAATTTTTAAAGACAAAAAAAATCCTCACCTGTTTCCAAGTGAGGATTTTTGTTAAGATCTCTCATTGAATCTTACGAAGAAGCGTTCTCAACAGCAGGTGTTCCCTGAATTGA	5	+	NC_018625:491016-491135
NC_018625	TWP_GZKSOQASGL_001551	TAAAAATGACGAGCCAACAAAATCACTAACAAAATGGGAGAATGCCCAATACAATCGTATCCTGAAAACTCTACTTTCAAAAGACGAAACAATACAAGATCAAATCATAGCGGAAGAACT	5	+	NC_018625:677016-677135
NC_018625	TWP_GZKSOQASGL_001552	ACAAGTCAAGCTTGGAAGACTATCTGTTACTATTTTAATCACCGTATGAAATTTCATGAAAAATTAGAAGATATAGAAGAAGCTCATCTAAATAGGGATGATACAGGTTATAATTAAACT	6	+	NC_018625:490896-491015
NC_018625	TWP_GZKSOQASGL_001553	CATCGAAGAAGATCTTCCTATTATTCCTCTGTACCATTTTGAATATACCTACGCAGCTAACCCCAAAATTCACAACTCCTACACCTCATTACTCGGACATATCGACCTGAAAGAAGCAGA	3	+	NC_018625:677136-677255
NC_018625	TWP_GZKSOQASGL_001554	AGGTCTTTTTTAGGAGATTTTATTAATGAAAATAGTCATAGGTATGAGTCGAATATTGCTTTAGCAACGTATTCTGAATGTAAAAATGTTTCCCGATACAAAAGCTTAATCAATCAAAAA	6	+	NC_018625:490776-490895
NC_018625	TWP_GZKSOQASGL_001555	GATTTCAAAATAATATGCACATCTTATAAGTTTAAAAAACGTCTTGGGTTTTACTTAAGTCAAACATAATATTGACTTAAACTCGAAAAAAAATATCTTAACGGTGACTCTCCACTCGGA	6	+	NC_018625:677256-677375
NC_018625	TWP_GZKSOQASGL_001556	TGTTCCCATGGTTTTTCTTGGGAGCAACTACAGCTTATTCGATCAACGTCGCTTGGTTCTTGGCAGTTTTTATGTTGGGTAGACCGATCTACTGCTAATGGAGGTATGCGCATACTCGCA	1	+	NC_018625:490656-490775
NC_018625	TWP_GZKSOQASGL_001557	TCAATGAATTATTTTATATTGAAGCTACGATAAATCAGAGATATAATATTTGAGCTTAGGTAAGGTTCTAGATCATGAATCCTTATTGACTTATCAATGACATTAAAGGTGTAGATAATG	6	+	NC_018625:677376-677495
NC_018625	TWP_GZKSOQASGL_001558	TTAATTCATGCTCAAGGAGATTATAGCAGATATATTGGAGAGAAAGATAAGGTAGAACTACTGTCAGAATCACGCGTGTCATTTACAGAGGAGAGTATAAAAAAACTCATTTTTCGAATA	6	+	NC_018625:490536-490655
NC_018625	TWP_GZKSOQASGL_001559	TTCCGTTATATAAAGAAACGCCTGGTATTTAACTTGCTTTCTTTATGGATTATCCTAACCCTAACTTTCCTCGTCATGAAAACCATTCCTGGCGATCCATTTAATGATGAAAGTAGCAAC	5	+	NC_018625:677496-677615
NC_018625	TWP_GZKSOQASGL_001560	CTCCTTCAATCTTATGGATTGGTTCAAGAATTGAGCCGAGAGGAATATGTTTTTTTAATGGATCAGGTGAAAAATCATACTTTGGATAATCAACAAGTAACTGCTGTAGTAGACAGGCTA	5	+	NC_018625:490416-490535
NC_018625	TWP_GZKSOQASGL_001561	ACCTTATCACAAGAAACTCTACAGATCCTTAAGTCTCGCTACGGATTAAATAAACCCCTATATCAGCAATACATTCATTATCTCAAATCTTTAGTCACGTTAGATTTTGGAAACTCCCTT	5	+	NC_018625:677616-677735
NC_018625	TWP_GZKSOQASGL_001562	AATGTCTTAAGAGAAAATTTAGAAAAATACAATCGCGGGTATTCTGGGACCTATTGGTTTTGTGAATTAGATTCAGTACGTCGACCTGTCTCTCCAAGAACAGAACACGGAACGATTTTC	5	+	NC_018625:490296-490415
NC_018625	TWP_GZKSOQASGL_001563	GTTTACAAAGATCGCAGCGTAACAAGCATTATCGCGACAGCATTTCCAGCATCAGGAATTTTAGGACTTGAAAGTCTCCTACTTTCGATTTCCGGAGGCATATCCCTAGGAACTCTGGCA	1	+	NC_018625:677736-677855
NC_018625	TWP_GZKSOQASGL_001564	TTTGGCGTTGACAATTTCAATACTGAAATTAACGGACAATATCTTCCAAGCTTAAATAACTTATTAATAGAAAATTGCCCTCTATATTGGATGAAGCGTTTTATAGAGTTAGGTAATAAG	6	+	NC_018625:490176-490295
NC_018625	TWP_GZKSOQASGL_001565	GCATTAAGAAAGAAAAAACAAGGGCGCTATATCCTTCTTTCTTCCATTTTACAAATTTCCATTCCAGCTTTTGTCTTAGCCACAATGCTGCAGTATATTTTTGCAGTAAAAATCCCTATT	6	+	NC_018625:677856-677975
NC_018625	TWP_GZKSOQASGL_001566	AAATTTGCGAATTTTAGGGAGTTATTAATTTATATTCATGATTTTAGAGAATCTAACGACACATCAATTCGAAATAATCTATGTAAACTATCGACTCAATTAAAGAAGGCTTTGGAAGAT	6	+	NC_018625:490056-490175
NC_018625	TWP_GZKSOQASGL_001567	TTTCCCATAGCTTGCTGGGGGAATTTCTCCCACACGATTTTGCCCTCCCTTGCTTTAGCCATAGCGCCGATGGCCTTCATCACACAATTAACTTTCTCATCAGTATCTTCAGTCTTAAAT	1	+	NC_018625:677976-678095
NC_018625	TWP_GZKSOQASGL_001568	GCCCAGATTATCATTAAATATTCTCAACCTAAATACAGTCACATCCCTTTTGGATTTCGTTGTGTAATTAAATCGGAATTTCCTAAGGCATTTTTTGATTTAGTAACTACGCAAGACTTA	6	+	NC_018625:489936-490055
NC_018625	TWP_GZKSOQASGL_001569	AAAGACTATGTGTTGCTCGCCTATGCTAAAGGACTCTCTCCAATAAAAATTATACTTAAACACATTCTTCCCTACGCAGTGTTTCCCACGATTTCCTACGCTGCATTTCTTGTGACTACA	4	+	NC_018625:678096-678215
NC_018625	TWP_GZKSOQASGL_001570	TTGAGTCTTTTATTTATTATTTCAGGTCTTATTTTTTTATCAATATTACCTTCATGCGTAAATATCATTATCTCACTACTATGCGCAGGCGTCAGTTGGTGTATTTTATCGTTTGTTACG	6	+	NC_018625:489816-489935
NC_018625	TWP_GZKSOQASGL_001571	GTTATGACAGGAACATTCGCTATAGAGAATATTTTCTGCATACCCGGTTTAGGAAAATGGTTCGTCTGTAGTATTAAACAACGCGATTATCCAGTAACTCTAGGATTATCGGTATTTTAT	5	+	NC_018625:678216-678335
NC_018625	TWP_GZKSOQASGL_001572	GTATGACATATGCAAGCTTCCAATCTTTTTGCCTTCCAAACACTTCCAAAGCAAGAAGTAGTTTGTCGATACATGGAAAAAAAGAGACCAACAAAATCTCAAATAATAATATTAATTGTT	6	+	NC_018625:489696-489815
NC_018625	TWP_GZKSOQASGL_001573	GGCGCTTTCTTTATGTTAGCTTCCCTACTTTCAGATCTCATACAAGCAATGATAGATCCCCAGCTGCGCTATTCCTATAAGGAAGCTGATAAAGAAGTGAGTTTTTCTCAAGAAAGTGAA	4	+	NC_018625:678336-678455
NC_018625	TWP_GZKSOQASGL_001574	ATTTAAGAAATCAAAAGTAGAATAGCTATTGTGTTTGTAGTTTGTACGTTTTATCGTTTCTAACCGTAGAATATTATAAACATATGTCGTTTATAATTATAATTTTGTTTCTTTTATTTA	7	+	NC_018625:489576-489695
NC_018625	TWP_GZKSOQASGL_001575	CATCTCTAACAAAATCCATAGCATTTAGGTGAAGAATAAACAGAAATTCAAAGAAAGAAATAAATAAGGCTATTGAAAAACTTCATGGACATTCCTTCAAAATCTTCTCAACTCACTCTA	6	+	NC_018625:678456-678575
NC_018625	TWP_GZKSOQASGL_001576	GCTTATACTCTTTCAAAATACAGGAGGGGTCTTGTCAAGTTCAGAGAGAGCCATGTTAGACTTAGTATTGTTAGTTGTCAATACTACTAGAACTGAAATGTAAGAAGGTGAGTTTAATTT	5	+	NC_018625:489456-489575
NC_018625	TWP_GZKSOQASGL_001577	TGGCAACGTATGAAAGGAAATACCATGTTTATGGTAGGAGCTTCATTGCTAGCAACCTTAATCATAGGAGCAGTTCTTCTTCCATGGATTTACCCTAATTACGAACAGACATCTCTAGAA	4	+	NC_018625:678576-678695
NC_018625	TWP_GZKSOQASGL_001578	GGAGCTGCTCGCGCATTTCTCTTTGCTCGACTGTACTTGTACTTTCAAGTAAACGGTCAGCAATTGTAGATTTCCCGTGGTCAATATGCGCAATAATAGAAAAGTTTCGAATGTTTTCTA	3	+	NC_018625:489336-489455
NC_018625	TWP_GZKSOQASGL_001579	CACACCCTACAACAACCGGGAAGAATGTTTCCTTTTGGAACTGATTCTCTAGGGCGTTGCATGCTAGCAAGAACGGTTCAAGGCTTGCGCCTGTCCCTTCTTATTGCGGTTACGGCCACC	1	+	NC_018625:678696-678815
NC_018625	TWP_GZKSOQASGL_001580	CGTGCCCGGGCGTGTCTATAAGGTTAAGCTGATAAACTTCCCCATGATATTCATAATACATAGTCACTGGGTGCGCTTTGATTGTGATACCACGCTCTCTTTCTAGATCCATGGAATCAA	2	+	NC_018625:489216-489335
NC_018625	TWP_GZKSOQASGL_001581	CTGATCGATGTCTTCGTAGGACTATTTTGGTCTACAGTAGCCTTATCCTCGGGGAAAAAAGTTGCTTTCCTCATGATGCGCATTACAGAAATCTTATTTTCGATTCCTAGAATCCCAGTC	3	+	NC_018625:678816-678935
NC_018625	TWP_GZKSOQASGL_001582	GCTCTAAGGCGAGATAAACGTTAGCTAAACTTTGAGCTTGCACACCTTGAGCTGCGTCAACAATTAAAAGAGCTCCCTCACAGGCAGCTAAGGATCGGGATACTTCATAAGAAAAATCCA	2	+	NC_018625:489096-489215
NC_018625	TWP_GZKSOQASGL_001583	ATTATTCTTCTTCTTGTGATTTTTGATCACGGAATCCTTCCTTTGATTCTTGCTATGACACTGACGGGGTGGATACCCATAGCACGAATTATATACGGACAATTTTTATTATTAGAAAAT	6	+	NC_018625:678936-679055
NC_018625	TWP_GZKSOQASGL_001584	AGCAGGCGATCGCATTTGTAGTATCTAACCCTATGTAATCTTCTATTTGCTTTCGGATTTTTTCAGGGTTTGCGGCTGGTAAATCAATTTTATTTAAAATAGGAATGATTTCCAAATCAC	5	+	NC_018625:488976-489095
NC_018625	TWP_GZKSOQASGL_001585	AAGGAATTTGTGCTTTCCGCGAAGACGATGAACGCCTCTACATTTCATATTCTCAGGAAACACTTACTTCCTAATACGCTAACCCCTATCATCTCCACATTAATCTTTACTATTCCTGGA	4	+	NC_018625:679056-679175
NC_018625	TWP_GZKSOQASGL_001586	GATCATAGTGAGAATCAAAAATCAAAGCTTTTAATTCAGTTTCTTCAGGAGGTTTAGGTGGAGGGATTAACTCAACAATTGCTTCAAGAATGTCAGAGATTCCTTCCCCAGTTTTTGCTG	5	+	NC_018625:488856-488975
NC_018625	TWP_GZKSOQASGL_001587	GCTATTTATACAGAAGCGTTTATTAGTTTTTTAGGCTTAGGTATCCAACCTCCTCAAGCTAGCCTAGGCACATTAGTAAAAGAAGGTATCAACGCTATTGACTACTACCCATGGCTATTT	5	+	NC_018625:679176-679295
NC_018625	TWP_GZKSOQASGL_001588	GAAAAGCTCCTACGCCTAATACCTCAAATGATGATCCTTTTGTTGCCATAAAGGTAATGCGATCACCTTTTTTAATTTCTCCGCTAATCACGCGGACATACACCATAATGCCTACATAAG	4	+	NC_018625:488736-488855
NC_018625	TWP_GZKSOQASGL_001589	TTCTTCCCCTCATTTTTCATGATTACGCTCTCGATAAGCTTTAACCTCATCGGAGAAGGAGCAAAAGCACTATTCATCGAGGAAAATTCCCATGCCTGATACCTTACTCAACATACGAAA	3	+	NC_018625:679296-679415
NC_018625	TWP_GZKSOQASGL_001590	GATGCTTTACTGTAGTTACCGTATCGCCAATCTTTACATCCTTGACTTTTTTTAAGTTGGCTATGAAATAGCCTACCTGACCTGCTCGTAAAGATCCCTCAATTAACGTTGCTTCAGGAA	4	+	NC_018625:488616-488735
NC_018625	TWP_GZKSOQASGL_001591	TCTTACGATAGCATCAAACAATCCACGTAGATTGCTCATAGATAATCTCAGCCTTTCAATAAAAAAACGGCATAGCCTAGCGTTAGTTGGTGAAAATGGATCAGGGAAGACAACAATTAC	5	+	NC_018625:679416-679535
NC_018625	TWP_GZKSOQASGL_001592	TAAGTTGTAAACGGCTTAAAGCGTCTTTTAAAGCATCAAAATCTGAAGAATCAATAGGGTAAATACCAGCAAACACTACAGGATTGATTTCCTTGAATCCATCTAAAGGTACCTTAGCAG	5	+	NC_018625:488496-488615
NC_018625	TWP_GZKSOQASGL_001593	TAAAGCGATTTTGGGTTTCCTTCCAGATAATTGTGAAATCTTAGAAGGAGACATCTTCTTTGAAAATACAAATTTAAAAACCCTGTCCTATAAAAAATTCCAAAAGATCCGAGGAAAGAA	6	+	NC_018625:679536-679655
NC_018625	TWP_GZKSOQASGL_001594	CAAACTCTCGGATGATTCTTTCAAAAACGATCTCTAAATGCAGTAATCCTAAAAACCCACAGCGAAAACCAAAGCCTAAAGAATGGCTACTTTCTTGTTCGATCGTTAAAGCAGAATCGT	5	+	NC_018625:488376-488495
NC_018625	TWP_GZKSOQASGL_001595	AATAGCGACAGTATTGCAAAATGCTTTTGGATCTCTGACGCCATCTATGCGTATAGGAGCTCAAATTGTAGAAACCTTACGACAACACAATCCCATAACAAAACAAGAAGCTTATGCAAA	5	+	NC_018625:679656-679775
NC_018625	TWP_GZKSOQASGL_001596	CCATGTGTTCTATGATCGAGGGATCTGGATAGGCGGTAGGATTGTCTATGAACAAAGTTTTGCCATTTTTTAAGACAACCTTATAAATTACACTGGGCGCTGTAGCAATAATGTCGAGAT	4	+	NC_018625:488256-488375
NC_018625	TWP_GZKSOQASGL_001597	AGCTTTAGAATTACTCTCAAGCGTATGCATCCCGAATCCCGAACGCTGTTTTCACCTTTATCCTTTTGAATTAAGTGGGGGGATGCGGCAACGTACCGTAATCGCTATATCTCTAGCGAG	1	+	NC_018625:679776-679895
NC_018625	TWP_GZKSOQASGL_001598	ACCTGTGTTGATCTAACATTTCTGTTTTTAAGCATACACCACGCTTATCCAAACATAGATTCATAATACTGCTTAAGTACTCTTGTGGTGTAATGATATTGACATGTACCCAAGGCTCTT	5	+	NC_018625:488136-488255
NC_018625	TWP_GZKSOQASGL_001599	CTCTCCAGAGCTTATTCTTGCTGATGAGCCAACAACAGCTCTAGATTCTGTGTCTCAGGCTCAGGTATTGCGTATATTGCGTAAAGTGCATAAAGAACATCATACCGCGATGTTGTTAGT	2	+	NC_018625:679896-680015
NC_018625	TWP_GZKSOQASGL_001600	ATCCTTTACGGTAATCTCCCAAACGATAATCAAAAGATCCATAACCCTTAGTCACAGATTTTAATTTATCGTTAAAATCAGAGACAATTTCATTTAAAGGAAGATCATAAGAAAGCACTA	6	+	NC_018625:488016-488135
NC_018625	TWP_GZKSOQASGL_001601	GACGCATAATCTCGCTTTAGTCACAGAACTTTGTGATGATATCGCAATTATTAAAGATGGCCAACTTGTAGAAACAGGCAATGTAAAAGAGATCTTTTCTTCTCCACAGCACCCCTATAC	4	+	NC_018625:680016-680135
NC_018625	TWP_GZKSOQASGL_001602	TCACATCGACGAGCTTTTCGCAGATACTTCTTCCGCGTGCTTCAGCTTTATCTCTATGTACAAGGCAAGAAAAAGCATCAACGGGTTCGTCGTTGATTAGAATTTCAAGTTTGATGATAG	3	+	NC_018625:487896-488015
NC_018625	TWP_GZKSOQASGL_001603	AAAACGTCTTCTGAAAGCTGTATCAAAAATTCCTCTAACCGCTAGCTCTTCGCCCATTTTAAAAGCGAAGCTCGAAAATTTAAGAAATACAGATACTTTGCAGACAACATATGACTAACT	5	+	NC_018625:680136-680255
NC_018625	TWP_GZKSOQASGL_001604	TGATATCACCGCCGTAACACTTTGCAGTCACATTCTTAGAAAGAGCGCGAATAGTTTCTCTAGCAATTACTTTTTTATTGATAGCAGCTTGGATGGGGATTTTAAAAAGTTGTTGAGGAA	5	+	NC_018625:487776-487895
NC_018625	TWP_GZKSOQASGL_001605	TAATTACCATAAAAAACCTATCCATTTCCATTAGGAAGCAGGTCATTCTCAATGACATTAACCTAGAACTCAAAAAAGGAGAATGTCTAACCGTTGTCGGTGCAAGTGGTTCAGGAAAGT	5	+	NC_018625:680256-680375
NC_018625	TWP_GZKSOQASGL_001606	CGGCTTACTAATCTATTTTGAGAACTTCGATAAAAGCAGTGTTTGGAATAGAGACTTTTCCAAATTCCTTCATCCGCTTTTTACCTTTTTTCTGTTTTTCCCAGAGTTTACGTTTTCTCG	5	+	NC_018625:487656-487775
NC_018625	TWP_GZKSOQASGL_001607	CTTCTCTAGCTTTGGCAATTTTAGGATTAATGCGGCCGAATCACGGGAAGATTACCTTTCATGTTGACCCGAAAACGCCCAAGGCAAAAACAGTACAAATTGTCTGGCAAGACATACACT	2	+	NC_018625:680376-680495
NC_018625	TWP_GZKSOQASGL_001608	TACAACGCCCCTTTTTGTTGGTCTATTCTAAGTTTCTGGAGTAGAATGCAGAGGAATATAAAAAAGTAACTTATCCCAACCTCAAGTTTCCTATCGGAAGGGCATAGTAACATATCTTTA	5	+	NC_018625:487536-487655
NC_018625	TWP_GZKSOQASGL_001609	CGAGCTTAAATCCTACAATGAGTGTCGAAGACCTTATTTTAGAACCTCTCCATATCATAGGAACCTACTCTAAAGAACAACAAAAAGAAAAAATCCTAAGCGTCTTACGTCTCGTTAACT	5	+	NC_018625:680496-680615
NC_018625	TWP_GZKSOQASGL_001610	TATCATACAGATTGGATAGGGTCCAAAACAACAACTCTAGTAAAATAATTTGAGAAAATACGAGAGCGTTGACTTAAGTTGATTTTTTGAGCAACTCTCTTGTTATCTTTAGGGATAACT	6	+	NC_018625:487416-487535
NC_018625	TWP_GZKSOQASGL_001611	TACCTTTATCAGTATTACGATTAAAACCTTATAAGCTTAGCGGAGGCCAAAAACAACGCGTGGCAATTGCAAAAGCTTTAGTTTGTGAGCCTGATCTCCTTATTTGCGACGAGCCAATCT	3	+	NC_018625:680616-680735
NC_018625	TWP_GZKSOQASGL_001612	GCATTGACATTTTATGATGGTTATCGAACAAAAGACTCTTCAATAGCTTTAGCTCAAGGATTAAGAGACTATTTCGGAGCTCATACTTATGAACGTAAGGATAGACCTCGAGGGGAGTTC	4	+	NC_018625:487296-487415
NC_018625	TWP_GZKSOQASGL_001613	CCGCTCTAGACACCCTAAATCAATCACTAATCTTAGAACTTTTCCAAACAATAAAACAGCAATGTGAAAGCACGCTTCTATTCATTACCCATGACATGTCAGCAGCATACTATATTGCAG	5	+	NC_018625:680736-680855
NC_018625	TWP_GZKSOQASGL_001614	GCACCTTCGTTAATTTTACAAACCTATTTCAAGACGGTATTACAAAATTCCGAACCAGGTTGGCGAAGAACCGTTGCCTATGGCGTGGGTTCAGGATATCCTATCCCTTGTTTAGCAGCT	2	+	NC_018625:487176-487295
NC_018625	TWP_GZKSOQASGL_001615	ATACCATTGCTGTTATGGATAAAGGATCTCTTGTAGAATACGCACCTAGAGAAAAAATTTTCATGGATCCTAAACATAAAAAACCCAAGAACTTCTGGATGCTATCCCCGTATTTTCTCT	5	+	NC_018625:680856-680975
NC_018625	TWP_GZKSOQASGL_001616	TCTGAAGAGCATCAATGGAATTTAAATTTCGGAGAGTTAGCCCTATTGTGGAGAGGCGGATGCATTATCCAAAGTGTTTTTCTAGATGCTATCCATAAAGGTTTCGAAAATGAGCCGGAA	4	+	NC_018625:487056-487175
NC_018625	TWP_GZKSOQASGL_001617	AGAAGATACCGAATGTCACCACAGCGATACAGCTCATGAGAAAGTACTCTTTTAAAAACCAAACAAAAAATTAGACACCGCCTGAAAACCTAAAGTTCTTTGTAGTATGTGAAAAGTTAT	5	+	NC_018625:680976-681095
NC_018625	TWP_GZKSOQASGL_001618	ATTCCTATCGTTTTTGAAAAACCTCGAGACCCTCATCTTTTTATAGAAGATGTTTTTCAAGCGCTATACGCTTCGAAAATCATAAGTTATGCTCAAGGATTCATGTTATTGAAACAAGCA	6	+	NC_018625:486936-487055
NC_018625	TWP_GZKSOQASGL_001619	GTATACTGCGATCCACGTTCATTTTATGATTTGCCTGAATTAGATGTTTGTAAAGCAACAATTGCAAGGATACAAACAGTCTTGTTTAACCACCTAAAGATCTATGACTCAATAGCATAG	5	+	NC_018625:681096-681215
NC_018625	TWP_GZKSOQASGL_001620	ACTGCTATTGATGCCATCGATTCAGGCGTCCCTCTTTCGCTAATTATTGAATCTGTGTTAGCCCGCTTCCTCTCTTCTTGGAAAACTATTCGCGAGCGAGCAGCTCAAGAACTTCCGGGT	1	+	NC_018625:486816-486935
NC_018625	TWP_GZKSOQASGL_001621	GAAAACTGTTATCGAGCCCTTTAGGCATTACGTGTAAATCGTTGACAGGAAGAAGTTGAGCGTGCTACGAATCAAACTAACCGCCGTTAGAATGGAGCATCATTGACGATGGAAATTTCT	3	+	NC_018625:681216-681335
NC_018625	TWP_GZKSOQASGL_001622	GAATTAGAAAGTTACCTGATGAGAATTTCTGTGGAAGTTCTCTCTTTAAAAGACTCCAATGGCTTCCCAGTTATTGATACCATTTTAGATGTTGCTGGACAAAAAGGAACAGGACGTTGG	5	+	NC_018625:486696-486815
NC_018625	TWP_GZKSOQASGL_001623	CATATCTTGGAAGACCTCGCTTACGACGAAGGGATACTTCCCAGAGAAGCTATAGAAGCTGCGATCGTCAAACATGCACAAATCACTCCCTACCTACTTCAGATTCTTGAAGACGCTACA	1	+	NC_018625:681336-681455
NC_018625	TWP_GZKSOQASGL_001624	CATAATGGCATAGAATATGGAGACATACAGTTAATTTGTGAGGCTTATGGCTTATTAAGATCACGTTTGGATATATCTCCTGAAGCGGTATCATCGATTTTTGCTGAATGGAATACACGT	5	+	NC_018625:486576-486695
NC_018625	TWP_GZKSOQASGL_001625	GAACGCGTCCCGGAATTAATCAATGACGGTAGTTATCAAGGGCATCTGTATGCCATGTATTTGCTAGCACAGTTTCGAGAAACTCGAGCTCTTCCATTAATTATTAAGCTCTTTTCTTAC	3	+	NC_018625:681456-681575
NC_018625	TWP_GZKSOQASGL_001626	AATAGTGATGCCTGGCCAGAAATAGCACCTATCTTCCAAAGTATTTCTGCTAAGGTTAACGGGAACCCTTGCTGCTGCTGGGTTGGACCCGGAGGAGCAGGACATTATGTAAAAACTGTA	1	+	NC_018625:486456-486575
NC_018625	TWP_GZKSOQASGL_001627	TCCGATGATACACCTCATGCAATTGCTGGTGACGTTCTTACTGAAGACCTCTCAAGAATCCTGGCAAGCGTATGTGACGATGAATCTTTAATTAAAGAGCTTATAGAATCTCCAGGCATT	3	+	NC_018625:681576-681695
NC_018625	TWP_GZKSOQASGL_001628	TATAAAGATTCAGAAAGACGATGCCGTGATCTTAAGGAAAAAGGCATATTATTCATAGGCATGGGCATCTCTGGAGGAGAAGAAGGCGCTCGTCATGGACCTGCTATTATGCCAGGAGGG	1	+	NC_018625:486336-486455
NC_018625	TWP_GZKSOQASGL_001629	AATCCTTATGTAAAAGCCGCAGGAATTTCTAGTCTTGTACATCTTGTAGGAATAAAAAAAATCTCTAGAGAGGCAACTATCCGTTATTTTGGAGAACTGCTAAACTATAGATTAGAAAAA	6	+	NC_018625:681696-681815
NC_018625	TWP_GZKSOQASGL_001630	AAACGTCCTAGAAAAATCATGCTGATGATTAAAGCAGGAACTCCTGTGGATCAAAGTATTGATTCGCTACTCCCTTATCTTGAAGCTGGTGATATTATCATCGATGGAGGGAATAGCTAT	4	+	NC_018625:486216-486335
NC_018625	TWP_GZKSOQASGL_001631	AGTCGTTCTTTTGCTTGGGATAGTCTCATTGCTGCTATATGTGCTTTGTATCCCGGAGAATTATTCTACCCGATTAGCAAAGCTTTTAATGCCGGTCTTGTAGATATAACTTTCATAAGC	4	+	NC_018625:681816-681935
NC_018625	TWP_GZKSOQASGL_001632	GGTTTTTCTGTGTCTGTCTATAATCGGAGTCCAGAGAAAACTCGAGAGTTTCTTCAAGAACATTCTCAAAGCCCCGAACTTCAAGGACATGAAAAATTAGAATCTTTTGTACGTTCTTTA	5	+	NC_018625:486096-486215
NC_018625	TWP_GZKSOQASGL_001633	ATGGAAGATGTAATAAATATCATAAATGAAGAAACTATTGAGTCCTGTCTTCAGGAACTTTTGTCCTCACCAGAACTCATTAACGACACCCTAGAAGAAATGGAAAAATGGCTCGAAGAT	5	+	NC_018625:681936-682055
NC_018625	TWP_GZKSOQASGL_001634	TCGTTTTGCGTCTAATTTAAGTGTGGAGGAGGATTGGTGGCAGAGAAAGCAGGTGCGGATATTGGGCTAATTGGTTTAGCTGTAATGGGGAAAAATCTTGTGTTGAATATGATCGACCAG	2	+	NC_018625:485976-486095
NC_018625	TWP_GZKSOQASGL_001635	TTTCCTATAGAGCCTTAAACCCTCTCGGGATTTTCCAACAGACTATAACGCAAAGAGGTCCCAAGTGAAAAAACAAAAACGGTTCCTGTCTCTTTTATTTCTCACATTCGTACTCTTAGG	4	+	NC_018625:682056-682175
NC_018625	TWP_GZKSOQASGL_001636	TCGAGCAGAAAGGTCTCTATGTGAATAGTGAACCTATTGAGAATGAACACAGTGTTTTTGAAGAAACTCAGGTATGTTTCGATCAATATGTGTTATTAGCACAGGGAAAGAAGAAAAAAC	5	+	NC_018625:485856-485975
NC_018625	TWP_GZKSOQASGL_001637	CATATGGTTTTGTCCTCATCCTGAAGCAATAAACTCCAACGCTTGGCATCTATTTGCTGTATTCACAACGACAATTCTAGGTATTATCCTGCAGCCCGTACCTATGGGAGCCATAGTCAT	2	+	NC_018625:682176-682295
NC_018625	TWP_GZKSOQASGL_001638	ATCTTATTGCTATGGGCCAGGGAGTCTCTTTAGAAAGAGCTCAGGCTCTCGGCAAACGGTGGATAGATCTTTTTGTTACATTAGGGGTCTGTAGTTCTAAAGGAGAAGCTAGAAGATTGA	2	+	NC_018625:485736-485855
NC_018625	TWP_GZKSOQASGL_001639	TATCGGGATTTCTACCCTGCTACTTACTCAAACATTAACTCTAGAACAAGGTCTTTCAGGATTTCATGATCCTATAGCCTGGCTGGTCTTTCTATCATTTTCCATTGCAAAAGGCATTAT	5	+	NC_018625:682296-682415
NC_018625	TWP_GZKSOQASGL_001640	TTGTTGCCGAAACTATAGTAACCTCTATACACGGTGAAGATGGACTAAGAGAAGCTCAGATAGTCACCCAAAGTATGCATCCTGGTAAAGTATCTTCAGTTTCTGAGAAGGATTTTCAAG	4	+	NC_018625:485616-485735
NC_018625	TWP_GZKSOQASGL_001641	TAAAACAGGTCTCGGAGAACGCGTTGCTTACTTTTTTGTCAGCATCTTAGGGAAAAACCCTCTGGGATTAAGCTACGGGTTGGTAATTACTGATTTTCTCTTAGCGCCTGCGATTCCTAG	2	+	NC_018625:682416-682535
NC_018625	TWP_GZKSOQASGL_001642	TTTTACGGCTTCCAGATCAAGAAGTGCCTAAAGTCGCACGTACGTTAACTTTATTGAGTAATGAAGAAATCTTTGATCTAGATCAAAAGTTTTTATTAGATCCGGTAGCTGTGAAAAAGT	5	+	NC_018625:485496-485615
NC_018625	TWP_GZKSOQASGL_001643	TGTTACAGCACGATCCGGGGGGATTCTCTATCCGGTAGTTATGGGACTATCAGAATCTTTCGGCAGCTCTGCAGAAAAAGGAACAGAAAGCCTGATTGGCTCCTTCCTCATTAAAGTCGC	1	+	NC_018625:682536-682655
NC_018625	TWP_GZKSOQASGL_001644	CTTATGGTTTGACTTATCCATTGTTAACGAATAGCCAAGGTAAGAAGATTGGGAAGACAGAATCAGGAACAATTTGGTTGGACCCCAAGCTAACATCTGCCTATGAGTTATATCAGTACT	4	+	NC_018625:485376-485495
NC_018625	TWP_GZKSOQASGL_001645	CTATCAAAGCTCTGTAATTACCAGCGCCATGTTTCTGACTGCTATGGCTGGTAACCCCTTATTAGCAGCTTTAGCAAGTAATGCAGGCATAGCTCTTACCTGGGCAACATGGGCAAAGGC	1	+	NC_018625:682656-682775
NC_018625	TWP_GZKSOQASGL_001646	CATATGATTTTGCTTATCTCTTTGAGAAGCATGGAGTATGTTTGCAATGCGGAGGAAGTGATCAATGGGGGAACATTACTTCAGGAATTGATTACATTCGTCGTCTTGGATTGGGACAGG	3	+	NC_018625:485256-485375
NC_018625	TWP_GZKSOQASGL_001647	AGCAGTAATCCCCGGATTACTGAGTTTAGTACTTATGCCTATAGTCCTCTATAAGCTGCACCCACCGACAATTACATCTTGTGAGGAAGCCATCCGCACAGCAAAATTACGTCTTAAAGA	2	+	NC_018625:682776-682895
NC_018625	TWP_GZKSOQASGL_001648	TGCGAGACGTAGGGAAGCATTTTAGACTAGGCGCTATGCTCAGTAAAGATACAGTCAAACAGCGTGTTCAGTCTGAAGAGGGCATTAGCTATACTGAATTTAGCTACATGCTTTTGCAAT	3	+	NC_018625:485136-485255
NC_018625	TWP_GZKSOQASGL_001649	AATGGGCCCCTTGAAAAAAGGCGAAAAGATCATCTTGATGATTTTTATTTTGCTTGTTGTTCTATGGACATTTGGAGACCTACTAAGAATATCAGCGACCACAGCAGCATTAATTGGTCT	5	+	NC_018625:682896-683015
NC_018625	TWP_GZKSOQASGL_001650	AGGAAAGCCAAGTCGCTTATAATAGCCAGAAACTCTCAGAATGTCTTTCTCGCTATTTACCCGGATTGCAAATAGTAAATAACATGGATTGGTTGCAAGAAACTACTGTGATAGATTTCT	5	+	NC_018625:485016-485135
NC_018625	TWP_GZKSOQASGL_001651	ATCCCTGCTTGTCCTGACAAATATTTTAGATTGGCATAAAGATGTCATGGCTAATACAACTGCCTGGGAAACATTTATTTGGTTCGGTGCTCTTATTATGATGGCGTCGTTTCTCAATCA	4	+	NC_018625:683016-683135
NC_018625	TWP_GZKSOQASGL_001652	TAGGGGTATGCTTTTTGCGTAGAATGGCTAGCTTTGGTATCACTCCTGTAGCTCTTGTAGGTTCTGCTACCGGAATGATAGGAGATCCTTCAGGGAAAAGCATAGAACGTACCCTACTTG	1	+	NC_018625:484896-485015
NC_018625	TWP_GZKSOQASGL_001653	ATTAGGTTTCATTCCTCTAATTGGAGATAGCGTAGCCTCAGCGGTTACAGGACTATCGTGGAAAATAGGCTTCCCTATCCTCGCCCTGATGTACTTTTACTCACATTACCTATTTGCAAG	2	+	NC_018625:683136-683255
NC_018625	TWP_GZKSOQASGL_001654	ACTTGCAAGATCGGGGAATTCTCGAAAATTTTTCCTCAGGATTAGATAGCGTAAGTACCCCAGTTTCTGCCTATCTTGGATTTGATCCTACCGCTCCTTCTCTTCATATAGGGCATTGGA	2	+	NC_018625:484776-484895
NC_018625	TWP_GZKSOQASGL_001655	TAACACAGCGCACATCGGTGCCATGTTCCCTGTATTTCTCGCTGTTTCCATAGCCTTAGGGACCAACCCCATTTTCGCCTGTTTAGTACTAGCCTTTTCCAGTAACCTGTTTGGAGGACT	1	+	NC_018625:683256-683375
NC_018625	TWP_GZKSOQASGL_001656	TCTGTTTATTTTTTTCTAGAGTAAATTCCTAAGGAATCTTGCATATAAGAGTACTGATCGTTAAGATAGTCCTTCAATTATTAAGATTTTTTGTTATTGCGATGCGGGATTTTATACAAC	6	+	NC_018625:484656-484775
NC_018625	TWP_GZKSOQASGL_001657	CACTCACTATGGTTCGGGACCGGCACCCCTATACTTTGGTTCGCAACTCGTTTCTATTAAGGATTGGTGGCAATCTGGTTTTGTTCTAAGTATTGTCAATATTGCCATTTGGGTAGGTAT	2	+	NC_018625:683376-683495
NC_018625	TWP_GZKSOQASGL_001658	CCACTGCTTTGGCTTGTAAACGGCTGATACAAGAAGTATTTTCTAGAGTTGGGCTTATCATTATTAAAATAACCTTTAAGTAAAAGAATTGATCTATCTTAAATTAAAGTGGAATTTTTA	6	+	NC_018625:484536-484655
NC_018625	TWP_GZKSOQASGL_001659	CGGCAGCCTATGGTGGAAAATTCTCGGTCTTATCTAAGAAATATCCTCAAACGGCGAGAGGGAAAACCTTCTAAAAAGAGGGTTTTCTCTTATTCGATAAAGAAAAACACAGCGAATTTA	4	+	NC_018625:683496-683615
NC_018625	TWP_GZKSOQASGL_001660	ATAAGAACCAAAGGTTCAAAGTCAGTGTCATAGCCACACAACTCCCTACCGTTGCTACAATAGCTAGAGTAATAAGAGCTACAGAAATAATACGAGAAACAGTTTTGGAGTGAATAAAAT	5	+	NC_018625:484416-484535
NC_018625	TWP_GZKSOQASGL_001661	CGAAAATACTGTATATGCACGTGAACTCCAATGATCTCAACGACGTAGTTATCCCAGGTACTCCTCCCCTCCCGAGGGAACTACAAAAATTCCCCTCTTTGATTCCAACAAATGATTTAC	2	+	NC_018625:683616-683735
NC_018625	TWP_GZKSOQASGL_001662	AGCTCCGAGCGGCTTTATCTGCTTTTCTTTAAGAAATTCTCTCTGGTTGTGGTTTCACATTCAACATGAAGATGCTCATAATTCCAAGAGACAATGCGACTCCCCCAACAGCACTAAGTA	3	+	NC_018625:484296-484415
NC_018625	TWP_GZKSOQASGL_001663	GATTTTCCCCTAAGTTTGATGCCGACGTTGCTAAGCTTTTCCCGAATACCTATGACAGTCCTTACCTAAAATTTACTTCAGGAACTCTTGACCAACCTGTTCGTCCATTAAAAGTAGGTG	3	+	NC_018625:683736-683855
NC_018625	TWP_GZKSOQASGL_001664	AGAAAGAAAGAAAGGTGATGGCTCTATACTACTATGAAGAGCTTGTTCTTAAGGAAATTGGAAAGATTCTAGGAGTTAGCGAATCACGAGTATCCCAGATTCATTCCAAAGCCCTGATCA	4	+	NC_018625:484176-484295
NC_018625	TWP_GZKSOQASGL_001665	TGATGCTATCGGGAGGTCCTGCTCCCGGAGGTCATAATGTTATTTGGGGATTACTTCATAGCTTAAAGAAAATACATCCCGACAGCTCGCTCATTGGCTTTCTTAATAACGGCCAAGGGA	1	+	NC_018625:683856-683975
NC_018625	TWP_GZKSOQASGL_001666	GTGAATCTGGTGTAGCTCTAGAAGAACGCATTGCTGATGAAAGAGCAGAAACAGGATATGACATTGTTGATAAAAAGGAATTCTCTTCATTCTTAGCAAGTGCTATAGAGGGCCTTGAAG	4	+	NC_018625:484056-484175
NC_018625	TWP_GZKSOQASGL_001667	TTCTCAATAATCATACAGTAGAAATTACCGAAGAATTCATGGAGTCTTTCAAAAATTCCGGAGGATTCAACTGTATAGGCACAGGAAGAACAAACATCATCACTGAAGAAAATAAAGCCC	5	+	NC_018625:683976-684095
NC_018625	TWP_GZKSOQASGL_001668	CGGATGGTGATCTTTGTGAGTATTTCCAAATTTCTCAACAAGAGCTTTCTGGCTGGTTTGCTTCAGCACGGCCCGCATTAATTATTTCTTTAAACGAGGAAAGACCCTCGTTATCTGATA	3	+	NC_018625:483936-484055
NC_018625	TWP_GZKSOQASGL_001669	GATGCTTAAAAACAGTACAAGCTTTAGACCTTGATGGTTTAGTAATTATTGGCGGTGATGGTTCGAATACAGCAACGGCTATCCTAGCAGAATACTTTTCTCAGCATCATCCTAAAACGT	4	+	NC_018625:684096-684215
NC_018625	TWP_GZKSOQASGL_001670	AAGCAGCAATTATCGATGATTTAAGGAAGCAGGATTGGGTGCCAAGAAGCGTACATCAAAAGGCAAATAAGCTTGCTGATGCTATGGACGCCCTGCGTCTGTCACTCGGGAGAGAGCCTA	1	+	NC_018625:483816-483935
NC_018625	TWP_GZKSOQASGL_001671	GCGTTGTAGGCGTCCCAAAAACTATTGATGGAGATCTTCAACATCTATTTTTAGACCTTACCTTTGGATTTGATTCAGCAACAAAATTTTATTCCTCCATTATTAGCAACATTTCTAGAG	5	+	NC_018625:684216-684335
NC_018625	TWP_GZKSOQASGL_001672	CTTCCCATGTAAAGACCGAGGATCTTTATGCTTCCGGAGTTGAGGGTTTAGTTCGAGCTGTTGAACGTTTTAACCCTGAAAAGAGTCGTCGTTTTGAGGGGTATGCTTTATTTTTAATTA	3	+	NC_018625:483696-483815
NC_018625	TWP_GZKSOQASGL_001673	ATACGCTATCCTGCAAAGCGCATTACCACGTGATCAAGCTTATGGGACGCTCTGCATCGCACATTGCTTTAGAATGCACTCTACAAACCCATCCAAATATCACTCTTATAGGAGAAGAAA	2	+	NC_018625:684336-684455
NC_018625	TWP_GZKSOQASGL_001674	ACATTTCTGAGATTTGGGAACTTTATTGGCAGACTCAAGAAATCGATTATCGAGATACTCTGATTGATTTTTACCTGCACTTAGTTAAGTGTGTGGCCCACCGCCTAATTTCAGGTATGC	4	+	NC_018625:483576-483695
NC_018625	TWP_GZKSOQASGL_001675	TCGCAGAAAAGAATGTGCCCCTAAATACGATAATCCATAAAGTCTGTTCGATCATTGCTGATAGAGCCGCTATTGGGAAATACTATGGGATTATTCTTATTCCTGAAGGCATTATCGAAT	5	+	NC_018625:684456-684575
NC_018625	TWP_GZKSOQASGL_001676	AAATTTATCTTTTTAAAACAAATAAAATATTTTAATTGAGGTATTGTTTAAAATATTTTTTTATTTAATCTTAAAATAATTATTGAAAGAAAAAATTTGTGAAAACACAAAATACGCAGA	8	+	NC_018625:483456-483575
NC_018625	TWP_GZKSOQASGL_001677	TCATCCCCGAGATTAACAACCTTGTTAAAGAAATCGAAAGAATCCCTGAAGATGCGGATAAATTTTCTTCTCTATCCCGTGAATCTCAAAAATTACTAAAAAGCTTCCCAGAAACTATCG	5	+	NC_018625:684576-684695
NC_018625	TWP_GZKSOQASGL_001678	GAAAATGATAGAACCTCACTTTCCAGATCTACTTGTTTTATCACATAATGAACTTCCAGAAGAAATCCCTATTTCTTTGCTAGGATCAGTTTCTGACGAGGTTTTGACACTTTAATTGTG	5	+	NC_018625:483336-483455
NC_018625	TWP_GZKSOQASGL_001679	CTAAACAACTCCTTAATGATCGTGATGCTCACGGGAACGTCTATGTATCTAAAATCAGCGTGGACAAATTGCTTATCCACCTTGTAGATAACCACCTGAAGAAACATTTTAAAAATGTTC	5	+	NC_018625:684696-684815
NC_018625	TWP_GZKSOQASGL_001680	AAAATCTAATCCATTAATGTGTGATAAGGTGATTGGCCAAGTACAGACTCTTTTAAATCAATCAGCAGGAGGGGATTTTCGTGCTATCATTACGGGATGCGAGTCGCGTTTCGAACTAAG	3	+	NC_018625:483216-483335
NC_018625	TWP_GZKSOQASGL_001681	CGTTTAATGCGATTTCTCATTTTTTAGGTTATGAGGGAAGGTCGTGCCTACCCACAAAATTCGATAATACCTACAGCTACGCCCTAGGATATGGCGCAGGAGTTCTTACGTATAACCGCT	2	+	NC_018625:684816-684935
NC_018625	TWP_GZKSOQASGL_001682	CGAGAAAATTAGAAAATACCTAGGGAAACATATAGGAAGAGCTCTTTGGGATCAGAAAAATACACTAGAGATCATCACAGTAGATTCTCATGTAGAACGTATGATAGGTGATTTATATTC	6	+	NC_018625:483096-483215
NC_018625	TWP_GZKSOQASGL_001683	GCAACGGCTACCTCACTGTCATCGAATCACTGATTAATATTGTAGATAAATGGCGGCTACGCGCTATGCCTATTGTAAAAATGTTCACAACAAAGAAAAAGTCGGATGGAACTATAAAAC	4	+	NC_018625:684936-685055
NC_018625	TWP_GZKSOQASGL_001684	TTCCTTACTCTTTCTCGTAAAAGGCCTAGTCAAAGAACGTGTATCTTTAAGGTTGTTCCCTAAGGTATTGGAAGCAATAGCGTTATATGGATCTCCAGAAGAAAATCCAGAGATACTCGC	4	+	NC_018625:482976-483095
NC_018625	TWP_GZKSOQASGL_001685	CTCTGATAAAGAAGAGTTTAATTGATATTAGCAGTCCTGCTTTTATTAAGTTTAAACTCTATAGAAAAATATGGGCTCTAGAAGATTCTTATCGTTTTTTAGGACCATTACAAATTGACA	6	+	NC_018625:685056-685175
NC_018625	TWP_GZKSOQASGL_001686	ACTAAGAAATCTACTCCCAGAGGCTATTCACGGAAAGTATGTCAAAATGCTTGTACGACAAGCGCAAAATGTTTTGGGTATCTCTATCGATGAGATTATTCCCAAAAAAATATCTGAAAA	5	+	NC_018625:482856-482975
NC_018625	TWP_GZKSOQASGL_001687	CCCCGCCCAACTCTCATTCCGATCATTTCCCTCCTCTTACTCTCCTCCTCAATCATAATGAATGGCAAAAAAGGTGTTCTATATGTATGGAAATTCCTGACTGCGATTATTAATTTCCGC	3	+	NC_018625:685176-685295
NC_018625	TWP_GZKSOQASGL_001688	AACAGGAGTATTCTTACATCAAGAGATGAAGATTTTTTATCGTGGCAAACAAGCAACTTTGAGTTGCTATGGAAAACATTTTCATCTTGAAGAAATTTCTTTATCTCGTCTTTTGCCAAT	6	+	NC_018625:482736-482855
NC_018625	TWP_GZKSOQASGL_001689	TAGCGATATAACAAGATGATACCATGAGAAATTCGAGTTTATTCTCGACGAATTCTTTTTAAAAAATTAAATTCACGCATAAATACCCTCTTAAAGCTATGGAAAGTAAAACTGAATGAG	6	+	NC_018625:685296-685415
NC_018625	TWP_GZKSOQASGL_001690	ACAGGATCCTGAAACTTTATCTGAAATATTCCAACAAATACATCTCTCTCTTCCTACAGATTACACAGGAGTCAACCCTCACGAGCTATATGCACAAGCACGAGAAGAGATCGTCAATGA	3	+	NC_018625:482616-482735
NC_018625	TWP_GZKSOQASGL_001691	CACTACATGCCATAAACATGAACATCGTCATGTAATTACATTTAACATCCTCAATAACATTACAACTTTTGGTGTTCTCCATATACCTGCACAGGTTTCTCCTCCCTATCCTTTGGTCAT	5	+	NC_018625:685416-685535
NC_018625	TWP_GZKSOQASGL_001692	GCATTTTCGAACGATTGCTCTTTTATTTTCCTCACTACTGTTTATCCCAGGGACTCCTAAAGCTCCTGTTCTTGCTTTTGCTATTGCATTGCTCATCGCATATAAACAACCCAAGGATAT	4	+	NC_018625:482496-482615
NC_018625	TWP_GZKSOQASGL_001693	TACCCTTCACGGATTAGCCTCAAGTAAAATAGGTTCTAAACGCACTCACGTACACCTTGCTGAAAAATTGTCAGAATGTGGGATTGCGGTTTTACGCGTTGATTTTCCGGGACATGGGGA	1	+	NC_018625:685536-685655
NC_018625	TWP_GZKSOQASGL_001694	TTTAGTAAGCCAGGTGCCTGCACTCATGACATCATGTGCAGCAGCTACCTTGATATCCAAGGTTGGCCAAAAAGAATCTCTTCTTGAGTATATGCTAGATTATTACGAGCAAGCGCGAGT	2	+	NC_018625:482376-482495
NC_018625	TWP_GZKSOQASGL_001695	TGCAGAAGGCGATCCCTATGACTTCTCGTTCAACGACTATATCTTAAGTGCAAATGAAATTATTTCTCACGGCTACGGCTTAAACCATATCGATACAAAAAATATAGCTGTTTTTGGTTC	5	+	NC_018625:685656-685775
NC_018625	TWP_GZKSOQASGL_001696	AAAAGGAGATGCTGTTGTTAGTTGTATTTTACTCATTGTTAATTCGATAGCAGCTGCCTATTTTGCTTGTTCTTCCGATGGAGAATCAGGAAATTTATGGCTCACCGTGGTAGGCGATGC	3	+	NC_018625:482256-482375
NC_018625	TWP_GZKSOQASGL_001697	TTCATTGGGAGCGACTTTATCTCTCTTAAATATGTCTAGCCTACACTATGTAAAAAGCCTCGCAGTGTGGGCCCCGACCATTCAAGGGGCTGTATGGCTACAAGAAGCTATTCATCTTCC	1	+	NC_018625:685776-685895
NC_018625	TWP_GZKSOQASGL_001698	GTCACTAGATGCCGATCTTGTATCCGGACGAGCCTCTACGATCGATGTGGAAAAACAAAAACAAGATCTTTTTGAAGAGAGCGATTTTTTTTCTTCGATGGAGGGAGTATTTCGCTTTGT	3	+	NC_018625:482136-482255
NC_018625	TWP_GZKSOQASGL_001699	CAATAACCTGATTTCACATTCTCCATCCTCAGAAGATATTTTTTATGGAGGTATGCGCATCAATAAAACGTTCTGTTCGCAATTCATTGAAATGGACGTAACTAAGGAAATCCCGAAATT	5	+	NC_018625:685896-686015
NC_018625	TWP_GZKSOQASGL_001700	CAGGAATTGCTGCCTGCTGTCTGTTTTTTTAGTAAATTTTCTTGTCATTGCTAAGGGATCTGAAAGAGTCGCCGAAGTACGTGCAAGATTTATTTTAGAAGCTCTTCCTGGCAAGCAAAT	4	+	NC_018625:482016-482135
NC_018625	TWP_GZKSOQASGL_001701	TTCTGATTCCCTATCTATCCTCTACATGCAAGGACAAGAGGATACTGTCGTATCCTTACATCACCAGGAAATCTTTTCTGAGGCTATCAAGAACAAACCCAATCCTTATGAGCTACGCGT	3	+	NC_018625:686016-686135
NC_018625	TWP_GZKSOQASGL_001702	TACCTTTGCTTATTTCGTTTAGGATTGAATCTTGCTTCAACGCGATTGATTTTATCCTCCGGTTGGGCATCACCTATGATTTTTTCTTTGGGGAATTTTTTTCCCTAGGGAGTTTAGGAG	4	+	NC_018625:481896-482015
NC_018625	TWP_GZKSOQASGL_001703	CTATCCCCATACTGGTCACCATATTCCTCAGTCTTGCTCTATGTTATCAGAACTTGTACAATGGCTAAAACATCAACTTATTCCCTAGGAACTACCTGTGGAGCTTCTCTCTGTAAATAA	4	+	NC_018625:686136-686255
NC_018625	TWP_GZKSOQASGL_001704	CCTCAGCTACTTTTAGATACTGGTCTATGTATCAACTTTATTTTATCGCTAACCGTTGTATTTTGGGTATTTTCTTTAAAATCTAGCCTCGAAGCTAGGCTCTTCCCTGCGTTATTTTTG	5	+	NC_018625:481776-481895
NC_018625	TWP_GZKSOQASGL_001705	AAGTTACTTTGAATTGCAGCGTTTGCACTACCGTCCGGAAACCTTAAGCTTTCTACATGGTATCACGTCTTTGCATATTGTCGACTCTGCCTCTACAGCATCTCCTCATGTTCCTAAAGA	2	+	NC_018625:686256-686375
NC_018625	TWP_GZKSOQASGL_001706	GTTATTGAAGAAAATAAGAGAGTCTCATAAGGGAGGCGCTTGGTGACAAGCAAACAAGAGAAATTATGGAGAATGGCTCTCATTCCCTTAGGTATTCTTCTTTCTTTTTTGATTCCTTTA	5	+	NC_018625:481656-481775
NC_018625	TWP_GZKSOQASGL_001707	TCTTCAAGAGCATATTCCTCATTTGTGCAACATCCCTGAAGTCACTATTGAAAAGGGAAAGGCAACACCTTCTCAACCTTTGAAGATTGGTGTATTACTTTCTGGGGGTCAGGCTCCCGG	1	+	NC_018625:686376-686495
NC_018625	TWP_GZKSOQASGL_001708	CAAATGTCTCTAAGAAATAAAGACGTTAGCACAGAAGAAAATAGTCTACAAGATAAACATAACCTAAAATTCACGAATCTTTATCGTAAGAGTTTTTCTTGAAGATATATGTTTTTTGTC	6	+	NC_018625:481536-481655
NC_018625	TWP_GZKSOQASGL_001709	AGGCCATAACGTGGTTATAGGGCTATTCGAAGGACTGCGCGCCTTTAACCCCAAAACAAAACTTTTTGGGTTTATTCAAGGCCCTTTAGGATTAACACGTGGTTTATATAAAGATCTCGA	3	+	NC_018625:686496-686615
NC_018625	TWP_GZKSOQASGL_001710	ATTTGTGATTTCCTGAAAATCTTTTAATAACGAGACTAACAATTCGGAGTAGAGGGATTCGAACCCCCGACCTATTGCTCCCAAAGCAACCGCGCTAACCAGGCTGCGCTATACTCCGTA	1	+	NC_018625:481416-481535
NC_018625	TWP_GZKSOQASGL_001711	TATCTCTGTAATTTATGACTATTACAATGTCGGAGGTTTTGACATGCTCTCTTCCAGTAAAGAGAAAATCAAAACCAAAGAACAAAAAAGCACAATTCTTACTACGGTAAAAAAGCTCAA	6	+	NC_018625:686616-686735
NC_018625	TWP_GZKSOQASGL_001712	CATACTCCTTCTGTACATGCAAAAGGAATCCCTGAAGATTCACAAGGCTCTGCTATGCTAGAACCGTCTTGAAGTTCAAACTCTTGTGTTTCGTCTTCGGATGCAATAATCAATTTTGCC	3	+	NC_018625:481296-481415
NC_018625	TWP_GZKSOQASGL_001713	GCTTGATGGTTTACTGATTATAGGAGGGAATGATTCGAATACGGATACAGCAATGCTCGCCGAGTATTTCCTCAAGAACAACTGCCATATCCCCATTATCGGGGTGCCAAAAACTATTGA	2	+	NC_018625:686736-686855
NC_018625	TWP_GZKSOQASGL_001714	TTACACTGACAGGCAAGACGTTCATTAGAGTCTTCACAATCTCCGAGAAAGTCTTTCTCTTCTTCTGTGAAATTAGAAAGATTTTCTTTGCCTTCTACAACCTCGATAACACAGGTGCCA	4	+	NC_018625:481176-481295
NC_018625	TWP_GZKSOQASGL_001715	TGGAGATCTAAAAAACTTCTGGATTGAGACTCCTTTAGGATTTCATACTTCCTGTCGTATTTATTCAGAAATGATCGGAAATTTAGAGAAGGACACTCTATCTATAAAAAAGTACCATCA	6	+	NC_018625:686856-686975
NC_018625	TWP_GZKSOQASGL_001716	GTTTTCCCGGAATGCAAAGCAAACCTTACATACCTCGCCCGTATATAAAAATGTCTTAACGTTTTTAATTTTTTAAGGAATGGAGCTTAAAAGGTAATTTTAACACATCCGCCGTTAATT	6	+	NC_018625:481056-481175
NC_018625	TWP_GZKSOQASGL_001717	TTTTGTCCGTCTTATGGGACAAAAAGCTTCCTATACAACTTTAGAATGTGGTCTACAGACCTTACCGAATATTACCCTCATTAGCGAACATCTCGCTATGAGAAAGATTTCTCTACAAAA	5	+	NC_018625:686976-687095
NC_018625	TWP_GZKSOQASGL_001718	TGAATAGGTTGAAACATAAAATATTAATTTTTTTATGACTAAAAGTTATTAGTATTTTAAAGCATTCCAGCCTTAGGGTATAGAGAGTTTTTTTTCAAGAACTTCGTACCCAAAACGCAA	6	+	NC_018625:480936-481055
NC_018625	TWP_GZKSOQASGL_001719	GCTTAGTGAACATCTCGCTATGGGCTTAGTAAATCGTTACAGATCTGGGAAAAATTACAGCACGATACTCATTCCTGAAGGGTTGCTTGAACACATATTCAATACAAAGAAACTCATCAA	5	+	NC_018625:687096-687215
NC_018625	TWP_GZKSOQASGL_001720	ACCACGCCAATAAAGGCTAAGCCCGCGATGGTTGCAAGGGCTGCCTTTTTAACTTCTGTATTATTTCTATTACCTGGTATTGCGGAGGTCTCGGAAAGGAGTTGAGACGGCTCACGATTA	1	+	NC_018625:480816-480935
NC_018625	TWP_GZKSOQASGL_001721	TGAACTCAATGTGTTACTTTTAGACAACACCCTAAACTTTGATAATGTGTATAAGCAACTTTCTCCAGAGTCTTTAAAGACATTTTCTGCTCTACCTACAGAAATTGCTCAGCAGCTACT	5	+	NC_018625:687216-687335
NC_018625	TWP_GZKSOQASGL_001722	GATGAAGCAACAAGCTCTTTATTAAGAAGAATACAACACGCTACGGCGATGATAGAGCAAGCAACTACGGCAGCAGCAAGAGCTGGCATCGAAAAAGTAATAGCTAAAGCAAGGGTTGTT	2	+	NC_018625:480696-480815
NC_018625	TWP_GZKSOQASGL_001723	GATCGCTAGGGATTCTTATGGGAATGTACGGGTCTCTAAAATTGCTACAGAGGAACTCTTAGCTGCTCTAATAAAAAAAGAAATCCAAAAAATAGAACCCAATATGGAATTCCAACCTGT	5	+	NC_018625:687336-687455
NC_018625	TWP_GZKSOQASGL_001724	GAAGGAGGAGGAGTGTACTCTGGTGTTGATAGATCTTCTGGTCGGAAAGAAAGAGGTGGAGAAAGGTCGGGTATGGATAGTTTTGATCCTCTTTCTGGGAAAGTCTCTTGAGGAAGAGAT	1	+	NC_018625:480576-480695
NC_018625	TWP_GZKSOQASGL_001725	GAATCACTTTTTTGGCTATGAATCACGTGCGGGATTCCCTTCAAATTTCGATGCTAATTACGGACTAGCCTTAGGCATTGTTTCTGCTCTTTTCCTTGTCAGACAACGGACAGGGTATAT	3	+	NC_018625:687456-687575
NC_018625	TWP_GZKSOQASGL_001726	AAAGGAGACGCTGCAGCTGCAGGCAAAACCTGAGGTGGAGGAGTTGGAGATGATGGTACATCCTGAGGCTCTTGGGATGTTTGGGGTAGTGGTATATCTTGAGGATCTTGGAATGTTGGA	1	+	NC_018625:480456-480575
NC_018625	TWP_GZKSOQASGL_001727	GGTGACTATCAATAACCTAGCTCTCCCTTATAACGAATGGAGTGGCGGGGCTACTCCTTTATATAAAATGATGCAACTAGAACAACGCTTAGGTGAAGAAATACCTGTAATTAAAACAGA	4	+	NC_018625:687576-687695
NC_018625	TWP_GZKSOQASGL_001728	TGCCATCCTGAGAAAGTGGTGTTTTGGTCGATAGGATCAAATTGAGGGGTTTGGATATCTTGTCGGGATGCGAGTTTCGTCAGACCGTCAAGTAATTCCGTAAAATTCGGGACAGTTTGC	1	+	NC_018625:480336-480455
NC_018625	TWP_GZKSOQASGL_001729	TTCTGTAAATCCAAATGCTCCAGAAGTTCAATACCTTTTAAATCAAAGTGATACGTGCTTGATGGAAGATTTGTATTCTTTTCCTGGGCCATTACAATATTTTGGTGAAGAGCGCCTCAT	5	+	NC_018625:687696-687815
NC_018625	TWP_GZKSOQASGL_001730	TGTCTGTACATAGTATCGTTGGCAGCATTTACTAGCATAGGGGTGAGGTTTTTGGTGAGGAATCTAGGTATAGTAATGTCACCGCATGTAGAGACAAGTACTGTTTCAGTATGAGGGACC	2	+	NC_018625:480216-480335
NC_018625	TWP_GZKSOQASGL_001731	AGATCAACGGCCACTAACATTGTCGTGGGGAAATAAAAAGTAGAGAAAAATAAGCACCTTTGCCAAGGCAACTATCTGGCTACTTCAGAAACTACTCTCTAAAAAGATGCTTATAGAATA	5	+	NC_018625:687816-687935
NC_018625	TWP_GZKSOQASGL_001732	GCATTTATCCATTTACCCGCAGTACATTCGCCAATATTTAAACGTGCCTTGCCTTCGGTGGAATTTTGCCATCCTCGACGACTAACTGCTCGAGTAAAGACGTAGTTAGTTCCTCCGCCA	1	+	NC_018625:480096-480215
NC_018625	TWP_GZKSOQASGL_001733	AAATTAGCGGTAGTCGGACTTGAACCAACGACTCGCAGATTATGATTCTGCTGCTCTAACCATCTGAGCTATACCGCCACACTAGATGGTAAAATTAATAGCGGGAGAAGGATTCGAACC	1	+	NC_018625:687936-688055
NC_018625	TWP_GZKSOQASGL_001734	GCTTTAGTTACGGTCTCATAGCATCTGAGTGCGTCATTATTCAGTTGGTTGGCTGTTGGTCCTAAAAGTTGTGCGAGTAATGCAGGAGCCGAAGAGTCCCCGTCATTGGTTGTGCCGTTT	1	+	NC_018625:479976-480095
NC_018625	TWP_GZKSOQASGL_001735	TCCGACCTTTGGGTTATGAGCCCAACGAGATGACCACTACTCTATCCCGCGATAGATAAAAGACTTTAGCAAAGCTCTATATTTTTACACAAGGGATATATCTTTGAAAAGATTCCCAGG	3	+	NC_018625:688056-688175
NC_018625	TWP_GZKSOQASGL_001736	TCAGCTCGCACAGTACCTCCTGCTAGATTTGCTGGAGGAGAGAAAAGGCCGGATGAGATAAGGGGTAACTGAACATATTTGGCGCCTTTTTCCACAGCTTTAGCTAAACAATTTTCATAG	1	+	NC_018625:479856-479975
NC_018625	TWP_GZKSOQASGL_001737	TGCGATCAAAAGCGACTTTCTCTTCATGTAAAAACATTGCACCTTTCTGAATATAAGCTGCTCTTTCCTCGGGATGATCTAATAAAAATGTGATCACTTTGACTATATTGGTCTTGTCTA	5	+	NC_018625:688176-688295
NC_018625	TWP_GZKSOQASGL_001738	TGTTAGCCTAAGGGGGGATTAGCGATATCTGTGACAACAATGATCATTTGAGAATTTGGATTTTGCGTAGCAAAATTCGTAACAGCAGTTACTAAGGCTGCTTTCACAGCATCTATCCAT	4	+	NC_018625:479736-479855
NC_018625	TWP_GZKSOQASGL_001739	AACAACAACCTGCACCCATGGACAACAGACGCTCTGCTAAATCTGACTGGGATTGGATATGTGGGCCAAAAATTAACGGCACACCACATTGCAACGGCTCTAATAAATTATGTCCGCCTA	1	+	NC_018625:688296-688415
NC_018625	TWP_GZKSOQASGL_001740	TTTTCTATAAGAAAATGTCTTGGGATTTTGCTTCTAGGAGCAATAAGAGAGGATCTTGGGGTTATGATGCCATAGATCTACAACACATACTTGTTGTAGATCCACGACAAGGTGATCTTA	5	+	NC_018625:479616-479735
NC_018625	TWP_GZKSOQASGL_001741	TCCTATCATCAAATGTACCACCTACAAAAGCAAGATCAGCGGCAGAATACAATTGTTTTAACCAACCAATAGCATCTACAATAATGGCGTCATGCTGAGCAAATGTCGCTTCTTTACTCC	4	+	NC_018625:688416-688535
NC_018625	TWP_GZKSOQASGL_001742	TAACTTGGATTTTATTCAGAAGTTGAGCTGCTATAATTCATCTCAAATGTGCCTTGCAAGCCCTTTTGTACGTTTATTCAAAGTACTTATAGGTAGAAATATAAACACACCATCAGCACG	5	+	NC_018625:479496-479615
NC_018625	TWP_GZKSOQASGL_001743	ACAAACCATAAGAAATATTTTCTTTACTCAAGAGAGCTTCTAATTCTTTGGATCTCTCAATATGTCGAGGTACCCAAAGAACTTTTAAATTCCTACGTAATTCCCGAACCACAGGAAGCC	5	+	NC_018625:688536-688655
NC_018625	TWP_GZKSOQASGL_001744	AAAAAATACTCAGTTTAAAGTAGAGACGAAGATGCTCTCAATTTTATACATCTTTTTCTTAGTGTTTATGTTTTGCTATTCAATGTTATCGATATAGTAAAGATAATACAACAAAGTTGG	6	+	NC_018625:479376-479495
NC_018625	TWP_GZKSOQASGL_001745	AAACCTCAACATCTTTAGGATGTACAGAACCTAAGACAAGCAATTCCGTATCTTGCGCTAATTGTAATTTTTCTCTCCAATAATCCCGCTGGTTATTTTCAGATAGTGTTTCTGTATACG	5	+	NC_018625:688656-688775
NC_018625	TWP_GZKSOQASGL_001746	TTTTTGGGGGATATTTCGGGGTAGGATTGTATGTGTTTGAAAGATGCGGCAGTGAGATCGGATATCATATTATGGTAAAGAAGGATGCTTGGATTTTTGAGCCGTCTTCGCGATATCGTG	3	+	NC_018625:479256-479375
NC_018625	TWP_GZKSOQASGL_001747	TCTTGATATTTCCCGTAACTTGTATTTTCTCTTTATCAACACCCAGCTGCAAAAAACGTGCTTTATGCTGCTCATCTTGTAGTAACAAGCCGTCTACAGGGGAAAAATAGTTCCTACCGA	4	+	NC_018625:688776-688895
NC_018625	TWP_GZKSOQASGL_001748	CAAATAGAGAACAGAGGGAATATTCCTGTAACTAAAGAAGAAATAATAGCTCCGAGTATAGCTAAGTACGCGAAGACAAGCATAATAATAATCGGGAGGATTCTTGATACTATGCTACTT	5	+	NC_018625:479136-479255
NC_018625	TWP_GZKSOQASGL_001749	AACGTTTTAAAATGGTGAAGCGTTTACAAGAATTAGCGGAAAGCCTCCCATTAATAATCACGGCAGTAGCGCCTAGCCTTTTGGCCTCTTCAATAAAATTCAGCCAACAGTCTCCTTCAG	3	+	NC_018625:688896-689015
NC_018625	TWP_GZKSOQASGL_001750	TTGATTTCAATTAAGAATGGCGTACCTAGAAGAGGTGTAACATCTTTTTGTTGTAATTTCTGTTTAGAGGTTCTCCTAAGAAGAAATAGAGAGGCAATAACAAGAGGAATTGCGAAGGCG	5	+	NC_018625:479016-479135
NC_018625	TWP_GZKSOQASGL_001751	AAAAAACTAATAAAGATGGGGATATCGCACGAACAATCGGTTTAATAATTATACTTAAATCTAAAGGTAAAATAAAAGTTGTCACTCCGAGAGGTCCAAACAACCTGTGAGCATTCTCAT	6	+	NC_018625:689016-689135
NC_018625	TWP_GZKSOQASGL_001752	ATTTTCCAAACCTTATTTAATAGGGAAGGGGTAGTTTCTCCGAAGATGCGCGGTAAGGTATTCCACGTATTCACTACTTCACAATATTGTTCTAAAATTTTTGTATGTTTTGTGTTTTCA	6	+	NC_018625:478896-479015
NC_018625	TWP_GZKSOQASGL_001753	GTCCGGATTCGGTACAAGAAGTCACAACACAACGCCATTCCGGATATTCTTTCATGAACCGTTTTAATAAGGGAAGAAGAAGAGCTGTCTCACCTACAGAAGCTCCATGAAACCAAGCTA	2	+	NC_018625:689136-689255
NC_018625	TWP_GZKSOQASGL_001754	TGCATAAGTCTGAAAGGAGTGTATTCCGTTCTAATACGATCATGAGGTTGCAACAGCAATGCACACGTGGGGAATAAACGGTTCCTGTAGTTGCAAAGAGAACGGTTTTTTGAATTGTTA	3	+	NC_018625:478776-478895
NC_018625	TWP_GZKSOQASGL_001755	CGGGCCCCGTTCCTGGAACTTCTGGTTTCTTAAAACCAAAACGAATACCTAATGACTTGGTATACTTCCCATGCACGAATCTCTTATACAGAATCCTAGGAAGCCCCACCATAAATGCGA	1	+	NC_018625:689256-689375
NC_018625	TWP_GZKSOQASGL_001756	CTAGGAAATTAGGTAATCCTAGTTGTTTCTTGTTGCTAGAGCCATCAGAGTTTTTCCATGGTATGGAGATACATTGACCTTCCTGCATCTCTATAGGAATTTCGTCAGAGATGTTTAAAG	5	+	NC_018625:478656-478775
NC_018625	TWP_GZKSOQASGL_001757	AGATTAAAAAACAATCGTAGAGGAAAGTATGTAGCTTAGTACGTCGACCTTTGATCATAGAACGAAATTCACCAATCTATTAGGAACAAAAACTTCTTTTTTAATTTCTTTATCTTCTAG	6	+	NC_018625:689376-689495
NC_018625	TWP_GZKSOQASGL_001758	TCATGTCCACACCTTGTCTGATAGCCTCGTTTAGGCAATTAGTATACGTAGCTTTTGCTAGGGCAAAAGCAATCACGGGATGGTGATTATAGAGTTCAGGATCAAGCTCCTGAATGATGC	2	+	NC_018625:478536-478655
NC_018625	TWP_GZKSOQASGL_001759	ATATTTAGCGACGGACTCTCTTGCTGCGGACAAGATGTCTTCTTGTGAAGTGTTCTTATCAATATCTAAACGTGCTCTTAACTTTCCATTTACCTGTATTACAAAGGTTACGGAAGCATC	4	+	NC_018625:689496-689615
NC_018625	TWP_GZKSOQASGL_001760	AGGTTGCAAAATTGATTAATGCAGCAACCAAACCTGTTTGTATAGCAGCCTTCCAATCAGCTGCTACTTGAGGATTTGAGGAGAGCTGAGTAGGCGCAGTGGAAATTAGGGGAATTTGAA	2	+	NC_018625:478416-478535
NC_018625	TWP_GZKSOQASGL_001761	TTCTAAATATTTAGGGTCTACCTCTGGCCACCCTGCCTTGTCTATACCAGGAGCATAGCCTAAAATTGTCCACAACTCCTCACTGATATGCGGAGCTATAGGAGCTAAGGCTCGCACGAC	1	+	NC_018625:689616-689735
NC_018625	TWP_GZKSOQASGL_001762	TTATTTATATTATTTATTGTCTATTGAAAATGAGTGATTTACAATATTGAGTATTTCACAATGGAAGTCCTAATCCCGGGGAACTCACAATAACAACGTTCATAACGGTGTCAGGCTGTG	6	+	NC_018625:478296-478415
NC_018625	TWP_GZKSOQASGL_001763	CATAGCTAAAGCAGATTTAGGATAAGTATCAAGCTTTGTAAATTCATTTATGAATTCCATAAACGAAGATGGTATGGTATTTAAAGACATTTTTTCTATATCTTCCCCAACCCTATGTAC	6	+	NC_018625:689736-689855
NC_018625	TWP_GZKSOQASGL_001764	ATCTGTCCTTAGGATTTAAATTAAATAGTTGGTGTGGGGGTAATGGATGATTACCCGAGGGAATTTTTTCATGTGACATAATTAAAATTATAAAAATTTTTTTAAATAAAAGTAATAGTT	7	+	NC_018625:478176-478295
NC_018625	TWP_GZKSOQASGL_001765	TAGTTTGTGCGCAAGAGCCATTCCCTTAGGATCATCAACATCTTGCACAGCAGAGGAAGTAACTAACTCATAAAAACGATTTAAAAAGCGTCTACATCCGGAAACACCGTGATTACACCA	3	+	NC_018625:689856-689975
NC_018625	TWP_GZKSOQASGL_001766	TAATCCCACAGGCAATTCCTCCAGCTAAAGCAAGTCCGCCTATGATCGCAAGCACTTTTCGAGTAGTCTCTCGAGTGTTTGGGTTATATAAAACCCTATTCAGATAGCCTTTTACGGGGA	1	+	NC_018625:478056-478175
NC_018625	TWP_GZKSOQASGL_001767	AAGCTTATTTTTATCTAACGGTCCTGAAAACATAGCATACATACGCAACGCATCAGCACCGAACTCATCTATTAGGGTTTGAGGATCCACCCCATTTAACTTAGACTTCGACATCTTCTC	3	+	NC_018625:689976-690095
NC_018625	TWP_GZKSOQASGL_001768	TAATATCTTTTTTCATTTTACTGGGTAGAAGCGCAATGGAGGCTCCTAATAAAATAGTTCCTAAGGTAACGCCAATAGCTGTAGCAATCACTAAGCCAGGGGCTCCAAGCACTCCGAGAG	2	+	NC_018625:477936-478055
NC_018625	TWP_GZKSOQASGL_001769	CTGACGGACTTCTAATTCTTCTCCAGAAGCAGTAGTCCATTTGCCGTTATCCTCTCGAACGTCTTCAGGATGAACATACCCCTTACCAGGAATTCGGTATGATGTAGCAAGAACTAAACC	1	+	NC_018625:690096-690215
NC_018625	TWP_GZKSOQASGL_001770	CTTGCATATTTTTAGGTAGTGATGAGCTCTCTGTGAAATTTGCTTGCAAAGAGTTGGCAAGATCGGAAGAAAGGAAGTCATAGGGCCTGTTTGCTTCTAAAGCGCTTTCTATTTTCCCCC	3	+	NC_018625:477816-477935
NC_018625	TWP_GZKSOQASGL_001771	TTGATTGATTAACTTTTTAAAGGGTTCTGGAGTCGAGACCAAGCCGGCTTCATAAAACACCCGATGCCAAAAGCGGGAATACAGTAAGTGCAAAACTGCGTGTTCTGCCCCTCCAATATA	2	+	NC_018625:690216-690335
NC_018625	TWP_GZKSOQASGL_001772	GCGATACACCTGTGCCGCGATCCATAATAGGAGATAGGAATGATGGAGTTTTAAAAGTTACGAGTTTGACTTTGGAGTTGTTTTTTGCTGTAAAGACGTCGATATCTTCAACTCCAGGGG	3	+	NC_018625:477696-477815
NC_018625	TWP_GZKSOQASGL_001773	CAGATCTACAGGCATCCAGTAGCGTTCATTTTCATTAGACCAAGGTGCTTGAGAATTATGCGCATCACAAAAACGTAGGTAATACCAGCAAGATCCTGCCCATTGAGGCATCGTATGTGT	2	+	NC_018625:690336-690455
NC_018625	TWP_GZKSOQASGL_001774	ATTCTGCTAAATTTGTATTCCAACCACGAGTTCCAATTTCTATTTTAAATAAATCTAAAGAACTATTCCGCATAGTTTCGGGACGCGTCAGATCCGCTTCTGGAGGTATGAAACATACCC	5	+	NC_018625:477576-477695
NC_018625	TWP_GZKSOQASGL_001775	TTCACGTCTTCCCTTACGGTTAGTTTTTACATCATGAATTTCTACCCACTCTTTCACATTTGCCAATGGCCCTTGACCAAAACCCTTGGGGCGGTAGTCTTGAATTTCAGGAGGAAGTAA	2	+	NC_018625:690456-690575
NC_018625	TWP_GZKSOQASGL_001776	AATTTCCAAAGGGATTCCACGCACTAATCAGGTATTGAGGACTGTCATCTGTTGCAGATTCTGCGATATTGCTCCACGAACTGCGTGACCATCCTGCAGGTGTTTTCGGTGTTTGCGAAA	1	+	NC_018625:477456-477575
NC_018625	TWP_GZKSOQASGL_001777	AGGAAGTTCATCATCTTCTAAAGGACGGCATGTCCCATCTTCAAAATGAATAATAGGAATTGGCTCTCCCCAATACCTTTGGCGAGAAAATAGCCAATCACGCAGCTTATAAACAACTTT	4	+	NC_018625:690576-690695
NC_018625	TWP_GZKSOQASGL_001778	CACCACTAGCTACTAGTGACTGAAAGAAACGAGAAAACATCTCTTTTTGACGGTCAAAGCTTTTCCTCCCATAAAGAGGGTGGCGTGTGTGCTCGAGTTGCTCATTATCTGTTTTTGGGT	2	+	NC_018625:477336-477455
NC_018625	TWP_GZKSOQASGL_001779	AGCTTCTCCCAAATTCTTCTTCTGCAAATAAGCAATCACATAATCGCTAGCTTCTTTGCCTCTCAGGCCATTGAGAAGAAAATCCTCATGATTACTATGGATACACTGTCCGTTGTCATC	3	+	NC_018625:690696-690815
NC_018625	TWP_GZKSOQASGL_001780	GTGCTGTAGCAACTCTACTTTCAAAATCACTATCAAGTGGTGCAAACATGTCAATATAGGGGGCATCAAGCTGATTTTTAGGGAACAAAAGATCGTTTCCGTAAATGCTAATGCTGTGCA	4	+	NC_018625:477216-477335
NC_018625	TWP_GZKSOQASGL_001781	AAGCACCTCAGAAATAGGTAGAGCAAATGCGTTGGCAAACTCGCGATCTCTTTCATCATGAGCAGGGACGCCCATAACCACTCCGGAACCATATCCCATGATCACGTAATCTGAAACCCA	1	+	NC_018625:690816-690935
NC_018625	TWP_GZKSOQASGL_001782	TCTAAATTTGTTTGTAAGATACAGGTTTGGGTTTGTGTAGAGGGTTGCTTCCTATACCGTAGAGACACACAGTTAGGTTATTCTCGGGGTCTTGTGCTATTTCAGCTAAGGCTGAGGATA	3	+	NC_018625:477096-477215
NC_018625	TWP_GZKSOQASGL_001783	GATAGGTAAAGGAGCACCTGTGATCGGATGCTTAGCATAGGCTCCTATAAACACTCCGCTTTTTACTTTAGTTTCACTGATACGTTCACGTTCGCTTTTACTTTGCACACAGCGAATATA	3	+	NC_018625:690936-691055
NC_018625	TWP_GZKSOQASGL_001784	AAAACTCATATTGATGAACTTATAGAATTTTAGGGCAGCCCAACCATTCTCTGAGATGAGAAAAGATAGAGGTTGTGCTGCTTTTGAGAAGAAAACCTTAATCGTCTTCCAAATCATCAA	5	+	NC_018625:476976-477095
NC_018625	TWP_GZKSOQASGL_001785	GTTTTCTACAGCACTACGCTGTTCCTCAGAAACTAGGTGATTTATCTCAGGATGTTCTGGAGCCATAACGAGAAACGATACGCCACATAAAGTATCAGGACGTGTAGTAAATACTGACAA	3	+	NC_018625:691056-691175
NC_018625	TWP_GZKSOQASGL_001786	CCGAAAACCAAGTCTAGACCATTTGAGGGTATTCATCAAAAAGAAAAATATAAATTAAATAAAAACTTAACTTTCACAATCACATTTTTTGTTTTTAAAGTTTTTATTTGATTAGTTTAA	7	+	NC_018625:476856-476975
NC_018625	TWP_GZKSOQASGL_001787	AAAGTTTCCGTTATCTACTTCAAAGCGTACGAGAGCACCTTCCGACTTCCCTATCCAATTTCTCTGGAGCTGTTTAACATTTTCTGGCCAATCTAAATCCTCTAAACCCTGCAATAGGTG	3	+	NC_018625:691176-691295
NC_018625	TWP_GZKSOQASGL_001788	TTGACAGAATGCGTGTAACGTCTAACAGCTTGTTCTTGTGCTGGGGGATCGATCATAAAAACCTAAAATAGTTCTAAAAGGGCTGCTATAGAGAGGGCAAAAAAGCGCTTTAAAAGCAAA	4	+	NC_018625:476736-476855
NC_018625	TWP_GZKSOQASGL_001789	ATCTGAATACGCTGTAATGCGTAAAATCCATTGGCGCAACATTCTACGCTCTACAGGATACCCTCCCTCTACGGATAAACCATTCTCTACCTCTTCATTAGCTAAAACAGTCCCCAACTC	2	+	NC_018625:691296-691415
NC_018625	TWP_GZKSOQASGL_001790	CACCTAGCTTCTACTAAGGCACAGATTTGCTCAACCGTAGCATCAACATCCGCTGTAGGGGTTGTTGTCATTGATTGCGTTTTTATCGAGTGGTCGCTACCTACATAAAGATTCCCGATT	1	+	NC_018625:476616-476735
NC_018625	TWP_GZKSOQASGL_001791	TTCACAATAGTTGACTGCCATATCTGCCATATAGGCAAGCCCCTTTTCATATAGAAAAAGGAAGAGCTTTTGAGTCCAACGGTAGTAATCAGGGTCACTAGTAGCAAACTCTCTCCCCTC	2	+	NC_018625:691416-691535
NC_018625	TWP_GZKSOQASGL_001792	GGAAAGAAATGGATATCAGCTACAAGAGGAACATCTATGCCTAAGGCAAGCAAACGTTCTTTTATATGCTCGCATGCTTGAGATTCTTTAATTCCTTGTACGGTAACACGAACAATTTCA	5	+	NC_018625:476496-476615
NC_018625	TWP_GZKSOQASGL_001793	GTCATAGGAAAACCCCATAGCAGAAAGTTGCTTTCTAAAATTCTCTATATTTTTTTTGTAGTTTCCCTAGGATGTGTTCCTGTTCTCACAGCATATTGTTCTGCAGGCAGGCCAAAGCTA	4	+	NC_018625:691536-691655
NC_018625	TWP_GZKSOQASGL_001794	CTGTCGGCATATTGTTTATCTGTATATGTTTTCCCCGTGAACATGTTGCGTTTATCAACGAAGTTTCCTGGGTTAATACGGACTTTGTCTACAAAATCTGCGACATGCATCGCTGCTTGA	3	+	NC_018625:476376-476495
NC_018625	TWP_GZKSOQASGL_001795	TCCCACCCCATAGGATGTAAAACTGAAAATCCTTTAGCTCTCTTGTATCGTGCGACAATATCTGTCGCGGTATACCCTATAAGATGTCCGACATGCAAGCCTGCTCCAGAAGGATAGGGG	1	+	NC_018625:691656-691775
NC_018625	TWP_GZKSOQASGL_001796	CCATAACGTTGCATAACACGTTCGGAAAGAGAACCGTGATTCACTCCGATTCTCATTGCTTTCCCTAGACGCTTACATTTCTCAACAAGAGGAGAGAATTTTTCTTCTAATCGAAGAAGG	3	+	NC_018625:476256-476375
NC_018625	TWP_GZKSOQASGL_001797	AACATATCCAATACATAATATTTAGGCTTATCCGCAGTTTCGTCTGCCTTAAAGCTCTTGTGTTCCTTCCAAAATTGCTGCCACTTCTTTTCTATTAAACTAGGATCGTACCGCATAATA	5	+	NC_018625:691776-691895
NC_018625	TWP_GZKSOQASGL_001798	GCAGCAACCATGACTTTAGGGTTGCTAGACTTCATGGAGAAAACAACATCTCGGTAATCAAGCTTTTCACATATTTCAATATACTCAAATGCCGAAACTACCATACCCTCAATGGTATCG	4	+	NC_018625:476136-476255
NC_018625	TWP_GZKSOQASGL_001799	TCCTGACAAAGAGATCTTTTTAAAATAAAATAGAGGCTAGTGTATCCTTCACTCGATGAAAAGACAAGAATCTTCTAATCAAAAACCTGAAAAGCATGAAATTTTTTTCTATAAAAAACT	6	+	NC_018625:691896-692015
NC_018625	TWP_GZKSOQASGL_001800	GTCCCTATACCAACAGCGGATTTAATAATCCCATCCATTCCCATTCCTGCTTCAGTAACCCCTAGATGTAGAGGATAATGCCAGCCACGGGCGTCAAGATCTTTAGCTAACTGACGGTAC	1	+	NC_018625:476016-476135
NC_018625	TWP_GZKSOQASGL_001801	CGCTTCTGTTATACCCTTGTCCCGCTTTTCCCCAATACATTGACAAAAAAAATATAAAACCCTATTTTAGTTATATTTTAATTAGGTTGCTTTTCATGTTAGTTAAAATGAGCAAACTAT	6	+	NC_018625:692016-692135
NC_018625	TWP_GZKSOQASGL_001802	TTAGGAAGATTCAGGTATGTCTCTGTATGTTTTAATAAACTTTCACAAACAGGGACTTCTTGTGTCGGACACCCTGTTAAAGAACAACGAATGGTATCACCTAAACCTTCTGTGAGGAGA	4	+	NC_018625:475896-476015
NC_018625	TWP_GZKSOQASGL_001803	TCGCATTTATTTTTTGTTTTTTATAGTAGCTAATGCATCTCAAGCTGAATCAATTAAAATCCCTGGGTTCCCAGAAATCCCTGAGAGCTTGATTGTAATTAACAGAACGCAGACTCCAAA	5	+	NC_018625:692136-692255
NC_018625	TWP_GZKSOQASGL_001804	TGATCTTCATTCAGTTTAACAAAAACACCATAAACAGATCCCCAAGGGGTTGTTTTTGTGATTTTCTTGGAAGCATTGACGAAACTTTCAGAATTTTCTAAAGCAAAAGGGTTATTTCTC	6	+	NC_018625:475776-475895
NC_018625	TWP_GZKSOQASGL_001805	AAACGAAATCTGCCGGGCTATAAATATACAAAGTGGTAAGCATAACCTTGTAGGCACACTCCACTTACCAACGACTCCTATGCCTGAAGGTGGTTATCCTACTGTTATTTTATTTCACGG	3	+	NC_018625:692256-692375
NC_018625	TWP_GZKSOQASGL_001806	GAAGTGCCAATAAAACTTTTTGGAACAACCACACCATCAGGAGCGGTGAACTCTTTTTTCCCATTTTTAGGGTTGATTCCTAATTGCTCAAGTAGATGTTCAACTGTGGTATTTAAGATA	5	+	NC_018625:475656-475775
NC_018625	TWP_GZKSOQASGL_001807	ATTCCGTGGAAGTACAGTCGGTGGCTTGACAGGATCTTATAGAAAGCTTGCACGCGCTCTAGTTGAGTCGGGTATAGCTTGTGTACGCTTTGACATGGCTGGGTGCGGAAATAGCGAGGG	1	+	NC_018625:692376-692495
NC_018625	TWP_GZKSOQASGL_001808	TGCACGAAAGGCGCACTTAACACTTCCTCTTTGTTCCAGATCTCTTTGTTATAATCATAAAGGCAGGGTACTTCATGATGATGGAAAACAATGAAGTGCTCTTCTAATTTTTCAAGAATC	5	+	NC_018625:475536-475655
NC_018625	TWP_GZKSOQASGL_001809	TATTGCTCATGAAGTGCCTATTCAAACCTATCTCAGAAACGGTGAGGATATTCTTAGTACTGTAATCCAGTACCCTGAAGTTCATCCTTTTAGGCTGGGTATTGCCTCTTTCTCTCTAGG	3	+	NC_018625:692496-692615
NC_018625	TWP_GZKSOQASGL_001810	GATGCTTCAGATTCATCATCGAGATCTTTTGAAAATACCAATTTTACAGGTTGTTGCTCACATTCTTTATGTTCAAAGAACTCTCTTGTACTGTGAATAAACGGAGGTGAGACGTGAAAA	5	+	NC_018625:475416-475535
NC_018625	TWP_GZKSOQASGL_001811	GTGCCACACTGCTTTACATCTGGCACAATTTTACTGTCCTTCCCAATTTCAGATTCGTGCAATCAGCCTCTGGGCTCCAGTTGCTGATGGAGCAATTTTATTTAAAGAAATGTATGAGTC	3	+	NC_018625:692616-692735
NC_018625	TWP_GZKSOQASGL_001812	TGTAAGGTGCCGAAGGCAATTTCTCGAACTGCGGTAAGTGGAATATTAGGAAGATCCAAAATTACAGCTTCTCCTAAACCATCCAGGAGTAGTGCTCCGAATTCTGTAGCTATAGCCACC	1	+	NC_018625:475296-475415
NC_018625	TWP_GZKSOQASGL_001813	GGTGAACGACAATACGAGTATTGTGGATAACCTGGGAAAGGATTTCGGATTTGGCACGGCTCCTTTAGTCATTTGCGAAGAAGACGTGAGCGCTTTTCTCTCTCTTCAAGATCATATTGT	2	+	NC_018625:692736-692855
NC_018625	TWP_GZKSOQASGL_001814	CCTACAAGATGTTGTGTTTTGTCGTGAATACGTTTTGTCACTTCAGGAAGGTCAAAGAGAGTTCTTCCGCATCCAGGACATGAGATATACTCGGTTTTTACTAAACGTACGCCAGCACTT	3	+	NC_018625:475176-475295
NC_018625	TWP_GZKSOQASGL_001815	TTTGAACTCTCTTCCTACAAGAATCCCTATTTTACATCTACAGGGTAGAGAAGATAACTTAGTATCTTTAACTCAAAGAGACTTATTTAAAAATACAGCTCCAGGGAATACAGAGTTTAA	6	+	NC_018625:692856-692975
NC_018625	TWP_GZKSOQASGL_001816	ACGCATGTGTGTTTGACATAGAGATCGATCATTCCGGTTTTAGACCCTACAAATCCAAAATCAGCATCTGCCATTTCTCCTGGGCCGTTAACAATACATCCCATAACGGCAATTTTTAAT	3	+	NC_018625:475056-475175
NC_018625	TWP_GZKSOQASGL_001817	AATCTATGAAAATACGGATCACAATTTAGGTACGTCTCCCCATATGCAGGAGATCATTCGAGATATAGTCAAATACTTCCATAGCCATCTATAGAGACTGTTTTAACTTTGGCTGATATC	5	+	NC_018625:692976-693095
NC_018625	TWP_GZKSOQASGL_001818	CTGTAGTCGTAGATTGTGCCATAGCTAAAAATGTCTCATTCAGGATCTTTCCATACACCATGTTCTTTCAGAAGACTTACAAGCTCTTCTTCAGCTTTTTCCATGGGGATATGCGCTTTC	3	+	NC_018625:474936-475055
NC_018625	TWP_GZKSOQASGL_001819	TCTAAAAATACTTCTCAGAAAGAAAGGACTTTGTGAGCTTTTCTAAAAATATTCCCTGCTTGATTCATCAGATCCTTTTCCCTATACTAGGATTTATTCGTGTCTTCTACTCATAGAGAT	6	+	NC_018625:693096-693215
NC_018625	TWP_GZKSOQASGL_001820	GGATCTCATCATTTTTAGGTACATAGACGTAGCCTTCTGCATCTGTTTGCTTAGGGAACAATCCATGACGTAGGGGGAGGTCGGAGAGCTCTGGGAAAGTTAGTTTATTTAGGTGGTTAC	1	+	NC_018625:474816-474935
NC_018625	TWP_GZKSOQASGL_001821	CGATATGACAGATGTATTAGTCATAGGCGCCAATCCCACAGGTCTCATTTTAGCAAACATGCTCATTCAGCACGGCATTCTTGCAAAAGTGATCGACCATCGGGATTCTGCAGATGAACC	1	+	NC_018625:693216-693335
NC_018625	TWP_GZKSOQASGL_001822	GATCATGAGTATACAATCCATCAGCAGGGCATCCTGAAGGGGTTGTATATGTAGCATGACGTAAACTCGTGCTATGCACTTGATGGAGATCACAAAAACGTTCAGCACCTAGAGCTTTAC	2	+	NC_018625:474696-474815
NC_018625	TWP_GZKSOQASGL_001823	CGATTTTATAGATCTTAGGGATCTTCCTGTTGTTTTATCATGCTCTTCTTTAGAACTTCTAGATAATGCAGGTTTAATCGATGACTTCGTAGAAAAAGGGCATAAACTCTTCGGAGTCCG	5	+	NC_018625:693336-693455
NC_018625	TWP_GZKSOQASGL_001824	CGTAGATATTTCCCACAAGTCCTCGCCATCCACAATGTACATTAGCGATGACATGATTTTCTGGATCGTAGAAAATAGCCGGTTGGCAATCAGAATGTCGGATATGTAGAGAAAGCATAG	3	+	NC_018625:474576-474695
NC_018625	TWP_GZKSOQASGL_001825	CTATCATTGGAAAAAGCGCACTGTATTGTTCAAGTTTAATCAAGCATCAGAATCGCGTTTTCCGTTTGCTTTATCCACTTCTTATCAAGAGTTTACCAAACACTTGATTCGTAAGTTCGA	5	+	NC_018625:693456-693575
NC_018625	TWP_GZKSOQASGL_001826	GAAAAAGCTCTCTATAATCGGGATAAATTGCATAATCCGGACCTAGAGAAGGGCCTATCACAACAATCAAGTCTTGGGGACGGGAGTTATATACACGTTTTAATGTAGCTACAGTTACTG	3	+	NC_018625:474456-474575
NC_018625	TWP_GZKSOQASGL_001827	GGAAAATGGTGGAGCGATCCATTGGGGAACACGTCCTGTGACTTTGGTAGACAATAGCATTTTTATTGAGAGTACGAAAACATCACAAAATTTCGAAAATCGGGAAATTTACAACCCGAA	4	+	NC_018625:693576-693695
NC_018625	TWP_GZKSOQASGL_001828	TACACCGTTCAGAAATCGTAATTTTAGAACTTGAGATTCCAAGATCTAGCAACTGTTTTCTCGCTATAGCACGGAAATCCAAATGATTTTCCTTTGGCATGAAGGCAAAAAAACTCGGGG	4	+	NC_018625:474336-474455
NC_018625	TWP_GZKSOQASGL_001829	ATGGGTTATTGCCAGCGAAGCTGACAGTGATCCTGACATTCGCGATCTATTTAAAAATCAATTAAAACCTCGGAAGCAAGTAAAAGAAGTCCTTTTTGTTGATTGTGATGAAGGGGAACC	4	+	NC_018625:693696-693815
NC_018625	TWP_GZKSOQASGL_001830	ATCTAGGAAGAAGAAGAACAGCAGTGACGTTGTTCTTTTTTATAGGTGTATCTATCACGTTAGGTTCTGAATAGTAGTTGCGGTACCGAGAAGAGAAGAAAATCTCATGTTCGGTATATG	5	+	NC_018625:474216-474335
NC_018625	TWP_GZKSOQASGL_001831	TTTTGAAGAAAGCCATATTCACCTGGTTCCTAGCTCAAAAAGTTTCTTAAATTTTGTTTTTTATAATCACAAGAAAGGCACTAAGCAGTTGTGTCTTAGCAATACTTCTTACCCCCTATC	6	+	NC_018625:693816-693935
NC_018625	TWP_GZKSOQASGL_001832	GTTGCCTTTAGCTACGACCATCGTATCATCGATGGTAAAGAGGCGGTTGGTTTCCTTATCAAAATCAAAGATGCTATAGAACAACCAGAAGGGTTACTTGATTTTTAAAATCATAGGATC	5	+	NC_018625:474096-474215
NC_018625	TWP_GZKSOQASGL_001833	AGTAAAGCAAAAGCAGAAATTACTCTATAATTACAATCTTGCTGTTACTGATGAACATCACCATATCAAATCTGTTCTTCATCAGTATCCTGCAGACCATAACAACTTTCTATTTGTGGG	6	+	NC_018625:693936-694055
NC_018625	TWP_GZKSOQASGL_001834	GGTTCCTTACTTTCTACGCCGATTATCAATCCTACTCAAGTGGGGATATTGGGAATGCACAAAATAGAAAAACGCCCTGTAGTGATCGATAATACAATCGCCATTGCGGATATGATGTAT	3	+	NC_018625:473976-474095
NC_018625	TWP_GZKSOQASGL_001835	TAATTTAGCTAATAATCTGAATTTTTCTTATCTTACAGGAATAAATTCCAATATCCATACAGCTTTTAACTTAACATGGAAGCTTATCCCTGTGGTAAAAAAGGCTGCCTCAAAATACCT	6	+	NC_018625:694056-694175
NC_018625	TWP_GZKSOQASGL_001836	CTCTCTAGTGGCGATATCGAAGTGAAACTTGCAGATTTGGCAAGTAGAGCTCGAGATGGTTTAATTTCTCTTCCAGAGTTAGAAGGAGGAAGTTTCACTATTACCAATGGTGGGGTGTAT	3	+	NC_018625:473856-473975
NC_018625	TWP_GZKSOQASGL_001837	CATCACAGCTAAAGAACATGAGATTGGGAACATTCTTCCGCATCTTAGCGAAAAGAGGCAAGGACGAGCTAAAAATCTATTATTCTCCAATCTTTATGCACCCGCTCTGATGTATTATTT	4	+	NC_018625:694176-694295
NC_018625	TWP_GZKSOQASGL_001838	CCTCGTGTAAATGCGTATATTGATGGCGATGAGATTGTCTATCGTCAGTATTACGATATTTCCATTGCTGTAGGAACAGAACGCGGTCTTGTTGTCCCTGTGATTCGTGAGTGCGATAAA	2	+	NC_018625:473736-473855
NC_018625	TWP_GZKSOQASGL_001839	TTTAAAGGGTTGCCGTCAATTGGATGTTTCTGGAGGAGAGTATTACTATCCCCCCCATAAGGCATTGAAATATCAAAATAGCGATATTATTAAGATGTCTTCACAAGATAAAGAAATTCT	5	+	NC_018625:694296-694415
NC_018625	TWP_GZKSOQASGL_001840	ATGACCCCTCTGATGCAACTTCGGAAGGAAAAACAAGAGGCCTTTTCTTCTCGTTATAATGTGAAACTCGGTTTGATGTCCTTTTTCATAAAAGCAGTTATTGAAGCTCTGAAGGCTTAT	4	+	NC_018625:473616-473735
NC_018625	TWP_GZKSOQASGL_001841	TGGTCCAGGTCCTGGCATGCGAGCCATTAATGCTCAACTGGATAATGGCAGCTATCTACTAGACAGTTTAAAAAGTACCAAACACTTACTCATCTTCTTTAAAGAACGTACGGATCTAGA	3	+	NC_018625:694416-694535
NC_018625	TWP_GZKSOQASGL_001842	CGTTCGGGAGCTAAAAATGAGGTTCGTGAGCGTATGTCATCCATACGCAAAACGATTTCTCGACGTTTAGTTACAGCTCTTCATGAATCAGCAATGTTAACAACATTCAATGAGATTCAT	4	+	NC_018625:473496-473615
NC_018625	TWP_GZKSOQASGL_001843	GCAAGCTCTTAAAGAAGAGTATGGTGAATGGTTAGAGGTCATTGTGACTAAAGATCAAAAGATTGCTAGTCTTTATCATGCAAATCCGGATTCATTATTTATTATCCGTCCCGATTGTTA	5	+	NC_018625:694536-694655
NC_018625	TWP_GZKSOQASGL_001844	CCGGTAGAGGAGACAGTAGATGCGGAGATTATTAATTTCCCGAGGTCTACAGCTCACAATCCTCCTTCTGAGGGAAAAACATTTGTTCCTTTACGTGAGAAAATGCAAGAAGAACCGCAA	2	+	NC_018625:473376-473495
NC_018625	TWP_GZKSOQASGL_001845	CATCGGCTATAGAACTCATAAATTCAAGTTACATGAACTTATCTCCTATCTATTGCGGATATTCGCAACAGAAAAAATAGATTAAGCGCGCACTCTAGCTACAACGTTTTTCTACTTTTC	5	+	NC_018625:694656-694775
NC_018625	TWP_GZKSOQASGL_001846	CCTATATCGGGAAGGATCGTTTGGTCTGTCGCTGAAGGAGACGTTGTTGCCGTCGGTGGAATCGTTGCTAAGATCTATGATGCTAATGAATCTGTTTCCGAAAGTACAGCGAAGGAAACT	1	+	NC_018625:473256-473375
NC_018625	TWP_GZKSOQASGL_001847	TAAATACCTCTTCCAGATTGACTACTCTGTACTATGGCGATTCTTGTTCCTTAACCCGAGAAGGTCTAGGAATGGCTGGGGTACAACGCATTACTTAGCGTAACTTTTTCTTGAGTTAAT	3	+	NC_018625:694776-694895
NC_018625	TWP_GZKSOQASGL_001848	GCTGAATCCATAAGCGAAGTCACCATAGCTTCTCTTTTGGTGACTTCAGAGAGTCTGGTTCAGGAGAATCAAGGCATTATGGAGATCGAAAGCGATAAGGTAAATCAACTTATCTATGCT	3	+	NC_018625:473136-473255
NC_018625	TWP_GZKSOQASGL_001849	GCTCGTTTTCTTTCCTGTAACTCTTGAAGAGCTTGAGATAAAACTTCTAGTTCTCTTTCCCATGCCGCACGGCCCTGGGCAAACATCTTATCTTTTTCGCCAACTATACTCGAGGCCATC	1	+	NC_018625:694896-695015
NC_018625	TWP_GZKSOQASGL_001850	AAGAAGTAGTTCAACAGCTACAGGTTCTGCACGTCTTAGCCAACAAGAACTTTTAACATTAATGGAAACATTGTTTTCTTTAGGTAATGTATGATTACAGAAGTACGCATTCCAAATGTC	5	+	NC_018625:473016-473135
NC_018625	TWP_GZKSOQASGL_001851	ATGTATTGTTTCTCGATTTCTTTAGCATTTTGTATCTTTTGTGTGGCCATCAGTGCTTTGACTTTGAAATCTTTCACCAAACGTGTCAAAATATACTTCGGCTGTTGCAAGAATGTCTCG	5	+	NC_018625:695016-695135
NC_018625	TWP_GZKSOQASGL_001852	TTCTAAAGTCGAGCATTACGTTTGGCTTCAAGAAGAACCTCAGAATATGGGTGCTTATGATTATATTTTCATGGCTACTGAAGAGATTCTCCCTAAAAAATTAAAGTGCGTTAGCAGACC	5	+	NC_018625:472896-473015
NC_018625	TWP_GZKSOQASGL_001853	TACACATTACGAAATAGATCCTGATTCTGACCGTCTGTACTCTCATTAGCACGGATACGTTCTAGTAAACTAGCAACTAATCGTGTATTTCTTCTCTTTTGTACATTCTTCATTATCCAA	5	+	NC_018625:695136-695255
NC_018625	TWP_GZKSOQASGL_001854	GGTATATTATGATTTGAAAGGTGCCTTACCTCAAGAACGTAAGAAAGACTTTGCTTGTTTGCGTATTGAGAGTTTGTATCCTTTACATCTCGAAGATCTTCTTTCCTTGATTGGCAAGTA	5	+	NC_018625:472776-472895
NC_018625	TWP_GZKSOQASGL_001855	CTATCAATACGTTGCGATGCTAAAGAACACAAGTGGTGTCTACCCAGGGTTGCGTTTACCGTCACAACCTCTTGGAGAGATTTCCCTTCTCTGATAATTTGTGTACTTCTAACGAAGTTT	3	+	NC_018625:695256-695375
NC_018625	TWP_GZKSOQASGL_001856	GCGGCATCCTGAATGTACAAGCCTTATTGATGAGTTTACGGAACCAGGAGGGTTTCGTCCTATCCTTGAAGATACCGAGCCTAATTATAATGCTAAGGTATTAGTATTGTGTTCTGGCAA	3	+	NC_018625:472656-472775
NC_018625	TWP_GZKSOQASGL_001857	TCGTCTCCTAGCAACGTCCCATAAGCTAGCGGGGATAAGTTTCTTTCTACTCTTAAGTAAGAAGCAAGTAGTCTTTTTGCTTTGCGATACTCTTCTATGGAAACTTCTTCTCCGTTAGAA	3	+	NC_018625:695376-695495
NC_018625	TWP_GZKSOQASGL_001858	GAATTGGAATTTTCAAGTTGTGATTCCTTCTACTCCGGTACAATATTTCCGTATCCTGCGTGAACATACAAAACGAGATTTATCTTTACCCCTGGTGATCTTCACTCCAAAAATGCTTTT	5	+	NC_018625:472536-472655
NC_018625	TWP_GZKSOQASGL_001859	ATTTTTTGCTTTAAGAGCTGAAGCTCTTGTAGAGCATCTTGAGCTAGCGACCATCCCTTACCAGGAATAGGAGAAGAAAACTCCAAGAATGGAGAGATGTGACTCATACCTAAGTACTCC	3	+	NC_018625:695496-695615
NC_018625	TWP_GZKSOQASGL_001860	ATCTGCGATTCAAAAATGGGATCTACACTCTGATCTCGTTGTTCTTCTTCCTCATGGCTACGAAGGACAGGGGCCAGAACACTCTTCAGCACGTATAGAAAGGTATTTACAGCTGGCTGC	1	+	NC_018625:472416-472535
NC_018625	TWP_GZKSOQASGL_001861	AATGCTTTCTTACGCACTTGGAGCTCTTGCTCACCTACAACCGTTCTTTGAGATAGATCGTCTAAAGTTCTTGCCCTAGAGACTTCGAAACGTGCTAGCTGATCCCTACGGTATTGATCA	1	+	NC_018625:695616-695735
NC_018625	TWP_GZKSOQASGL_001862	TGCTGTGCTAGGCTTCGAATATGGTTATGCTCAGCAAGCAGAGCGTACTCTTGTTTTATGGGAAGCGCAATTTGGAGATTTTTCCAATGGAGCGCAGATTATTTTTGATCAGTATATTTC	3	+	NC_018625:472296-472415
NC_018625	TWP_GZKSOQASGL_001863	AGTCTGACGTCATTTTTCCCTAAGCAGGAAGAGAGTTCTAATGCATTTTGAATCTCGTGCAGGTACCCAGCTTCAGCAGATTCTTTAACTAGATTATCGAATAAACGTTTAGCTTCGTTG	4	+	NC_018625:695736-695855
NC_018625	TWP_GZKSOQASGL_001864	CTTCAGCCAGCGACATTTATTATGGAGTGATATCCAATCTGGAGATACTTACACACCTTTGTATCATTTATCTCCTGATCAAGGCTCTGTAGATATTTATAATTCGCCATTATCTGAATA	5	+	NC_018625:472176-472295
NC_018625	TWP_GZKSOQASGL_001865	ACAATATCATCAGAAGCATCTGGGTCAGCAATTCTAAACATCAGTTGAGTAAGAGTGTCTACCCTACTCTTTACCTCATTAGTATCGACTTGATGATCTGGTATTTGAGACACTATTTGA	5	+	NC_018625:695856-695975
NC_018625	TWP_GZKSOQASGL_001866	GAAAATGGCCAAAGGAGAAATTGGCTATGATTGGGGGATGGCGGAAGAGCTAGCCTTTGCTTCTTTATTGATCGAGAAATTTTCCCTACGTCTTTCAGGACAAGATGCTATTCGTGGGAC	1	+	NC_018625:472056-472175
NC_018625	TWP_GZKSOQASGL_001867	GATAGGACATCCGCCACAGCTTGACTCTCAACAAGCGTCTGTTCTAACTCAGGAAACTGTGCTTTAGTATTTTCAAGACGCTGTTGTAGCTGATTTTTATAAGACATCTGCTGACGATAA	3	+	NC_018625:695976-696095
NC_018625	TWP_GZKSOQASGL_001868	GAATGATATCGATGTTTCCTTAACGCGTGATACGGTATTCCATATAAGTTCTAAATTGTGTGGTCGTCCTGAAAACTTTACACCCCATCCTAAGGTAAAAGCTCTGCTTGATAAGAGAAT	5	+	NC_018625:471936-472055
NC_018625	TWP_GZKSOQASGL_001869	CTTAGTATCTCATTATCATAACGCATGCGATAGTTGACTATCTTGTTTTCCTCTTCTTCTAGTCGACCGATCTCTACAGTAATCTCATCTAAACGTCGTTGACCACTAGCTAAGACCATT	4	+	NC_018625:696096-696215
NC_018625	TWP_GZKSOQASGL_001870	AAAAAGCGTTCAGGATACTCTCAACAAAGAATTCCAATCATTAAAGCAAGAAGAAAACCACAAACTCCCCAAAAGAGATTGTCGTCATTGCGATCGTATGGATCTCGGTGAGTTATTAAC	5	+	NC_018625:471816-471935
NC_018625	TWP_GZKSOQASGL_001871	TCTCTAGCAGCATCTGTGGGTTGCGGAACAATGTGATCTATGTGATCCGCGGCTTCCCCTTGATCAGGAACTAATGACTCTTGGACTCTAGCGGTTTCCTCAGCTGCTTTTTTACGATCT	1	+	NC_018625:696216-696335
NC_018625	TWP_GZKSOQASGL_001872	AACAGCGCCTCTGCTCTACGATGAAATTAAGAAAAAACAGACCATTCGCGAGATTTATAAGAAGTATTTGTTAGATAACTATCGTGAAGAAATCTCCGAAGATCGTTTGGAGAAACTTGA	5	+	NC_018625:471696-471815
NC_018625	TWP_GZKSOQASGL_001873	ATAACACTTTGAAGATCTGTAGTGCCGAAGCGTCTCTGAATCCTTTTATCTAAAGATTTTGAAAAACTTTTAAGATCTTGGATAGATTTTTTGAAATCGTCCTTCTTATTAGAAGGATCT	6	+	NC_018625:696336-696455
NC_018625	TWP_GZKSOQASGL_001874	CGCTTGTTTGCAGGCTATAGAGTATTCTCTGAAGGTACGTGAAGAATTTAGTTGCGACGTAATTATCGATTTATGCTGTTATCGTAAATACGGTCATAATGAAAGTGATGATCCTTCAAT	5	+	NC_018625:471576-471695
NC_018625	TWP_GZKSOQASGL_001875	CTATCTAAATCACGAATTACTCCCCTAGCCCAGCTATACTCAAAACCTTCTAGTTGTAAAATATCTTGAACTCGAGAAAGACGCTCCACATCGGGATTATTAAATTCTGAAGGGAGAATC	4	+	NC_018625:696456-696575
NC_018625	TWP_GZKSOQASGL_001876	TGTAAACAACCATATAGGATTTACTGCTCAGCCTAGAGAATCACGCTCCACACCTTACTGTACAGATATTGCTAAGATGTTGGGCATCCCGGTATTTCGTGTGAATGCTGAGGATGTTTT	3	+	NC_018625:471456-471575
NC_018625	TWP_GZKSOQASGL_001877	TTTGTTGCAGGTAGTAAATCTTTAGCTAATGATGCTACACGGACATCAAAAGTTTTCTTCTCGATGATGTGGTCAAAAACCATAGGAACGATTTGTAAGACCAGTGCCGCAGCACTAAGA	4	+	NC_018625:696576-696695
NC_018625	TWP_GZKSOQASGL_001878	TTCTTGTTTAGCGATTCTTGTTCATGGCGACGCCGCATTTTCAGGACAAGGAGTCGTGTATGAGACTTTACAATTAAGTCAGATTCCTGGGTATTCCACAGGGGGAACGTTACACATTGT	2	+	NC_018625:471336-471455
NC_018625	TWP_GZKSOQASGL_001879	CCTATCGGCAACCATACCATTTGCAGAGACAATAGAGATAAGCTGGCGATCAGCATACCCAGACCCAAGACAAACGTCACCAAAGACTGTGTTTTGTTCCACTTACTGGCTATTTTTTGT	2	+	NC_018625:696696-696815
NC_018625	TWP_GZKSOQASGL_001880	AAATGGTGAGGAAGTGACATTCGTCATGTTGCCAAATCCTAGCCATTTAGAAGCTGTGGATCCTGTTGTTGAGGGGGTTGTGGCAGCTTTGCAACATCAAGCGGATTCTGGTAAGGAACA	1	+	NC_018625:471216-471335
NC_018625	TWP_GZKSOQASGL_001881	ACCTGACTCAAGAAATTGCTTAAGTCTTTATTGCGTGTTTCCCAGAAGCTCTTGTTTACACTCTGAGCATCACTAACCGTTTGCGCTGTACTCTCGGCGATCTCTCCAAGTTCTGCAACC	1	+	NC_018625:696816-696935
NC_018625	TWP_GZKSOQASGL_001882	TTTAGGCAAGCCTTATTCCCAAGTGTTTATGGAGTTTGAGGATAATCCTCAATCTCGAGGTTTAGATACAGTTGGTGATGTGAAGTATCACAAGGGATATGTAGCTAGATCTCTTGGTAA	4	+	NC_018625:471096-471215
NC_018625	TWP_GZKSOQASGL_001883	GCGGTAGGGACATTCTGTTCACCATAGGATGACAATACTGTTTCTAAATCTGCTAACTTATCAGATCTAGGATCACGTATAACTGAAAATAGCTGATTAGATGCGCGTATTACCTCTTCA	4	+	NC_018625:696936-697055
NC_018625	TWP_GZKSOQASGL_001884	AGGGTGTGAAAGTTTGGTCTCCATGCTTGAACATCTTGTTCGCTACGGTGTTACTCAAGATATCACAAGTTACATTCTTGGTATGGCTCACCGTGGGCGGTTGAATGTTTTAACTAATGT	3	+	NC_018625:470976-471095
NC_018625	TWP_GZKSOQASGL_001885	ACAGCAATATTATCGGGAGAACTTAAAGATTGCTCTAAATGAGTCATCTCCTCGAGGATCGCTTGTATATGATCAATACCTGAATCAAGTAAAACATCGATATTTTCCCGAGTTCCCGGT	4	+	NC_018625:697056-697175
NC_018625	TWP_GZKSOQASGL_001886	TAAGCCTCCTCAACGATCTCCAGAAGAGCTTTTGCGTTCCTATCAAGATATATGTAAGGCAACCTTTTTTGAAGAGTTCTTACAAAGAAAATTTACAGGGCAGAAAAGGTTCTCCTTAGA	5	+	NC_018625:470856-470975
NC_018625	TWP_GZKSOQASGL_001887	TGATTCGCTTTAATAGCGGCTACGAGCTCTCCTTCCTTCTTCTTGGATGCTTCCTTTAATGAAGACTCTCTACTGGTCAGTGCCTGCCATAACAAGGATTTTGTAGTTGTCCCTTCAACT	2	+	NC_018625:697176-697295
NC_018625	TWP_GZKSOQASGL_001888	TAAAGTTCCTGTGCGCGATTTAATCCAAGCATTAAAAAACTTTTACTGTCGTAGTATCTCTGTAGAAACCCTTGCGTGTTCTCCTCAATTGCAAGAGTATGTATGGAAGCTCATGGAGAG	4	+	NC_018625:470736-470855
NC_018625	TWP_GZKSOQASGL_001889	TGAATTCTTTGCCCAATACTCTGAACGTCAGGAATAATAGCGTCCAACTCTCCCATAAGAGCTTTAAACTCTTCGGCCCATGCAGCTATATCTTCTTTAGTAGGAAGAGCAGCAGCCCCT	1	+	NC_018625:697296-697415
NC_018625	TWP_GZKSOQASGL_001890	TTATTTACAAAGTCAGATTTCTCCCTTAACTTCCGTTAATCCTTCTCCTTTGATTCAAGAAAAGATCAAGAATATAGATCTTAATGAAATTGTCCCTTCTTTAGGTCTCCTCCCTCAGCC	5	+	NC_018625:470616-470735
NC_018625	TWP_GZKSOQASGL_001891	CCAAGAGCATCATAGGTCGTATCCAAGAAAGTACGACATCTGTCTATAAACTCTGTGACAGCCTCAGCTTGATGATGCGATGTCCTTAACTTATCAATTTCACACTCTATAGTAGAATAG	4	+	NC_018625:697416-697535
NC_018625	TWP_GZKSOQASGL_001892	TGAAGGATACCAATTAGGTCAGGAAGGTGCTGCCTCAGCATCTTCAGGAAATGAAGAAGCATACGCTGCTCTGCAAGAAAAGAAAGCTCAATTCCTTTGTATGATATACCGTTATTATGG	3	+	NC_018625:470496-470615
NC_018625	TWP_GZKSOQASGL_001893	TTCTCTGAGAAATCACTCATCAAGACTAGAGACATCTTTTGAGATTTAAAGGTGTTATACTTCTCGCTCCACTCTTCAACCTTCTGACGGGCTTTTCCTAAGTCTTGAATAATTGCCTGC	4	+	NC_018625:697536-697655
NC_018625	TWP_GZKSOQASGL_001894	ATATCATATGGATTCAGAGTTTGCTGGACAAGTCCATTCTTCGGATATGGATTGGATCGAGGCTATGTTTCAAAAATTTCTAAATCATGAAACATTGGATCCTTCATGGAAATATTTTTT	6	+	NC_018625:470376-470495
NC_018625	TWP_GZKSOQASGL_001895	TTTCCTTGGAGAATCTCTTCCACAGGTTTCGTAGATACAGCCCCCCAACTATCCTTATTCACTAAGTTTAACAGTTGGTTGATAGAACTCAGAATTCTCACACGCTGATTATCAGGATGT	3	+	NC_018625:697656-697775
NC_018625	TWP_GZKSOQASGL_001896	AGAGCAGATGTAATGTATCCTTTGCTTTTTTTCAACTATAGAAAAAAAACAAAGATTGTTTTTTTTGAAAAATAAAAATTTGCTATGAAACGAAATTCAGACCGCATCTATCGAGAACAA	6	+	NC_018625:470256-470375
NC_018625	TWP_GZKSOQASGL_001897	TTCTTGACAGCCTTCTCTATGTCCATACGGACAAACTTTCCAAGCTGTATACACCTATGGATTTTATCAAATAAAGAACTCAGGTTGCCAAGATTCGCAAGATACCCGATCAACTCTGTC	3	+	NC_018625:697776-697895
NC_018625	TWP_GZKSOQASGL_001898	GGTCGATTTCTTTTTTAGGAACCAAACCCAATTGCATCCACTGGGTTAAGTCACGTAATTCAGATTCGAGTTTTTTTAGACGTTCACTTTTCATCTAGTGGGCACCATCCTGTATTCTAG	4	+	NC_018625:470136-470255
NC_018625	TWP_GZKSOQASGL_001899	TGCACTTTATTAGATAAATCTGCAGCATTTGCATGCCTATCCCCTAGGAATTTACGTAGGCTCTTCACCTCTGTCTGTATCGATGATTGCAGAGTTGTTTTTATCGTATTTGCCTCTTCA	4	+	NC_018625:697896-698015
NC_018625	TWP_GZKSOQASGL_001900	TTGCAGGACTGCGTCTTGGAGTAACAAACTCTTCAACTTCACCACTTTCTTTTAGAAGTTGCAGACGCTCCTTCTCCTCATGGATTTTGTTTTCTAAAGAACGCATTTCTTCTTTGTGAC	3	+	NC_018625:470016-470135
NC_018625	TWP_GZKSOQASGL_001901	ATATTCCCGGATGAGTGTTCTCTAATGATATTCTCAAGCTGATCTAAAATATTTCTAACCATCAACTGACGCGCAGAGTCGATACTCTCATGAGTATTTAGCTTATGAGCGCTGGTTTTA	5	+	NC_018625:698016-698135
NC_018625	TWP_GZKSOQASGL_001902	CTCGATCTTCATCATGAAGATCGATTTCTACGGTCTCACCGGGATCAATATCAATTTCAGTTTCCGTAGCTTCCACAAACTCCATATCAGACATACTTGGCCCGTCAGGATATACCGTTT	2	+	NC_018625:469896-470015
NC_018625	TWP_GZKSOQASGL_001903	ATTTTTTGATGTAGATCAGCTAACGTAGGATTTTCGGATAAAGCATATACATCCATTTTCCAAGATTCAAACTGTTCTAACCAATCTGCAAGTTGGACCTTAGTTATATGCGTTTGCAGC	5	+	NC_018625:698136-698255
NC_018625	TWP_GZKSOQASGL_001904	AGGCGATTTACCATTCATTAGCATCGGGGTCAACAATGCCCCCACGTCTCCAACGATTTCGGTCGCTAAAAGGATCCTCGTCATCGTCACTAGAGTAATCGATTTCTGCAGCACCTTCTT	1	+	NC_018625:469776-469895
NC_018625	TWP_GZKSOQASGL_001905	TTTGTAAATATATCTAAGGTCATATCCACAGTTTGTTGTTCTTGAGATAAATATAAACGTGTAGCCGGTGTGATATCTAATAACCAGGACGACAGCGTCTTGCTATATAAGTATGTGCGC	5	+	NC_018625:698256-698375
NC_018625	TWP_GZKSOQASGL_001906	ACCCTCTTGAAGAATCGCATTACAATAAAAATTTACCGATTCAGAGTTGTAAGGAATCGTATAAAAGCTACAGTAATGACACTTCTTTGAACAGAAAGGAAAATGGATATAAAGGGCTAA	6	+	NC_018625:469656-469775
NC_018625	TWP_GZKSOQASGL_001907	TCATACTGGTCTATAGTCTGACGAATCTCCAGACCTACTTTATTTCCAAATCCGCAGATACTCATCAAAGATTTTGCAAGGTCTACGAAATCTGCTCCTGGGAGGAGTGCCGGCAAATTT	2	+	NC_018625:698376-698495
NC_018625	TWP_GZKSOQASGL_001908	GGGAGCGAGCGTTTGAATTATGTTGTGAAGATAGTGTGGAGGAATTAATGAGGGTGTTCCTCCACCAAGAAATACAGTATCTATGAAATGCGTGTCCTTGATCGTAGAAAGTTTTTGCAA	3	+	NC_018625:469536-469655
NC_018625	TWP_GZKSOQASGL_001909	ACCCCAGTTTCTTGAAGAGCAGAGTTAGAAAGTGTGCGTAAAGCAGAGTATGCGGAATTATTTTTTAATAACTCGACCTTAGCATTCAACACATCAGAAAGGCGTTTTTGCCAGGCTGCA	3	+	NC_018625:698496-698615
NC_018625	TWP_GZKSOQASGL_001910	GGGATCATGAAAAGTTTGTGCTCCAATACTAATCCTATTCACAGCAGTGAGAAGCAGTTCTCTTAAATAGACCTCAGAAAGATCTTCGGGATTAGCTTCTAGGGTGATTTCTTGAGCGTG	3	+	NC_018625:469416-469535
NC_018625	TWP_GZKSOQASGL_001911	TCATCAACCCTATCAATACCTAAAAGTGCGTTACATTGATAACGTGAGTTAATTTCCCCAGATATCCCAAGAGTCTTATCAAGATTGGCTCCTCCATCATAAGTATTTTGGCTCATGTCT	5	+	NC_018625:698616-698735
NC_018625	TWP_GZKSOQASGL_001912	TTGTGTTGGCAGACCATAAATAAGATCTATGGAGATATTATTATACCCATGTTCATAACAGCGGTGTACAGCGTCTATAGATGCTGCTGAGGAGTGGATCCTGCCTAAGGCTTTAAGAAG	3	+	NC_018625:469296-469415
NC_018625	TWP_GZKSOQASGL_001913	GGACGTAGCTTAGCAAGGAGCTTCTCTTTTAAAGATCCCCCCTTAGGCATCTCAATATGATACTTAGATAACGTCGAGCTCCTTAAATCCTGATGCTTACTGAGCAGATGTCGGTGATAC	2	+	NC_018625:698736-698855
NC_018625	TWP_GZKSOQASGL_001914	TAGAATACGACGGTGCTTATAAAAAGATGTATGAGGGTCTAGGGTGAGATTATAAAGAGAGATATGCGAAATCGGAAGAGTCAGGGCTTGATGAAGGTCCGCGATAAAATCTGCTAGGGA	3	+	NC_018625:469176-469295
NC_018625	TWP_GZKSOQASGL_001915	ACCTGTAAAGAACGATATTTTGATCTGATCTCTTGACAACGTGCGCGTAATTTCGTGCTGACAAGCCCACTAAATAAAGACACACCTAGTGTAATAACGACAGGGATCCATAAACTGATA	4	+	NC_018625:698856-698975
NC_018625	TWP_GZKSOQASGL_001916	TTGCGCTTGAGATTTTGCATAAGAGGCGAGTTCATAACGAGAAAATCCACGTGAGGTAAGGAGTTCTTCGGCAGATAGGCTCATCGCGGCAAGTATGTCATCATTAGCAATGGAGGAAGC	1	+	NC_018625:469056-469175
NC_018625	TWP_GZKSOQASGL_001917	TTGAAAATCATCATTACAGGAATAACAAAAAGAATTGCTAGTCCTACTAGTGTCAAAATAAGCAGGGCAATCTTGTACAAACGCATCTTTTTCAGATCCGTTTGTTCCATAGAGGAGAGC	5	+	NC_018625:698976-699095
NC_018625	TWP_GZKSOQASGL_001918	ACGTAGATACTGAGAGATTCTTGAGAGATTTTTTGACCGTACCTTATGCATATATTGTGAGGCAGAAACTCCTAAACCTAGAAAGGGTTTATCTGTCCAATAATACAGATTATGTTTGGA	5	+	NC_018625:468936-469055
NC_018625	TWP_GZKSOQASGL_001919	TCTCCCTCTACAGCTTCTAAAAGAGCTTGCTGAGTTGTTAATCCCGCGCGCAGGCCTTGTGCCTCCGGGCTCAATGGAGATGGTGAGGAAACAGAATCCGGCTGTTCTCTCAGAGAATTT	1	+	NC_018625:699096-699215
NC_018625	TWP_GZKSOQASGL_001920	GAAATCTTTCCATCTAGCTCCTTCGGTAAGACGTAATCTTAGAGCTAGAGCTTCTTTGATGCGTTCGTTTTCTGGTAAGCTCTCTGTAGATTCATGAACAGGAAGGTTTTTACGTACTGC	3	+	NC_018625:468816-468935
NC_018625	TWP_GZKSOQASGL_001921	TGATTAGTGTCTCCATTAACTAGAAAAATAGACACAGACAACCTCAAAAATATACTAATTTTAAGAAAAATTAAACTTTCAGATAAGCATTATAACTCTAAAAGAATTTATATTAAATCA	7	+	NC_018625:699216-699335
NC_018625	TWP_GZKSOQASGL_001922	TTCAGCAATAGTATCATGAAATAAACGACCTTGTTTATTTAAGAATAAAAATTCGTTATTGCTATCGAAGAGTTCTTTAATAAGAGGAAGGGAGGCAAGAGACTCCATTAATGGAGCAGG	6	+	NC_018625:468696-468815
NC_018625	TWP_GZKSOQASGL_001923	TATATGTAAGGATTGTTCTTATAATTTTTAATTAATAAAAATAATTAAGAACTTAACAAATGGGATAATGTAACTTTAGTAAAGAATTTTTAACAGCTCATCCTCACTAAGAATGGGAAT	7	+	NC_018625:699336-699455
NC_018625	TWP_GZKSOQASGL_001924	CGTTTACTTTATTATCTGTTTTATCTTTCATATTTTTAATAACAATTAATTGTCTTTTTAATAAAACCCAATAACAATTATTAATTATTATTAAAATTAAAAAGAAATGTTCATGATTTC	8	+	NC_018625:468576-468695
NC_018625	TWP_GZKSOQASGL_001925	TTCCAGTTCTTGGGCCTTTTGTAACTTGGACCCAGGATCCTTGCCCACAACAAGATAGTCGGTGTTTTTAGACACGGAAGAACCTACCTTACCTCCACAATTGCGAATGTAAGTTTCTGC	1	+	NC_018625:699456-699575
NC_018625	TWP_GZKSOQASGL_001926	GATTATTCATATCAATGGGTTTTGTTGATGTGATGGTTGATCCCGCTAGAGTAAATAAAGCGGGGTTAGTCTCTACTTTTGCTCGTACTCTGCTTTGGATATTTTCTAATGAGAAATCAT	5	+	NC_018625:468456-468575
NC_018625	TWP_GZKSOQASGL_001927	TTCGGATCTCGTCAATTTTTCAAGACTGCCCGTAATTACGAAGGTTTTCCCTAAACACGAAGAACTTTCCCTGCGGTAAGGTAAAACATGCACCCCTAGAGAAAGCATTATTTGAATCTC	3	+	NC_018625:699576-699695
NC_018625	TWP_GZKSOQASGL_001928	CACCTTTTGTAGATAAGTACCCCGAATTAGGGTCAGTCTTAGACACGTAGTTGGATTGTAGGTAGTCTAAGGATACTGCATCGGAATTTTGTTTCGGTGCTGCTAAGCCACTGATATTTT	3	+	NC_018625:468336-468455
NC_018625	TWP_GZKSOQASGL_001929	TTCGCGATGTTCTGGTTGATTAAAATAAGCAACTGTAGATTCTGCAACTTTATCTCCAATTCCCTCTACAGATTTTAGATCATCCAAAGAGGCAGACATCACAGACTCTAAAGAAAGAAA	5	+	NC_018625:699696-699815
NC_018625	TWP_GZKSOQASGL_001930	TAACATAGCCTACAGTTGCTGCAGCTGAAGGGTCTAAAGTCTTTGATTCTCCAGTTGCATCCGGCATCTTCACATTGGTAATCGAGTTTCCTCCCATATTGATGTTCCCTGACATGGTCC	1	+	NC_018625:468216-468335
NC_018625	TWP_GZKSOQASGL_001931	ATGTTGTGCAAGAGCGTTGGCTCCGCCTATACCCACATAAGGAATACCCAAAGCAGTAAGAAAACGATCTAAAGGCACACTTTTAGCTTTCTCTATACTTTTAAGGACGTTTCTTATGGA	3	+	NC_018625:699816-699935
NC_018625	TWP_GZKSOQASGL_001932	CCTGACTCGGCGGTATTCCTAAAGCAGCTTCAATGACGCTCACCTTACTCGATATACCAGACAGTTTCGTGACCGCTTCATTAATATCAGGGTTATTTGTTACTGTATTGGCTGTTGCCA	1	+	NC_018625:468096-468215
NC_018625	TWP_GZKSOQASGL_001933	TTTATCTTTAAATCCTGGAACATGGCGGAGATCTTCTTCAGTGATTTGAAAAATATCACAGCGTCGATGAATACACCCTAAATCAAATAGCTTCGTAACAACCTTTTCACCAAGATGATC	5	+	NC_018625:699936-700055
NC_018625	TWP_GZKSOQASGL_001934	TATTTTTAACCGCGTTGTTTCCCATATCCAAATCACCTGACATGGTGCTACCAGAAATGCTTACAAACAGTGAAGTATCAGGAGCTGGCTCTTCGGGTTCCTCTCCTTCCGGGGGAGCCT	1	+	NC_018625:467976-468095
NC_018625	TWP_GZKSOQASGL_001935	AATATCTAAAGCGTCTCTTCCACAAAAAAAGCGGATTTTTTCAATAACTCCTGCAGAACACAGGGGGTTCGTACAACGAACAGAAACTTTATCGGATTCGCGAGTTACCTTCCCATGACA	3	+	NC_018625:700056-700175
NC_018625	TWP_GZKSOQASGL_001936	TAACTGATGTTGATCCAGTGATCGTATTTCCTAAAAAACCAATTTGAGGGGTAGAGATTTTGGATTGCACATACTCGACATTAGCAGCGTCTTTAGGATTAGCCTCTGTGGGAGTTTTGA	4	+	NC_018625:467856-467975
NC_018625	TWP_GZKSOQASGL_001937	CACAGGACAGTATTCGGGCATAACCCAAGGCTGTGAGCCTTCCGGACGCTTTTCTAGGCAAACACCAACAACTTGAGGAATAATTTCTCCGCCCTTCTCTACATATACAGTGTCACCTAT	1	+	NC_018625:700176-700295
NC_018625	TWP_GZKSOQASGL_001938	TTACTGGTGATTCATCAGGATCCGAAACAGGTGAAACTGGGGTTGCTGGAGCCGGAGCCGGTGGTGGTTGTGGTGCAGGTGGTGGTAGTGGAGTCGGGGTTTTCCAGTCAAAATAGTCTG	1	+	NC_018625:467736-467855
NC_018625	TWP_GZKSOQASGL_001939	ACGGATGTCTTTTCTCTCAATTTCATCTTCATTGTATAGAGAAGCCCTAGAAACTCTAGATCCTGACAAAACTACAGGTCGCAGCTTAGCCACTGGGGTCAATACTCCCGTTCTGCCTAC	1	+	NC_018625:700296-700415
NC_018625	TWP_GZKSOQASGL_001940	TGCTTACATTATCAGCTTTTGTTTGTCCTGTAGCTCCTTCTGTTCCTGCTTCGCCACCTTGAGAGGCCTCCATTCTTATTGGTGCGGGTGGTACTGGCTTGGGAATACTGGGAGAAGGTG	1	+	NC_018625:467616-467735
NC_018625	TWP_GZKSOQASGL_001941	TTGAACTAAGATATCTTCTAAAATAGTTTCAGCGCGTTCTGGCGCATACTTGTATGCGAGTGCCCAGCGATAATGCTTCGCCGTCATTCCCAAGACTTTTTGATCTTCTATATCATCTAC	3	+	NC_018625:700416-700535
NC_018625	TWP_GZKSOQASGL_001942	CAGAAGTACTCTCGCTCCAATTAGCTGTTACAGATAGTGTTAAAATCCCAGTGGATAACACTTTTATTGTTTGTTTATCAGAATCTTCAATTTTTAAGTACTTATCTGATATTGGTGTGC	6	+	NC_018625:467496-467615
NC_018625	TWP_GZKSOQASGL_001943	TTTGATCACCACACCATCGATTTCCATGGGAAGTTGATCTCGCAAAGCTTCTATCTCATGGAGAGAGGCGACGACTTCATCGATAGTTTGGCATTGACGTGGCTGACCCAATACGGGGAA	1	+	NC_018625:700536-700655
NC_018625	TWP_GZKSOQASGL_001944	AATTCTGTCCCGATATAGCTGAAACGGTATAGACTACAGTGTCAGTTTTAGTCGTTCTGTTAGCTGGTTCCGAGCTTTCTGTTCCTGTTGCAGATGGATTTAATATAACACTAATGTTTG	4	+	NC_018625:467376-467495
NC_018625	TWP_GZKSOQASGL_001945	TCCCCACTCTCTACACAACAGGAGACTCTCATAATGTGATCGCTTATTCTCTTCTGCCAACGATCCATAAATAGAAATTTCTAAGTTTCTTTGTGCTGCTTCCTTAGCAGACAACAATTT	4	+	NC_018625:700656-700775
NC_018625	TWP_GZKSOQASGL_001946	ATGACCATGAAGAGAGGTTTAGACTTGTCTTGCTTGCACGGGAAGGAGTACCATTTGCTGCTGGAGGGGTGAATTTCAGTTTTAGGTCAGAAGGTTTTTGTACAGGTATCTGGAAGAATA	2	+	NC_018625:467256-467375
NC_018625	TWP_GZKSOQASGL_001947	CAAAGTGCCACCAGCAGCATTTCTTGGATTAGCAAATTCAGGTTTCTCCGCTTGCCTTTGTGCCGCATTAATCTGACGAAAAGTTGCTCGTGAAAAAAATACTTCACCTCGAACTTCTAG	2	+	NC_018625:700776-700895
NC_018625	TWP_GZKSOQASGL_001948	TTATAGGCGCGGCTTATTAAATTATGAACAAGGCTAAGTAATGAACTTAGCCTTATTTTAGCAACAGAAACTATGGGGTAGTTGCTGCTGGAAAGATGGACGGAAGTAAAGTCGTTTGCC	4	+	NC_018625:467136-467255
NC_018625	TWP_GZKSOQASGL_001949	AAATTCTGGAGCCTCTTTTGATAAACGTAGGGGAAGCGTGCGTATCGTACGGATATTTGCTGTGATATCCTCTCCCTTACGTCCATTCCCACGGCTTAAAGCTTGTACAAGGACTCTCTG	1	+	NC_018625:700896-701015
NC_018625	TWP_GZKSOQASGL_001950	CTAGTTTGATAGGAAAGACTTATATTTTTGTTCCTGGTGATCAAGCGTCAGTATCAACAGATTTAAGTTTTGAGGTTTCATCTAGTCCAGCGGTTGCCAAACGTACTTGGACGATAACTT	5	+	NC_018625:467016-467135
NC_018625	TWP_GZKSOQASGL_001951	CTCATAACGAAGAGCTACGGCAATACCATCTATTTTTATTTCTAGAGTGTATTTCGGGGTATACCCCAACGCTTTCTCCATACGGGAAAAGAACTCATAAAGCTCTTCTAAAGTATAGGC	4	+	NC_018625:701016-701135
NC_018625	TWP_GZKSOQASGL_001952	ATCCTTCTGTTCCTACTACGCCTCCTGATGCTAAATCCTCAGAGGTCAGTTGCACATTATCCCTTAAACCTAAAGAAGGGGAGAAAAATGAGTGTTATAAAGTTACGGGGAAAGCGAACT	3	+	NC_018625:466896-467015
NC_018625	TWP_GZKSOQASGL_001953	ATTAGCAATAGAAAGCATGGGGTGGGCATGAGCTACAATAGGAAAGCTTCCTGAAGCTCGATCCCCAAGACGCATCGATGGAGACCATAATACCTTCCATTCAGGATGCTGCGCTTCTAT	1	+	NC_018625:701136-701255
NC_018625	TWP_GZKSOQASGL_001954	AGCTATATATCCAGACTAAAGATGGGGATGGCGTTACGCTATTGCGCAGAGGCATCTACTGTGTTTCTTTTTGCTATGACTTTACTCAGACAGAACCTCCTGCTCCTCCTTCTCCTCCAG	1	+	NC_018625:466776-466895
NC_018625	TWP_GZKSOQASGL_001955	AGAAAGAAGCTGCCGCATTTTCATATCATAGTCATAATCTGAGATTGTGGGATTATGAAGAACATAATAGCGATAATCATCTTCTTCGATATCTTTACACAGAGAGAGATATTGTTCTCT	6	+	NC_018625:701256-701375
NC_018625	TWP_GZKSOQASGL_001956	GTATAACACCTGAAAGTAATGCGTATCCCAATTGGTCGGGAATGGACATTCCATGTGTCTGTTTAAAACAAGCTGCTAATGGATGATCACCCATAGATTATGATAAATCTAAAAACTCTG	5	+	NC_018625:466656-466775
NC_018625	TWP_GZKSOQASGL_001957	GGAATATGTACTTTGCATGCAGTATTTACTTAACTCCTTTTGCGCAGCGGAAGCCATAGGTACTATTTACCGCACCAGGATTATTACGATGACGATGAGCACAACGGAGATCATCTTTTA	3	+	NC_018625:701376-701495
NC_018625	TWP_GZKSOQASGL_001958	TGATATCAGGAACTAAAAAAAACAAAGCAACGGCTGCCTTAGGAGCGATTTCTACGGGAACTTCGAAGGATAATCTCCAAAGAATGGTTGCTGTAGATGATATCACAAAAACGTTGCAGA	4	+	NC_018625:466536-466655
NC_018625	TWP_GZKSOQASGL_001959	AGCTTTTCCAGCATCCCCCACGCAAGACGCGGTACACTCCTTGAGCAGGGCCTTGAGGCGCGTGTGATTCTTGAGCAGAAAGTTCATAGAAATCATAGCTATACCAATCTTCACACCACT	1	+	NC_018625:701496-701615
NC_018625	TWP_GZKSOQASGL_001960	AACCTGGGGAGGCTAAATGGTTAGTGCGTGCCGGTGGGAATTCTATGCAGGGAGATTTGAGATTTCAAAAAATCGAACAAAGCTCGCCAACGGCGCCAGAACCTACTATTACTAATCTTG	1	+	NC_018625:466416-466535
NC_018625	TWP_GZKSOQASGL_001961	CGTAGACGTTTCCTGCCATATCATATAATCCATAGGCATTGGCAGGATAACTCATGACTGCTGTTGTATCAGAACTAAAGAAATTCGCCAGGCTCTTATCTATTTCTTCACCACAAGGAT	3	+	NC_018625:701616-701735
NC_018625	TWP_GZKSOQASGL_001962	AGGTAACCGATCTGATTAATCGTATCAATCAACTGACATCTCAAAATGGTTTAGATCAAATTATTAAGGATCTAGGCACACCGACTAGTACAGGAACACCGCCTAATGTCACCCTGACAA	4	+	NC_018625:466296-466415
NC_018625	TWP_GZKSOQASGL_001963	AACGCTGTTGAGCAACACCTCCATACGCGCCTACTTCCCATTCAGCTTCTGTAGGGAGACGCTTCCCTACCCAAGCAGCATAACCAGAAGCACCGTACCAAGTAACACCAACAACAGGAT	1	+	NC_018625:701736-701855
NC_018625	TWP_GZKSOQASGL_001964	ACATGGGATCTGCTCATACTGTGGTGGGTCTACCTACTTCGTATAAAACCACTGTTGTAGATTCTGCGAATGTGGCCTCTGTTGGTATGGTAGAGGAGGACATAGGTGCTCTTGCTCACA	1	+	NC_018625:466176-466295
NC_018625	TWP_GZKSOQASGL_001965	GTTTAGCATAACCTGGCTCGATAACCAGCTTGCCTGAACGCCGTTGTATTCGTGAATCTTTAAGACGGATAAGCTCATTATAATATTTATCCTGTTCACTTCCCGAACATTCTAAATAAC	4	+	NC_018625:701856-701975
NC_018625	TWP_GZKSOQASGL_001966	CTGCCCCTCAGGGGAGTATTGCTTTAAAAAGCGATCTCAGTGATTACCTGCAAAAAGGAGAAATCACCACCGCGGGAATCTTTTTAAGAACTACCGGTGGATTAATGATCGGTGATATTG	2	+	NC_018625:466056-466175
NC_018625	TWP_GZKSOQASGL_001967	GCACAAATTGTTCATTAGTCACAGGATGGATATCTAAGAAAAAGCTCTGCAGGAAAATCTCATGTACAGGATGTTCGTCTCGTTGTCCTTCACGACTCCCCCGGATAAAAGTTCCTCCCT	2	+	NC_018625:701976-702095
NC_018625	TWP_GZKSOQASGL_001968	CCGATGATAAGATTCTATTTTCTTGTGTTTATGATGATAGCACGAGTAAGAATGTCATGCGTCAACCATGGAACGTTTCCAATCACAGAATTACCAACATCGTCAGAGGTACTGATGAAC	4	+	NC_018625:465936-466055
NC_018625	TWP_GZKSOQASGL_001969	CGATAAATACCATTTCTGTGAACAAGGGTTGAGGTTTCACCTCTTCTTTTTCTTCTTCTACATAACGGCTAACCACAGGCTCGCGTATTAATAAGGACTGCAATGCATTAGCATAGCTTT	4	+	NC_018625:702096-702215
NC_018625	TWP_GZKSOQASGL_001970	AAAAAATGAAAAATATAATTAAAAATATAAATACACAGTATGCTAATGCTACCACTTCTGAGGAATCAAATGAAACTTCCAATAATGAGAATGAGGTTGTTGAAAATCAGAACGTGATTC	6	+	NC_018625:465816-465935
NC_018625	TWP_GZKSOQASGL_001971	CGTCTTCCCTAACTACCTCTTCCTTAGAATCTACAGAAGTATCCATAGCTTCGTCTATAGATTTTGCTTCTACAAGAACAAAGGCTGAATGATCAGAAGATTCTTGATGTATTCTGCTCT	5	+	NC_018625:702216-702335
NC_018625	TWP_GZKSOQASGL_001972	CCTTAGCTTTTCTTCTGTAAATCCGTCGAGATTTTTATTATAAAATAATTTCTATACTTTAAAATAGTATTTTATTCTATTTGGTGTTTAAAATTGATCAATAGAAGTTTTTAATAAATT	7	+	NC_018625:465696-465815
NC_018625	TWP_GZKSOQASGL_001973	CACCTTCCCGGTAAATATTCGCAACGCTAGGGACCTGCGGTTCGTCACTGATTTCCCTCAATTGTTCTTCCTTACACTGCATTTTCGCAGTAAGGAGCTGTTCTCCCAGTGTTTTTTTTA	1	+	NC_018625:702336-702455
NC_018625	TWP_GZKSOQASGL_001974	ATAACGTTCTATAAAAGATGAATACAGGTATAGATGGTGATAGAAAAAAGATCAAATTTACGATCGTTGACATAATGCTTGGTTGCGGCACAACACTCTCCATGTTTTTCGATCAATATA	6	+	NC_018625:465576-465695
NC_018625	TWP_GZKSOQASGL_001975	CAATTAAGGGAGTCAGTTTTCTGGGTCTTTTATCTATAGAATAACTCAAACAGGATTTAATTAATTGATCCCATGAATAAATGTAATCAGGGAAAGCTTCCGATGGCAAAGGAAAGACTC	5	+	NC_018625:702456-702575
NC_018625	TWP_GZKSOQASGL_001976	TGGATACACTTTGAAGCATATTCAATAAGATAGGCATGGCGATCACAATCAATGCGCATATGAATAGATAAGTTTTGTACTTTCTAAAATGTTTCTTAGGCGCTAAAGGCTCTCCTTTGA	5	+	NC_018625:465456-465575
NC_018625	TWP_GZKSOQASGL_001977	CCTGAGGGAACTTTCTAAATAATAAAAAGTAAACAATCACTCCAAAAGCATAAACATCTTCAGAAATTGTTCCTGACATAGGTTCTGGATCTTGAAATACAAGTAATTCCTTTAACTTAT	6	+	NC_018625:702576-702695
NC_018625	TWP_GZKSOQASGL_001978	AAAGAATAAATGGTTCGATTAACGACCAAACAAAGAAGCCAAGAAGCGGTGCAGTCAGGAATTGTATGAATTCGGAATTCAAAGCTACAGCCCTGCGCATTTTGACTTTCCCAGAAGCCA	3	+	NC_018625:465336-465455
NC_018625	TWP_GZKSOQASGL_001979	CTAAAGATGATCTCTCTGGAAACTTTGTTAAAAGATGCTGAGTATAGTGATCCTTGAGCAAAAAAGAAAATCCTAACTCAGGTAAAAACACCGTAGGAGACTCTCCTGAAAGATCCACAT	5	+	NC_018625:702696-702815
NC_018625	TWP_GZKSOQASGL_001980	TTCAGCAGGAGTGCTCTGAGCAACATTTCGCAACAGGAGGCTGTTCAGATTTCATAGAAGCATGCTCTGCTTCTTTCGCGAGTTTTGCGTAGTGATTTTTTATTTTCCGCATTTTCTTAC	3	+	NC_018625:465216-465335
NC_018625	TWP_GZKSOQASGL_001981	GTACAGAGTCTAAACTCAGGCCACCATGAACTAACCCTCTAGAGTGTGCATAATCTAAAACCTCTGCCAACTGTACAACAATCTCTTGAATTTCTAACTCTGATAATCCCTGAGGGAAAC	3	+	NC_018625:702816-702935
NC_018625	TWP_GZKSOQASGL_001982	ATTACAAAAACGCCTGCAATTTTTCTTTTCCATACTCCGAGATAATGAATGGAGAAATTAAAAGAGGAATCTTTGTGTAAGATTCCTCAATACATACTTCCTATATGTCTGTGAGATTGC	6	+	NC_018625:465096-465215
NC_018625	TWP_GZKSOQASGL_001983	TAGAAAGATATTGACTTAAGGAAAGCGTGGGAACTTCTTTTTCTTCAGTGACTAAAAAATACTGATTATCTGCTTGTGAAACATTTTCTATAGAGAGAATGCCAGGATGTTTTATTGTTG	6	+	NC_018625:702936-703055
NC_018625	TWP_GZKSOQASGL_001984	TTACCGGGTCATGCTGATCTATGCGTAGGCATCGACCTTACTGGTGATCAAGAATTTGTTTCTACACGATCTGTAGATACGTGGTTACAATCTAAAGATATCGATCAGGTAACTCAAAAA	4	+	NC_018625:464976-465095
NC_018625	TWP_GZKSOQASGL_001985	CTAATTTTATAATAGTTTCATGAAAAGCATTCATAAATGCTTCTGATGAGGAAAATTCCGAATGCAGTAGTTTTAAAATATACCGTTTTTTTATAAAACGGTGCTCAGCAAGGATATCTT	6	+	NC_018625:703056-703175
NC_018625	TWP_GZKSOQASGL_001986	CCGCAAAACCCTAGGGAGAGAGAACGGTGTATAAAGAGTAGTGCTGGGAAACAACATACACAAATATGCATAGAAACACCCTACCGGAATGTCCATACATTTCAAGCATTATTAGAAGTT	3	+	NC_018625:464856-464975
NC_018625	TWP_GZKSOQASGL_001987	GGCACCATAAGTCCTTTCGCAAATAACAGAGAATCTTATAGTCACCTAAAAACTCAATTCCAATATTCTGCTCGCTTTCCATGGAGCAAACTCCTTGCCTTTTTGAGATTTTCTATCTTC	5	+	NC_018625:703176-703295
NC_018625	TWP_GZKSOQASGL_001988	GTACGTCGTGCTCGTGATCTTAATTTACCTATTCAAGCATTTTCGGGTCCGTGTTCTATAACATTAGCGTTAATGTTATCCGGATTACCGGGGCAAAACTTTACTTTTTTAGGCTATCTT	4	+	NC_018625:464736-464855
NC_018625	TWP_GZKSOQASGL_001989	TGCTTGTATTGAGCTAACTATAGTAAGGGAAAGGGATGATTGCAATATACAAGAATAACAAAGAAGGACTTTGGAAAGATTCTCCTAAAGTCCTTCTTTGTTCTTAAGAATAAACAACAC	6	+	NC_018625:703296-703415
NC_018625	TWP_GZKSOQASGL_001990	AACGCCCGGTCTGTAAAGGCATGGGATTTTTATCTTGAGCCTATTGTAAAAAAACAAGAAAACTGGGGATTGGTTTCTGACTCGGGTCTTCCTTGTATTGCCGATCCTGGAGCAGGACTG	1	+	NC_018625:464616-464735
NC_018625	TWP_GZKSOQASGL_001991	GCGAAAAGATTGTGTGCTCATCACTCTCTCTTAACCACAGTTAGTTACAATCTATTGTTATTTCTATAGTCACTTAACTACAAACTTCGGCAGCTCGCACATCGGTCACTACGCGGTCGA	3	+	NC_018625:703416-703535
NC_018625	TWP_GZKSOQASGL_001992	AGTGAAGTTCTACCTAAACTCCAAGGTTTAATAGCAGAGAGCGACCGTGGTGGTCGTACCTTCCTGAGTTTATGGAAAGTTCAGGAAATACACAAGTTTCCTATAGCAGTATTAAGTAAG	3	+	NC_018625:464496-464615
NC_018625	TWP_GZKSOQASGL_001993	CCCTATCTCCTTCTTCTATACCTGCAACTCTTACCAAAGGTTCTTTAGTAATTTTCCCCACGCCACATAAACGAAGAATCATGACTACAACCCAAGACAATAAAAGGATCCCCGAAACAA	3	+	NC_018625:703536-703655
NC_018625	TWP_GZKSOQASGL_001994	TACTCAAGATCCTATAATAGCCATGGAAACTTTGCTGATTAGGATGACAAGTACATGACTTTGTATATTTTCCCGAATACTTTAGGAAATCGACGCGTGGATCTTTTACCTGCGGGTATA	5	+	NC_018625:464376-464495
NC_018625	TWP_GZKSOQASGL_001995	TGGCACATCCGCCTGCCAATGCAGAAGTCGGACAACATAAATTTAAAGCTGTCACTCCAAGAACTAAAATTGCAATAGAAAATATAGCGCCTACAATAGCAATAACCACCCTACTGATAT	4	+	NC_018625:703656-703775
NC_018625	TWP_GZKSOQASGL_001996	GCGTAGTTTAGAAGAAGAAACGGGGGATAGGAAACATCGCTTTTTTATTGCCTATGGGAAAGAACGGCTCCACCAAGCTTTAAGTTATTTATTTTATGCTGAGAGTATTATTAAGAATAA	5	+	NC_018625:464256-464375
NC_018625	TWP_GZKSOQASGL_001997	CTACACATCTACGCTCTGCTCTAAATGCAGGGATTTTGTCTACGGATAGATCACAACTCCCTAAACCGCCAAAAACATCTTTCACATTTTCAATAAAAGGCATCAAAACCTCTCTATTTT	5	+	NC_018625:703776-703895
NC_018625	TWP_GZKSOQASGL_001998	TGCTGTACTTCAAAGGAATACTTCTGCAAGTCAGGCAATGCTTCAAGCTTTGTTGCATGAACATGGGGAAGAACCTCTGGGATTAATAGCTTTTCTTCGTGGGCAGTGTTTGTACGGATT	2	+	NC_018625:464136-464255
[truncated: 7,737 more rows]
