# Supplementary material for: One clone to rule them all: Culture-independent genomics of Chlamydia psittaci from equine and avian hosts in Australia
Source: Microb Genom. 2022 Oct 21;8(10):mgen000888. doi: 10.1099/mgen.0.000888 (PMC9676050; doi:10.1099/mgen.0.000888)
Supplement: Supplementary material 5 [file mgen-8-888-s005.xlsx]

## Sheet: Table S4
Table S4. Whole genome sequences of 36 Chlamydia psittaci global strains used in this investigation: Metadata & public database accession numbers
Strain	MLST	ompA genotype	Country	Collection date	Source	Clinical presentation	Anatomical site	Bio Project ID	BioSample	Description	SRA	GenBank	PubMed ID
01DC11	ST24	A	Germany	2001	Pig	Ocular disease	Conjunctival swab	PRJNA66479	SAMN02603517	Complete genome	-	CP002805	21705611
02DC15	ST24	A	Germany	2002	Cattle	Abortion	Fetal tissue	PRJNA66481	SAMN02603518	Complete genome	-	CP002806	21705611
08DC60	ST24	A	Germany	2008	Human	Respiratory infection	Bronchial lavage fluid	PRJNA66485	SAMN02603520	Complete genome	-	CP002807	21705611
6BC	ST24	A	United States	1930	Parakeet	Orthitosis	-	PRJNA62889	SAMN02603382	Complete genome	-	CP002586	21622741
84/55	ST24	A	Germany	1984	Parakeet	Severe respiratory disease	Lung	PRJNA171856	SAMN02604206	Complete genome	-	CP003790	23209198
CP3	ST27	B	United States	1957	Pigeon	Systemic	-	PRJNA172450	SAMN02604213	Complete genome	-	CP003797	23209198
GR9	ST28	C	Germany	1960	Duck	Systemic	-	PRJNA171913	SAMN02604207	Complete genome	-	CP003791	23209198
M56	ST31	M56	Canada	1961	Muskrat	Death	Spleen	PRJNA171917	SAMN02604211	Complete genome	-	CP003795	23209198
Mat116	ST208	Mat116	Japan	2001	Parrot	-	-	PRJNA28637	SAMN02603511	Complete genome	-	CP002744	-
MN	ST35	E	United States	1934	Human	Influenza-like infection	-	PRJNA171914	SAMN02604208	Complete genome	-	CP003792	23209198
NJ1	ST43	D	United States	1954	Turkey	Systemic	-	PRJNA172451	SAMN02604214	Complete genome	-	CP003798	23209198
Rostinovo-70	ST28	C	Russia	2017	Cattle	-	-	PRJNA548850	SAMN12057462	Complete genome	-	CP041038	-
VS225	ST204	F	United States	1991	Parakeet	Systemic	-	PRJNA171915	SAMN02604209	Complete genome	-	CP003793	23209198
WC	ST32	WC	United States	1963	Cattle	-	-	PRJNA171918	SAMN02604212	Complete genome	-	CP003796	23209198
WS/RT/E30	ST28	E/B	Germany	2001	Duck	Asymptomatic	-	PRJNA171916	SAMN02604210	Complete genome	-	CP003794	23209198
01DC12	ST56	E	Germany	2001	Pig	-	-	PRJEB383	SAMEA2272414	Draft genome (assembly)	ERS379839	HF545614	23405306
09DC79	ST47	B	Germany	2009	Pigeon	-	-	PRJNA77113	SAMN00860219	Draft genome (assembly)	-	GCF_000417605	-
Ful127	ST197	A*	Faroe Islands	2016	Fulmar	Asymptomatic	Cloacal swab	PRJNA490061	SAMN10239597	Draft genome (assembly)	-	CP033059	-
Horse_pl	ST24	A	Australia	2014	Horse	Placentitis	Placental tissue	PRJNA422298	SAMN08166441	Draft genome (assembly)	-	GCF_002848405	29765033
L99	ST35	E	China	2019	Human	Respiratory failure	Bronchoalveolar lavage	PRJNA642702	SAMN15396104	Draft genome (assembly)	-	GCF_014901175	34078288
08-2626_L3	ST28	E*	France	-	Duck	-	-	PRJNA77065	SAMN00860214	Draft genome (reads)	SRS309846	GCF_000417825	-
09DC78	ST47	B	Germany	2009	Pigeon	-	-	PRJNA77111	SAMN00860217	Draft genome (reads)	SRS309849	GCF_000415745	-
10652_placenta	ST24	A	Australia	2016	Horse	Placentitis	Foetal tissue	PRJNA422301	SAMN08166445	Draft genome (reads)	SRS11569064	GCF_002844705	29765033
8882_foetus	ST24	A	Australia	2016	Horse	Placentitis	Foetal tissue	PRJNA422301	SAMN08166443	Draft genome (reads)	SRS11569061	GCF_002844745	29765033
8882_placenta	ST24	A	Australia	2016	Horse	Placentitis	Placental tissue	PRJNA422301	SAMN08166442	Draft genome (reads)	SRS11569060	CP092197	29765033
9945_foetus	ST24	A	Australia	2016	Horse	Placentitis	Foetal tissue	PRJNA422301	SAMN08166444	Draft genome (reads)	SRS11569062	CP092199	29765033
9945_placenta	ST24	A	Australia	2016	Horse	Placentitis	Placental tissue	PRJNA422301	SAMN08166446	Draft genome (reads)	SRS11569063	GCF_023063015	29765033
99DC5	ST218	A*	Germany	1999	Horse	-	-	PRJNA77075	SAMN00860247	Draft genome (reads)	SRS309879	GCF_000415785	-
C19/98	ST24	A	Germany	1998	Sheep	-	-	PRJNA77073	SAMN00860249	Draft genome (reads)	SRS309881	GCF_000415805	-
CR009	ST24	A	Australia	2006	Parrot	Wasting	-	PRJNA312238	SAMN04496221	Draft genome (reads)	SRS1299276	GCF_001714575	27488134
Fa An	ST24	A	Australia	2009	Human	Pneumonia	Throat swab	PRJNA312244	SAMN04496844	Draft genome (reads)	SRS1299293	GCF_001714595	27488134
Fr Da	ST24	A	Australia	2003	Human	Pneumonia	Throat swab	PRJNA312245	SAMN04496845	Draft genome (reads)	SRS1299294	GCF_001714565	27488134
Ho Re lower	ST24	A	Australia	2012	Human	Respiratory infection	Bronchial aspirate	PRJNA312249	SAMN04496848	Draft genome (reads)	SRS1299295	GCF_001735985	27488134
Ho Re upper	ST24	A	Australia	2012	Human	Respiratory infection	Throat swab	PRJNA312248	SAMN04496847	Draft genome (reads)	SRS1299296	GCF_001736055	27488134
Po An	ST24	A	Australia	2009	Human	Pneumonia	Throat swab	PRJNA312250	SAMN04496849	Draft genome (reads)	SRS1299297	GCF_001736045	27488134
Zo Pa	ST255 (24)	A	Australia	2008	Human	Pneumonia	Throat swab	PRJNA312240	SAMN04496222	Draft genome (reads)	SRS1299559	GCF_001714585	27488134
*: novel sub-genotype with 1-2 SNPs difference to a reference genotype.
