# Supplementary material for: One clone to rule them all: Culture-independent genomics of Chlamydia psittaci from equine and avian hosts in Australia
Source: Microb Genom. 2022 Oct 21;8(10):mgen000888. doi: 10.1099/mgen.0.000888 (PMC9676050; doi:10.1099/mgen.0.000888)
Supplement: Supplementary material 6 [file mgen-8-888-s006.xlsx]

## Sheet: Table S5
Table S5: Quality control metrics for the 29 Chlamydia psittaci strains
	Raw data										Quality control				Mapping
Strain	Average read length (base pair)	Total reads (pairs)	No. reads unclassified (%)	No. reads species #1 (%)	Species #1	No. reads species #2 (%)	Species #2	No. reads species #3 (%)	Species #3	Species #4	Total reads (pairs) after trimming	Reads survived trimming (%)	Average (range) read length (base pair)	Species #42	No. mapped reads to 6BC (%)	Median coverage (range)	No. mapped reads to pCps6BC (%)	Median coverage (range).
CR009	101	26448343	135,191 (0.51)	25,376,661 (95.95)	Chlamydia psittaci	567,995 (2.15)	Homo sapiens	20,300 (0.08)	Chlamydia abortus		24433858	92.3833	96 (36 to 101)		22,570,124 (92.37)	3,430x (0 to 7,573)	1,064,875 (4.36)	7,826x (5,393 to 7,962)
Fa An	101	11489154	804,842 (7.01)	8,461,675 (73.65)	Homo sapiens	2,038,323 (17.74)	Chlamydia psittaci	97,600 (0.85)	Clostridioides difficile		9463697	82.3707	95 (36 to 101)		1,542,905 (16.30)	205x (0 to 1,550)	35,605 (0.38)	707x (118 to 1,777)
Fr Da	101	2669151	125,341 (4.70)	1,369,519 (51.31)	Chlamydia psittaci	1,092,487 (40.93)	Homo sapiens	37,829 (1.42)	Clostridioides difficile		2124244	79.585	95 (36 to 101)		1,030,454 (48.51)	125x (0 to 1,065)	26,685 (1.26)	508x (131 to 1,114)
Ho Re lower	101	13929070	294,260 (2.11)	12,881,625 (92.48)	Chlamydia psittaci	388,381 (2.79)	Homo sapiens	87,861 (0.63)	Chlamydia pecorum		11861229	85.1545	95 (36 to 101)		10,998,771 (92.73)	1,550x (0 to 4,056)	327,162 (2.76)	7,123x (2,415 to 7,554)
Ho Re upper	101	12590221	99,636 (0.79)	11,810,955 (93.81)	Chlamydia psittaci	331,158 (2.63)	Homo sapiens	141,389 (1.12)	Clostridioides difficile		10353545	82.2348	96 (36 to 101)		9,751,342 (94.18)	1,386x (0 to 3,374)	209,261 (2.02)	4,810x (1,287 to 6,894)
Po An	101	11725625	811,105 (6.92)	8,485,711 (72.37)	Homo sapiens	2,264,337 (19.31)	Chlamydia psittaci	91,969 (0.78)	Clostridioides difficile		9744061	83.1006	96 (36 to 101)		1,736,198 (17.82)	233x (0 to 1,405)	43,232 (0.44)	903x (181 to 2,042)
Zo Pa	101	37975839	138,265 (0.36)	36,297,646 (95.58)	Chlamydia psittaci	1,026,947 (2.70)	Homo sapiens	24,451 (0.06)	Chlamydia abortus		35113833	92.4636	95 (36 to 101)		33,477,854 (95.34)	5,124x (0 to 7,528)	547,907 (1.56)	7,625x (2,909 to 7,867)
08-2626_L3	101	6096624	5,077,445 (83.28)	652,339 (10.70)	Chlamydia psittaci	317,364 (5.21)	Homo sapiens	10,665 (0.17)	Chlamydia abortus		5734334	94.0575	97 (36 to 101)		605,376 (10.56)	100x (0 to 255)	32,447 (0.57)	832x (267 to 964)
09DC78	101	6164664	356,897 (5.79)	4,352,943 (70.61)	Homo sapiens	1,432,277 (23.23)	Chlamydia psittaci	1,125 (0.02)	Chlamydia abortus		5816197	94.3473	97 (36 to 101)		1,320,878 (22.71)	215x (0 to 417)	56,927 (0.98)	1,458x (409 to 1,667)
99DC5	101	5696599	235,054 (4.13)	2,741,386 (48.12)	Homo sapiens	2,677,657 (47.00)	Chlamydia psittaci	3,137 (0.06)	Chlamydia abortus		5366963	94.2135	97 (36 to 101)		2,469,322 (46.01)	403x (0 to 784)	103,383 (1.93)	2,653x (20 to 3,027)
C19/98	101	6664711	365,400 (5.48)	3,925,965 (58.91)	Homo sapiens	2,331,078 (34.98)	Chlamydia psittaci	1,559 (0.02)	Chlamydia abortus		6279602	94.2217	97 (36 to 101)		2,145,762 (34.17)	350x (0 to 502)	94,472 (1.50)	2,406x (765 to 2,873)
8882_foetus	125	27827088	4,804,793 (17.27)	20,510,173 (73.71)	Chlamydia psittaci	2,305,296 (8.28)	Homo sapiens	9,294 (0.03)	Chlamydia pecorum		27546685	98.9923	123 (36 to 125)		76,385 (0.28)	15x (0 to 63)	20,213,752 (73.38)	7,934x (5,631 to 8,043)
8882_placenta	125	26720658	5,092,733 (19.06)	19,250,884 (72.04)	Chlamydia psittaci	2,174,561 (8.14)	Homo sapiens	7,791 (0.03)	Chlamydia pecorum		26360816	98.6533	123 (36 to 125)		1,208,948 (4.59)	236x (0 to 677)	17,795,304 (67.51)	7,935x (5,738 to 8,037)
9945_foetus	125	27576832	5,210,128 (18.89)	18,682,702 (67.75)	Chlamydia psittaci	3,415,746 (12.39)	Homo sapiens	45,393 (0.16)	Orientia tsutsugamushi		27294353	98.9757	123 (36 to 125)		1,105,790 (4.05)	216x (0 to 1,111)	17,398,142 (63.74)	7,934x (5,644 to 8,046)
9945_placenta	125	26599702	10,786,622 (40.55)	8,921,286 (33.54)	Chlamydia psittaci	4,166,034 (15.66)	Homo sapiens	758,548 (2.85)	Enterococcus faecium		26226645	98.5975	123 (36 to 125)		177,958 (0.68)	31x (0 to 583)	8,646,437 (32.97)	7,939x (5,766 to 8,041)
10652_placenta	125	26312932	8,361,506 (31.78)	12,457,549 (47.34)	Chlamydia psittaci	5,163,578 (19.62)	Homo sapiens	41,719 (0.16)	Nostoc piscinale		25952874	98.6316	123 (36 to 125)		1,389,681 (5.35)	265x (0 to 3,545)	10,922,706 (42.09)	7,937x (5,840 to 8,041)
401	150	24793974	22,468,741 (90.62)	1,496,250 (6.03)	Homo sapiens	404,545 (1.63)	Chlamydia psittaci	4,785 (0.02)	Cutibacterium acnes		22661540	91.3994	144 (36 to 150)		377,649 (1.67)	78x (0 to 1,168)	4,460 (0.02)	136x (58 to 222)
222L	150	32904278	23,198,174 (70.50)	3,407,293 (10.36)	Chlamydia psittaci	1,623,527 (4.93)	Homo sapiens	957,247 (2.91)	Parrot hepatitis		26405240	80.2487	145 (36 to 150)		2,232,529 (8.45)	505x (0 to 5,306)	989,045 (3.75)	7,946x (6,247 to 8,026)
Corella_11	150	749201	2,043 (0.27)	737,839 (98.48)	Chlamydia psittaci	352 (0.05)	Chlamydia abortus	221 (0.03)	Chlamydia felis		651925	87.016	149 (36 to 150)		621,072 (95.27)	120x (0 to 338)	26,832 (4.12)	849x (186 to 1,561)
Foal1_C	150	3786257	124,641 (3.29)	3,459,362 (91.37)	Chlamydia psittaci	12,910 (0.34)	Homo sapiens	2,816 (0.07)	Acinetobacter lwoffii		3235424	85.4518	149 (36 to 150)		2,907,112 (89.85)	505x (0 to 7,565)	161,312 (4.99)	4,888x (817 to 7,141)
Foal2_C	150	1373360	9,883 (0.72)	1,342,010 (97.72)	Chlamydia psittaci	2,216 (0.16)	Homo sapiens	623 (0.05)	Chlamydia abortus		1191678	86.771	149 (36 to 150)		1,160,203 (97.36)	223x (0 to 537)	12,327 (1.03)	364x (68 to 766)
Foal3_C	150	855764	47,752 (5.58)	752,675 (87.95)	Chlamydia psittaci	18,920 (2.21)	Homo sapiens	431 (0.05)	Chlamydia abortus		693069	80.9883	149 (36 to 150)		619,597 (89.40)	113x (0 to 398)	9,146 (1.32)	259x (44 to 529)
FoalA_W21	150	2606307	28,366 (1.09)	2,478,735 (95.11)	Chlamydia psittaci	4,975 (0.19)	Homo sapiens	2,349 (0.09)	Escherichia coli		2011868	77.1923	149 (36 to 150)		1,907,363 (94.81)	340x (0 to 5,262)	63,351 (3.15)	1,622x (189 to 5,382)
KingParrot_6	150	1717429	981,528 (57.15)	418,253 (24.35)	Chlamydia psittaci	67,817 (3.95)	Homo sapiens	3,741 (0.22)	Streptomyces lividans		1265256	73.6715	148 (36 to 150)		311,172 (24.59)	56x (0 to 242)	52,379 (4.14)	1,649x (413 to 3,680)
Mare_F43_pooled	150	4365864	950,496 (21.77)	2,569,751 (58.86)	Chlamydia psittaci	211,929 (4.85)	Homo sapiens	8,043 (0.18)	Bacteroides heparinolyticus		3293949	75.4478	149 (36 to 150)		2,305,269 (69.98)	405x (0 to 7,511)	9,438 (0.29)	262x (36 to 764)
Morandig_Foal3_lung	150	2912835	432,065 (14.83)	1,413,892 (48.54)	Chlamydia psittaci	116,399 (4.00)	Homo sapiens	29,938 (1.03)	Pseudomonas tolaasii		1484742	50.9724	147 (36 to 150)		1,114,323 (75.05)	174x (0 to 7,748)	31,391 (2.11)	769x (124 to 3,062)
Plac_F43	150	1330412	97,226 (7.31)	1,166,427 (87.67)	Chlamydia psittaci	13,041 (0.98)	Homo sapiens	1,613 (0.12)	Streptomyces lividans		1118711	84.0876	149 (36 to 150)		1,023,312 (91.47)	205x (0 to 453)	5,086 (0.45)	153x (27 to 392)
Racing_Pigeon24	150	1720914	3,543 (0.21)	1,687,342 (98.05)	Chlamydia psittaci	1,077 (0.06)	Chlamydia abortus	1,056 (0.06)	Homo sapiens		1458649	84.7601	149 (36 to 150)		1,371,912 (94.05)	269x (0 to 596)	78,512 (5.38)	2,379x (494 to 4,959)
Rosella_2	150	2226968	14,638 (0.66)	2,173,827 (97.61)	Chlamydia psittaci	1,034 (0.05)	Chlamydia abortus	711 (0.03)	Chlamydia felis		1851362	83.1337	149 (36 to 150)		1,805,719 (97.53)	352x (0 to 778)	23,895 (1.29)	733x (156 to 1,549)
