# Supplementary material for: One clone to rule them all: Culture-independent genomics of Chlamydia psittaci from equine and avian hosts in Australia
Source: Microb Genom. 2022 Oct 21;8(10):mgen000888. doi: 10.1099/mgen.0.000888 (PMC9676050; doi:10.1099/mgen.0.000888)
Supplement: Supplementary material 7 [file mgen-8-888-s007.xlsx]

## Sheet: Table S6
Table S6. Regions of high genome plasticity identified in Chlamydia psittaci strain Horse_pl
ID	Genome coordinates	Size (bp)	GC%
Type III secretion system	23,839 to 52,119	28281	38.35
pmp locus 1	217,354 to 226,647	9294	41.2
pmp locus 2	293,715 to 334,167	40453	40.98
Type III secretion system	512,779 to 517,667	4889	39.13
Plasticity Zone	621,351 to 651,226	29876	38.22
pmp locus 3	705,335 to 713,319	7985	41.98
pmp locus 4	906,994 to 929,209	22216	38.36
Type III secretion system	1,083,678 to 1,087,584	3907	38.75
