# Supplementary material for: One clone to rule them all: Culture-independent genomics of Chlamydia psittaci from equine and avian hosts in Australia
Source: Microb Genom. 2022 Oct 21;8(10):mgen000888. doi: 10.1099/mgen.0.000888 (PMC9676050; doi:10.1099/mgen.0.000888)
Supplement: Supplementary material 8 [file mgen-8-888-s008.xlsx]

## Sheet: TableS7
Table S7.Multi-locus sequence typing of 65 global Chlamydia psittaci strains used in this investigation
Strain	MLST	ompA genotype	Country	Collection date	Source	Clinical presentation	Anatomical site
Pigeon_NSW21	ST320	B	Australia	2021	Pigeon	Clinically ill	Pooled
C_F1_21	ST24	A	Australia	2021	Horse	Foal loss	Pooled
C_F2_21	ST24	A	Australia	2021	Horse	Foal loss	Pooled
C_F3_21	ST24	A	Australia	2021	Horse	Foal loss	Pooled
HV_F1_tissue	ST24	A	Australia	2021	Horse	Foal loss	Foetal tissue
HV_F1_plac	ST24	A	Australia	2021	Horse	Foal loss	Placenta
MareA_W21	ST24	A	Australia	2021	Horse	Foal loss	Pooled
W_FoalA_rectal	ST24	A	Australia	2021	Horse	Foal loss	Rectal
W_FoalB_pooled	ST24	A	Australia	2021	Horse	Foal loss	Pooled
Moranding_placenta3	ST24	A	Australia	2021	Horse	Foal loss	Placenta
01DC11	ST24	A	Germany	2001	Pig	Ocular disease	Conjunctival swab
02DC15	ST24	A	Germany	2002	Cattle	Abortion	Fetal tissue
08DC60	ST24	A	Germany	2008	Human	Respiratory infection	Bronchial lavage fluid
6BC	ST24	A	United States	1930	Parakeet	Orthitosis	-
84/55	ST24	A	Germany	1984	Parakeet	Severe respiratory disease	Lung
CP3	ST27	B	United States	1957	Pigeon	Systemic	-
GR9	ST28	C	Germany	1960	Duck	Systemic	-
M56	ST31	M56	Canada	1961	Muskrat	Death	Spleen
Mat116	ST208	Mat116	Japan	2001	Parrot	-	-
MN	ST35	E	United States	1934	Human	Influenza-like infection	-
NJ1	ST43	D	United States	1954	Turkey	Systemic	-
Rostinovo-70	ST28	C	Russia	2017	Cattle	-	-
VS225	ST204	F	United States	1991	Parakeet	Systemic	-
WC	ST32	WC	United States	1963	Cattle	-	-
WS/RT/E30	ST28	E/B	Germany	2001	Duck	Asymptomatic	-
01DC12	ST56	E	Germany	2001	Pig	-	-
09DC79	ST47	B	Germany	2009	Pigeon	-	-
Ful127	ST197	A*	Faroe Islands	2016	Fulmar	Asymptomatic	Cloacal swab
Horse_pl	ST24	A	Australia	2014	Horse	Placentitis	Placental tissue
L99	ST35	E	China	2019	Human	Respiratory failure	Bronchoalveolar lavage
08-2626_L3	ST28	E*	France	-	Duck	-	-
09DC78	ST47	B	Germany	2009	Pigeon	-	-
10652_placenta	ST24	A	Australia	2016	Horse	Placentitis	Foetal tissue
8882_foetus	ST24	A	Australia	2016	Horse	Placentitis	Foetal tissue
8882_placenta	ST24	A	Australia	2016	Horse	Placentitis	Placental tissue
9945_foetus	ST24	A	Australia	2016	Horse	Placentitis	Foetal tissue
9945_placenta	ST24	A	Australia	2016	Horse	Placentitis	Placental tissue
99DC5	ST218	A*	Germany	1999	Horse	-	-
C19/98	ST24	A	Germany	1998	Sheep	-	-
CR009	ST24	A	Australia	2006	Parrot	Wasting	-
Fa An	ST24	A	Australia	2009	Human	Pneumonia	Throat swab
Fr Da	ST24	A	Australia	2003	Human	Pneumonia	Throat swab
Ho Re lower	ST24	A	Australia	2012	Human	Respiratory infection	Bronchial aspirate
Ho Re upper	ST24	A	Australia	2012	Human	Respiratory infection	Throat swab
Po An	ST24	A	Australia	2009	Human	Pneumonia	Throat swab
Zo Pa	ST24	A	Australia	2008	Human	Pneumonia	Throat swab
401	ST24	A	Australia	2015	Crimson Rosella	Wasting, diarrhoea	Liver
222L	ST24	A	Australia	2015	Crimson Rosella	Wasting	Liver
Corella_11	ST24	A	Australia	2019	Little Corella	-	Cloaca
Foal1_C	ST24	A	Australia	2018	Horse	Placentitis	Placenta
Foal2_C	ST24	A	Australia	2018	Horse	Placentitis	Lung
Foal3_C	ST24	A	Australia	2018	Horse	Placentitis	Lung
FoalA_W21	ST24	A	Australia	2021	Horse	Placentitis	vaginal
KingParrot_6	ST24	A	Australia	2019	King Parrot	-	Pooled
Mare_F43_pooled	ST24	A	Australia	2020	Horse (mare)	Placentitis	Vaginal/nasal
Morandig_Foal3_lung	ST24	A	Australia	2021	Horse	Placentitis	Lung
Plac_F43	ST24	A	Australia	2020	Horse (foetus)	Placentitis	Placenta
Racing_Pigeon24	ST27	B	Australia	2018	Pigeon	Orthitosis	Pooled
Rosella_2	ST24	A	Australia	2020	Crimson Rosella	-	Spleen
Wallaby_joint	ST306	novel F*	Australia	2014/2015	Wallaby	unknown	Joint
Nsw_Dove_Liver	ST35	B	Australia	N/A	Pigeon	visceral gout /psittacosis	Liver
Nsw_Dove_Spleen	ST35	B	Australia	N/A	Pigeon	visceral gout /psittacosis	Spleen
Qld_H_Foetus	ST27	B*	Australia	2017	Horse	Placentitis	Foetal tissue
Qld_H_Pl	ST27	B*	Australia	2017	Horse	Placentitis	Placenta
W234-12	ST27	NA	Australia	2012	Sulphur-crested Cockatoo	unwell	spleen
*: novel sub-genotype with 1-2 SNPs difference to a reference genotype.
