# Supplementary material for: One clone to rule them all: Culture-independent genomics of Chlamydia psittaci from equine and avian hosts in Australia
Source: Microb Genom. 2022 Oct 21;8(10):mgen000888. doi: 10.1099/mgen.0.000888 (PMC9676050; doi:10.1099/mgen.0.000888)
Supplement: Supplementary material 9 [file mgen-8-888-s009.xlsx]

## Sheet: Table S8
Table S8: Assembly metrics for 49 global strains
			Chromosome de novo assembly
Strain	Description	Plasmid length (base pairs)	No. contigs	No. contigs (min=1,000)	Largest contig (base pairs)	Chromosome length (base pairs)	GC (%)	N50
01DC11	Complete genome	Absent	1	1	1172197	1172197	39.06	1172197
02DC15	Complete genome	Absent	1	1	1172182	1172182	39.06	1172182
08DC60	Complete genome	Absent	1	1	1172032	1172032	39.05	1172032
6BC	Complete genome	7553	1	1	1171667	1171667	39.06	1171667
84/55	Complete genome	7487	1	1	1172064	1172064	39.06	1172064
CP3	Complete genome	7552	1	1	1168150	1168150	39.06	1168150
GR9	Complete genome	Absent	1	1	1147152	1147152	39.08	1147152
M56	Complete genome	7553	1	1	1161385	1161385	38.79	1161385
Mat116	Complete genome	Absent	1	1	1163362	1163362	39.06	1163362
MN	Complete genome	7491	1	1	1168490	1168490	39.06	1168490
NJ1	Complete genome	7552	1	1	1161434	1161434	38.96	1161434
Rostinovo-70	Complete genome	7553	1	1	1152559	1152559	39.12	1152559
VS225	Complete genome	7553	1	1	1157385	1157385	39.02	1157385
WC	Complete genome	7553	1	1	1172265	1172265	39.08	1172265
WS/RT/E30	Complete genome	7553	1	1	1140789	1140789	39.03	1140789
01DC12	Draft genome (assembly)	7553	2	2	842690	1168412	39.05	842690
09DC79	Draft genome (assembly)	7549	16	15	297156	1167216	39.05	243364
Ful127	Draft genome (assembly)	7630	2	2	890645	1171308	39.06	890645
Horse_pl	Draft genome (assembly)	7553	2	2	709254	1169642	39.06	709254
L99	Draft genome (assembly)	Absent	34	21	244315	1164620	39.04	106761
08-2626_L3	Draft genome (reads)	7553	3	3	1145000	1149875	39.07	1145000
09DC78	Draft genome (reads)	7553	2	2	787705	1168124	39.05	787705
10652_placenta	Draft genome (reads)	7553	7	7	490929	1177615	39.05	427680
8882_foetus	Draft genome (reads)	7553	19	19	261486	1166374	39.04	92977
8882_placenta	Draft genome (reads)	7553	1	1	1166642	1166642	39.04	1166642
9945_foetus	Draft genome (reads)	7553	1	1	1166085	1166085	39.04	1166085
9945_placenta	Draft genome (reads)	7553	4	4	509601	1167123	39.04	392158
99DC5	Draft genome (reads)	7553	1	1	1174608	1174608	39.09	1174608
C19/98	Draft genome (reads)	7553	1	1	1169623	1169623	39.05	1169623
CR009	Draft genome (reads)	7553	3	3	777298	1163291	39.03	777298
Fa An	Draft genome (reads)	5 contigs	7	7	777412	1169896	39.07	777412
Fr Da	Draft genome (reads)	7553	7	7	321652	1164104	39.04	306939
Ho Re lower	Draft genome (reads)	7553	3	3	1159632	1170185	39.05	1159632
Ho Re upper	Draft genome (reads)	7553	4	4	777998	1169400	39.04	777998
Po An	Draft genome (reads)	7553	4	4	1085287	1164319	39.03	1085287
Zo Pa	Draft genome (reads)	7553	1	1	1169660	1169660	39.05	1169660
401	Draft genome (reads)	7553	11	11	325786	1165047	39.04	315320
222L	Draft genome (reads)	7553	11	10	316623	1166849	39.05	285565
Corella_11	Draft genome (reads)	7553	8	8	451571	1170178	39.04	327129
Foal1_C	Draft genome (reads)	7553	6	6	770455	1169558	39.05	770455
Foal2_C	Draft genome (reads)	7553	5	5	777346	1166001	39.04	777346
Foal3_C	Draft genome (reads)	7553	6	6	420283	1167013	39.04	360420
FoalA_W21	Draft genome (reads)	7553	3	3	775982	1167334	39.04	775982
KingParrot_6	Draft genome (reads)	7553	24	24	166468	1166193	39	100441
Mare_F43_pooled	Draft genome (reads)	3 contigs	10	10	421660	1167787	39.05	233570
Morandig_Foal3_lung	Draft genome (reads)	7553	8	8	534456	1168869	39.04	242156
Plac_F43	Draft genome (reads)	7,552*	8	8	769768	1171876	39.06	769768
Racing_Pigeon24	Draft genome (reads)	7553	5	5	525814	1166741	39.05	303389
Rosella_2	Draft genome (reads)	7553	6	6	622003	1172976	39.05	622003
*in silico deletion (A at position 3,070)
