# Supplementary material for: One clone to rule them all: Culture-independent genomics of Chlamydia psittaci from equine and avian hosts in Australia
Source: Microb Genom. 2022 Oct 21;8(10):mgen000888. doi: 10.1099/mgen.0.000888 (PMC9676050; doi:10.1099/mgen.0.000888)
Supplement: Supplementary material 10 [file mgen-8-888-s0010.xlsx]

## Sheet: Table S9
Table S9. Genomic descriptions of complete Chlamydia psittaci sequence type (ST)24 representative genomes
	Chlamydia psittaci ST24 strain
Characteristics	8882_placenta	9945_foetus	Horse_pl	6BC	84/55	01DC11	02DC15	08DC60
ompA genotype	A	A	A	A	A	A	A	A
Collection year	2016	2016	2014	1930	1984	2001	2002	2008
Location	Australia	Australia	Australia	United States	Germany	Germany	Germany	Germany
Host	Horse	Horse	Horse	Parakeet	Parakeet	Pig	Cattle	Human
Clinical presentation	Placentitis	Placentitis	Placentitis	Orthitosis	Severe respiratory disease	Ocular disease	Abortion	Respiratory infection
Anatomical site	Placental tissue	Foetal tissue	Placental tissue	-	Lung	Conjunctival swab	Foetal tissue	Bronchial lavage fluid
BioProject	PRJNA422301	PRJNA422301	PRJNA422298	PRJNA62889	PRJNA171856	PRJNA66479	PRJNA66481	PRJNA66485
BioSample	SAMN08166442	SAMN08166444	SAMN08166441	SAMN02603382	SAMN02604206	SAMN02603517	SAMN02603518	SAMN02603520
SRA accession	SRS11569060	SRS11569062	Not publicly available	Not publicly available	Not publicly available	Not publicly available	Not publicly available	Not publicly available
Genome coverage	236×	216×	33×	12×	16×	102×	56×	148×
Instrument	Illumina HiSeq	Illumina HiSeq	Illumina MiSeq	ABI3730	Roche 454 Titanium	Roche 454 Titanium and Illumina
Genome release date	2022-02-01	2022-02-01	2017-12-01	2011-03-01	2012-08-01	2011-05-01	2011-05-01	2011-05-01
Chromosome length	1,166,642 bp	1,166,085 bp	1,169,652 bp	1,171,667 bp	1,172,064 bp	1,172,197 bp	1,172,182 bp	1,172,032 bp
GenBank accession	CP092197	CP092199	CP025423	CP002586	CP003790	CP002805	CP002806	CP002807
Predicted CDS	988	990	990	989	992	979	985	981
GC content (%)	39.04	39.04	39.06	39.06	39.06	39.06	39.06	39.05
No. of tRNA genes	38	38	38	38	38	38	38	38
No. of rRNA operons	3	3	3	3	3	3	3	3
Plasmid length	7553	7553	7553	7553	7487	Absent	Absent	Absent
GenBank accession	CP092198	CP092200	CP025424	CP002587	CP003812	Not applicable	Not applicable	Not applicable
Predicted CDS	8	8	8	8	8	Not applicable	Not applicable	Not applicable
GC content (%)	32.89	32.89	32.89	32.89	32.82	Not applicable	Not applicable	Not applicable
Tandem repeats	4 × 22-bp	4 × 22-bp	4 × 22-bp	4 × 22-bp	1 × 22-bp	Not applicable	Not applicable	Not applicable
