# Supplementary material for: One clone to rule them all: Culture-independent genomics of Chlamydia psittaci from equine and avian hosts in Australia
Source: Microb Genom. 2022 Oct 21;8(10):mgen000888. doi: 10.1099/mgen.0.000888 (PMC9676050; doi:10.1099/mgen.0.000888)
Supplement: Supplementary material 11 [file mgen-8-888-s0011.xlsx]

## Sheet: Table S10
Table S10. Chlamydia psittaci ST24 BEAST analysis results summary
		Nested Sampling		BEAST2 run outputs
Clock Rate Model	Population model	Marginal likelihood (standard deviation)	Column1	Chain length for each triplicate	Mean Clock Rate (95% HPD)	Mean Tree Likelihood	Median Clock Rate	SNP/year/site**
Strict	Bayesian Skyline	-2,962.67 (±1.89)		100 million	9.96E-04 (5.16E-04 to 1.55E-03)	-2840.42	0.00096724	3.95522e-07
Strict	Exponential	-2,969.87 (±2.01)		100 million	2.59E-03 (1.93E-03 to 3.23E-04)	-2859.91	0.0025913	1.05963e-06
Strict	Constant	-2,968.48 (±2.07)		100 million	3.85E-03 (1.56E-03 to 6.89E-03)	-2939.14	0.0034073	1.39331e-06
Relaxed exponential	Bayesian Skyline	-2,955.73 (±2.08)		100 million	6.11E-04 (1.88E-04 to 1.11E-03)	-2808.38	0.00056933	2.32809e-07
Relaxed exponential	Exponential	-2,954.87 (±2.11)		100 million	1.26E-02 (6.06E-03 to 1.96E-02)	-2818.7	0.0123	5.02969e-06
Relaxed exponential	Constant	-2,951.49 (±2.15)		100 million	3.75E-02 (7.18E-03 to 7.52E-02)	-2991.75	0.0365	1.49255e-05
Relaxed log-normal	Bayesian Skyline	-2,948.27 (±2.03)		100 million	1.98E-04 (1.21E-03 to 2.76E-03)	-2812.28	0.0020029	8.19021e-07
Relaxed log-normal	Exponential	-2,964.18 (±2.23)		100 million	5.20E-03 (2.53E-03 to 8.28E-03)	-2899.4	0.0049588	2.02774e-06
Relaxed log-normal	Constant	-3,527.53 (±2.04)		100 million	9.87E-03 (4.99E-04 to 1.51E-02)	-2951.18	0.00968	3.95832e-06
10% Burnin & 1,000 replicates **relative to genome size
