# Supplementary material for: One clone to rule them all: Culture-independent genomics of Chlamydia psittaci from equine and avian hosts in Australia
Source: Microb Genom. 2022 Oct 21;8(10):mgen000888. doi: 10.1099/mgen.0.000888 (PMC9676050; doi:10.1099/mgen.0.000888)
Supplement: Supplementary material 12 [file mgen-8-888-s0012.xlsx]

## Sheet: Table S11
Table S11. Clade-specific variants identified for strains in sub-lineage (SL)1
Position	6BC	Zo_Pa	Horse_pl clade	Change*	Impact	Codon	Gene	Locus tag	Product
40146	C	C	A	N=>H	MODERATE	99	YscD	CX655_00165	Type III secretion apparatus protein, YscD/HrpQ family CDS
148056	C	C	A
170621	T	T	C	T=>M	MODERATE	196		CX655_00865	hydrolase, haloacid dehalogenase-like family CDS
174744	A	A	G	G=>E	MODERATE	277	prfB	CX655_00890	Peptide chain release factor 2
188388	C	C	T	Syn	LOW	320	secD	CX655_00960	SecD/SecF fusion protein
202515	G	G	A	C=>R	MODERATE	342	prc	CX655_01005	C-terminal processing peptidase family protein
283026	T	T	C	Syn	LOW	88	phnP	CX655_01405	Predicted metal dependent hydrolase (Histidinic triad)
362758	T	T	A	Syn	LOW	553		CX655_01660	Hypothetical protein
372970	G	G	C	R=>G	MODERATE	173	lon	CX655_01695	Putative o-sialoglycoprotein endopeptidase
378493	C	C	A	Syn	LOW	331		CX655_01720	Competence domain-containing protein
533317	C	C	A	N=>H	MODERATE	341	dnaA2	CX655_02450	Chromosomal replication initiator protein DnaA 2
537213	C	T	C	D=>N	MODERATE	301	pdhC	CX655_02465	Acetyltransferase component of pyruvate dehydrogenase complex
548378	C	G	C	D=>E	MODERATE	33	fabG	CX655_02515	3-oxoacyl-[acyl-carrier-protein] reductase FabG
557127	G	G	A	T=>A	MODERATE	71		CX655_02555	Putative inner membrane protein
565518	A	A	G	Syn	LOW	180	fbaB	CX655_02580	Probable fructose-bisphosphate aldolase class 1
565688	C	C	T	T=>A	MODERATE	124	fbaB	CX655_02580	Probable fructose-bisphosphate aldolase class 1
591483	G	G	A	Y=>C	MODERATE	69		CX655_02720	hypothetical protein CDS
607450	G	G	A	Syn	LOW	337	oppA	CX655_02800	Oligopeptide Binding Protein
624772	G	G	A	Y=>C	MODERATE	472		CX655_02870	Hypothetical protein
633445	C	C	A	L=>W	MODERATE	2928	tox	CX655_02905	Cytotoxin
652887	G	G	A
667504	T	T	C	Syn	LOW	221	kdsB	CX655_03040	3-deoxy-manno-octulosonate cytidylyltransferase
671245	C	C	G
706361	T	T	A	I=>L	MODERATE	343	pmp	CX655_03185	Probable outer membrane protein pmp
720075	A	A	G	L=>F	MODERATE	141		CX655_03230	UPF0301 protein CAB604
963620	C	C	G	S=>W	MODERATE	77	dsbH	CX655_04295	Disulfide bond reductase DsbH
1036524	G	G	A	T=>A	MODERATE	145	zntA	CX655_04600	Metal Transport P-type ATPase
Italicised nucleotides are specific to isolates within SL1 (excluding Zo Pa) *Consequence of SNP relative to Horse_pl (SL1). Synonymous change (Syn); non-synonymous changes to protein-coding genes are shown by single letter amino acid abbreviation (Horse_pl sequence on left, SNP impact on right); blank lines indicate variant in intergenic region
