# Supplementary material for: One clone to rule them all: Culture-independent genomics of Chlamydia psittaci from equine and avian hosts in Australia
Source: Microb Genom. 2022 Oct 21;8(10):mgen000888. doi: 10.1099/mgen.0.000888 (PMC9676050; doi:10.1099/mgen.0.000888)
Supplement: Supplementary material 13 [file mgen-8-888-s0013.xlsx]

## Sheet: Table S12
Table S12. Clade-specific variants identified for strains 401 and 222L
Position	Horse_pl	6BC	C19/98	401 & 222L	Change*	Impact	Codon	Gene	Locus tag	Product
15437	A	A	A	C	Syn	LOW	415		CX655_00050	Major Facilitator Superfamily protein
56822	T	T	T	C	Syn	LOW	18	tsf	CX655_00255	Elongation factor Ts
59045	G	G	G	A	Syn	LOW	83	ompA	CX655_00270	Major outer membrane porin
65058	T	T	T	G	I=>M	MODERATE	160	sufB	CX655_00285	Fe-S cluster assembly protein SufB
76109	T	T	T	C	Syn	LOW	28	pgk	CX655_00340	Phosphoglycerate kinase
131342	A	A	A	AT	ins T
161751	C	C	C	T	Syn	LOW	180		CX655_00820	Type I restriction enzyme R conserved domain family protein
169487	C	C	C	T	G=>R	MODERATE	142		CX655_00860	Hypothetical protein
176416	T	T	T	C	Syn	LOW	177		CX655_00905	Probable transcriptional regulatory protein CAB166
183431	A	A	A	G	M=>T	MODERATE	126	cmk	CX655_00930	Cytidylate kinase
194716	G	G	G	A	V=>M	MODERATE	252		CX655_00970	Hypothetical protein
215952	A	A	A	G	Syn	LOW	47	thiE	CX655_01095	Thiamine-phosphate synthase
253849	G	G	G	A	A=>V	MODERATE	629	rnr	CX655_01285	Ribonuclease R
334701	T	T	T	C
379944	A	A	A	C	K=>Q	MODERATE	135		CX655_01725	Hypothetical protein
380922	C	C	C	T	Syn	LOW	114	ptsI	CX655_01735	Phosphoenolpyruvate-protein phosphotransferase
382658	G	G	G	T	S=>Y	MODERATE	416	dnaX	CX655_01745	DNA polymerase III subunit gamma/tau
402391	A	A	A	C	I=>L	MODERATE	195	mnmA	CX655_01840	tRNA-specific 2-thiouridylase MnmA
422662	A	A	A	G
482420	A	A	A	G	Syn	LOW	63	tyrS	CX655_02240	Tyrosine--tRNA ligase
486110	C	C	C	T	Syn	LOW	279	lepA	CX655_02250	Elongation factor 4
496972	A	A	A	C	Syn	LOW	110		CX655_02295	Putative zinc metalloprotease
519010	T	T	T	A	M=>K	MODERATE	329	ychF	CX655_02390	Ribosome-binding ATPase YchF
556928	T	T	T	C	Syn	LOW	4		CX655_02555	Putative inner membrane protein
565688	T	C	C	T	T=>A	MODERATE	124	fbaB	CX655_02580	Probable fructose-bisphosphate aldolase class 1
591483	A	G	G	A	Y=>C	MODERATE	69		CX655_02720	Hypothetical protein
607450	A	G	G	A	Syn	LOW	337	oppA	CX655_02800	Oligopeptide Binding Protein
624772	A	G	G	A	Y=>C	MODERATE	472		CX655_02870	Hypothetical protein
631938	A	A	A	C	D=>E	MODERATE	248		CX655_02900	Adherence factor domain protein
650944	C	C	C	A	V=>L	MODERATE	95	IMPDH1	CX655_02935	IMP dehydrogenase
663748	A	A	A	C	Y=>D	MODERATE	68		CX655_03010	Hypothetical protein
705422	T	T	T	C	Syn	LOW	30	pmp	CX655_03185	Polymorphic outer membrane protein
722241	C	C	C	A
747372	G	G	G	A	H=>Y	MODERATE	264		CX655_03360	Probable outer membrane protein
754224	T	T	T	C	Syn	LOW	291	ileS	CX655_03380	Isoleucine--tRNA ligase
764081	G	G	G	A	V=>I	MODERATE	69		CX655_03425	DisA bacterial checkpoint controller nucleotide-binding family protein
786394	C	C	C	T	G=>S	MODERATE	331	atpA	CX655_03490	V-type ATP synthase alpha chain
795814	C	C	C	A	M=>I	MODERATE	1140	rpoB	CX655_03525	DNA-directed RNA polymerase subunit beta
801863	A	A	A	G	V=>A	MODERATE	92	nusG	CX655_03550	Transcription termination/antitermination protein NusG
834819	C	C	C	T	Syn	LOW	230	aaxC	CX655_03730	Arginine/agmatine antiporter
859513	A	A	A	C	K=>T	MODERATE	14	map	CX655_03845	Methionine aminopeptidase
962661	G	G	G	A	Syn	LOW	150	lysS	CX655_04290	Lysine--tRNA ligase
981603	T	T	T	C
1160814	G	G	G	A	G=>R	MODERATE	44		CX655_05150	Putative membrane protein
1166792	G	G	G	A	R=>H	MODERATE	97		CX655_05175	Polyprenyl synthetase family protein
Italicised nucleotides are specific to isolates within SL4 (excluding C19/98) *Consequence of SNP relative to Horse_pl (SL1). Synonymous change (Syn); non-synonymous changes to protein-coding genes are shown by single letter amino acid abbreviation (Horse_pl sequence on left, SNP impact on right); blank lines indicate variant in intergenic region
